# Supplementary material for: Surveying the genome and constructing a high-density genetic map of napiergrass (Cenchrus purpureus Schumach)
Source: Sci Rep. 2018 Sep 26;8:14419. doi: 10.1038/s41598-018-32674-x (PMC6158254; doi:10.1038/s41598-018-32674-x)
Supplement: Supplementary file 2 — Supplementary Tables S3 and S4 [file 41598_2018_32674_MOESM2_ESM.xlsx]

## Sheet: TitlePage
Title: Surveying the genome and constructing a high-density genetic map of napiergrass (Cenchrus purpureus Schumach.)
Authors:	Dev Paudel, Baskaran Kannan, Xiping Yang, Karen Harris-Shultz, Mahendar Thudi, Rajeev K. Varshney, Fredy Altpeter, Jianping Wang*
*Corresponding Author: wangjp@ufl.edu

## Sheet: Supplementary Table S3
Supplementary Table S3: Frequency of classified repeat types (considering sequence complementary) in napiergrass
Repeats	5	6	7	8	9	10	11	12	13	14	15	16	17	18	19	≥20	Total
A/T	-	-	-	-	-	1045	338	173	76	49	34	17	9	10	3	12	1766
C/G	-	-	-	-	-	116	71	36	26	11	7	7	6	2		1	283
AC/GT	-	118	43	27	18	14	6	2	1	1	1	2		1		9	243
AG/CT	-	250	137	82	45	31	19	14	13	9	6	3	5	3	2	6	625
AT/AT	-	180	81	55	40	17	4	5	4	8	5	1	4			12	416
CG/CG	-	30	10			1											41
AAC/GTT	45	15	14	6	1	2	1										84
AAG/CTT	260	85	46	27	13	13	8	7	12	3						2	476
AAT/ATT	62	31	6	4	5	2	1	2		1		1				2	117
ACC/GGT	86	35	15	7	3	1	2		1		1						151
ACG/CGT	45	3	7	1													56
ACT/AGT	35	12	4		2						1						54
AGC/CTG	131	53	30	15	4	3											236
AGG/CCT	129	34	10	5	1	2	1										182
ATC/ATG	86	38	13	13	4	3	3	3	1	1					1		166
CCG/CGG	157	39	18	3	1		1										219
AAAC/GTTT	2																2
AAAG/CTTT	14	5	3	2		2											26
AAAT/ATTT	19	1	2	1	1	2											26
AACC/GGTT	3	1															4
AAGC/CTTG	1																1
AAGG/CCTT	1																1
AATC/ATTG	1																1
AATG/ATTC	2		1				1										4
AATT/AATT	1																1
ACAG/CTGT	5						1						1				7
ACAT/ATGT	6	2	1	1	1	5			1		1					4	22
ACCC/GGGT	1																1
ACCG/CGGT	1																1
ACCT/AGGT	1																1
ACGC/CGTG	2																2
ACGG/CCGT	1																1
ACTC/AGTG	2																2
ACTG/AGTC	1																1
AGAT/ATCT	7	2	2	1			1										13
AGCC/CTGG	1		1														2
AGCG/CGCT	1																1
AGCT/AGCT	1																1
AGGC/CCTG	1	1															2
AGGG/CCCT	2																2
ATCC/ATGG	6	1		1	1												9
ATGC/ATGC	3																3
CCGG/CCGG	2																2
AAAAC/GTTTT	2																2
AAAAG/CTTTT	1	1															2
AAAAT/ATTTT						1											1
AAACC/GGTTT	1																1
AAAGG/CCTTT	1	1															2
AAAGT/ACTTT									1								1
AAATC/ATTTG						1											1
AACAG/CTGTT	1																1
AACAT/ATGTT	1																1
AACCT/AGGTT		1															1
AACTG/AGTTC		1															1
AAGAG/CTCTT	1																1
AAGAT/ATCTT																1	1
AAGCT/AGCTT	1																1
AAGGG/CCCTT	1																1
AATAC/ATTGT													1				1
AATAG/ATTCT	2			1		1											4
AATCC/ATTGG	1																1
AATCT/AGATT	1									1							2
AATGG/ATTCC	1																1
AATGT/ACATT	1																1
ACACC/GGTGT	1	1															2
ACACG/CGTGT	2																2
ACCAG/CTGGT	1																1
ACCGC/CGGTG	1																1
ACGGC/CCGTG	1																1
ACGTC/ACGTG		1															1
ACTAT/AGTAT	1					1											2
ACTCC/AGTGG	2																2
AGAGG/CCTCT		2															2
AGATG/ATCTC	1	1															2
AGCCG/CGGCT	2																2
AGCCT/AGGCT		1															1
AGGCC/CCTGG		1															1
ATCCC/ATGGG	1																1
AAAAAG/CTTTTT	1																1
AAATCG/ATTTCG			1														1
AACCCG/CGGGTT		1															1
AACTCC/AGTTGG		1															1
AAGAGC/CTCTTG	1																1
AAGAGG/CCTCTT	2																2
AAGATG/ATCTTC	2	1	2														5
AAGCAC/CTTGTG	1																1
AAGGAG/CCTTCT	3																3
AAGTAG/ACTTCT	1																1
AATAGG/ATTCCT			1														1
AATAGT/ACTATT							1										1
AATCCC/ATTGGG	1																1
AATCGG/ATTCCG			1														1
ACCAGC/CTGGTG		1															1
ACCATC/ATGGTG	1							1									2
ACCCCG/CGGGGT	1																1
ACCGTG/ACGGTC			1														1
ACGGGG/CCCCGT	1																1
ACTGCT/AGCAGT	1				1												2
AGATAT/ATATCT		1															1
AGATGG/ATCTCC		1															1
AGCAGG/CCTGCT	1																1
AGCATC/ATGCTG			1														1
AGCATG/ATGCTC					1												1
AGCCGG/CCGGCT	1																1
AGCCTG/AGGCTC	1																1
Total	1172	953	451	252	142	1263	459	243	136	84	56	31	26	16	6	49	5339

## Sheet: Supplementary Table S4
Supplementary Table S4: Primer pairs developed for napiergrass SSR markers
ID	SSR nr.	SSR type	SSR	size	start	end	FORWARD PRIMER1 (5'-3')	Tm(ｰC)	size	REVERSE PRIMER1 (5'-3')	Tm(ｰC)	size	PRODUCT1 size (bp)	start (bp)	end (bp)	FORWARD PRIMER2 (5'-3')	Tm(ｰC)	size	REVERSE PRIMER2 (5'-3')	Tm(ｰC)	size	PRODUCT2 size (bp)	start (bp)	end (bp)	FORWARD PRIMER3 (5'-3')	Tm(ｰC)	size	REVERSE PRIMER3 (5'-3')	Tm(ｰC)	size	PRODUCT3 size (bp)	start (bp)	end (bp)
Contig3	1	p1	(G)11	11	374	384	TCCTGACCCTTTCTTGTGCA	59.157	20	TCACAAAGGAGTGCGATGAGA	59.382	21	196	268	463	TTTCTGTGCCAGGAACCAGA	59.157	20	TCACAAAGGAGTGCGATGAGA	59.382	21	21	196	463	TCTGTGCCAGGAACCAGATT	58.933	20	TCACAAAGGAGTGCGATGAGA	59.382	21	21	198	463
Contig3	2	p1	(T)10	10	3452	3461	TGGGGGATTCCATGGCTCTA	60.029	20	TGGCGTAACGTACCTTATGCA	59.796	21	204	3391	3594	CTGCAGTACAGGTACAGCCC	60.108	20	TGGCGTAACGTACCTTATGCA	59.796	21	21	3364	3594	GTACAGGTACAGCCCCAACG	60.391	20	TGGCGTAACGTACCTTATGCA	59.796	21	21	3369	3594
Contig5	1	p1	(A)10	10	3967	3976	TGAGTCGGTTACCAATCTCCA	58.468	21	TGGTCCAGGTAAATCCATTATGG	57.94	23	274	3805	4078	TGCTTTGAGTCGGTTACCAA	57.376	20	TGGTCCAGGTAAATCCATTATGG	57.94	23	23	3800	4078	TTGCTTTGAGTCGGTTACCA	57.376	20	TGGTCCAGGTAAATCCATTATGG	57.94	23	23	3799	4078
Contig6	1	p1	(A)10	10	3851	3860	TGGCCCCACCTATAGTACCC	60.105	20	CATTCCGTTGGGTAGGGCTT	60.034	20	157	3763	3919	GCCCCACCTATAGTACCCGA	60.179	20	CATTCCGTTGGGTAGGGCTT	60.034	20	20	3765	3919	TGGCCCCACCTATAGTACCC	60.105	20	TCATTCTCTAGGCGAACGCG	60.248	20	20	3763	3942
Contig11	1	p1	(A)17	17	2270	2286	AGCCATAGGTCCCCTCACTT	59.955	20	TCGGATTGCACATGGTTGGA	59.963	20	268	2148	2415	GCCATAGGTCCCCTCACTTC	59.53	20	TCGGATTGCACATGGTTGGA	59.963	20	20	2149	2415	TGGGGGAGGACTGCTATAGC	60.472	20	TCGGATTGCACATGGTTGGA	59.963	20	20	2199	2415
Contig22	1	p4	(TATC)6	24	1078	1101	CTCCTTTTTGGCGCTCGATG	59.902	20	GAGGTTCCACACTAGCACGA	59.398	20	208	1001	1208	CTCCTTTTTGGCGCTCGATG	59.902	20	AGAGGTTCCACACTAGCACG	59.396	20	20	1001	1209	CATGGCAGCGATGGTTGAAG	59.9	20	GAGGTTCCACACTAGCACGA	59.398	20	20	975	1208
Contig44	1	p3	(GAA)5	15	184	198	ACGGACCCGAGAGAAGATCA	60.034	20	GGCGTTCTTCTGGCTTCTCT	60.037	20	250	110	359	ACGGACCCGAGAGAAGATCA	60.034	20	AGGCGTTCTTCTGGCTTCTC	60.037	20	20	110	360	ACGGACCCGAGAGAAGATCA	60.034	20	GAGGCGTTCTTCTGGCTTCT	60.037	20	20	110	361
Contig68	1	p3	(TTC)6	18	566	583	AGGAAGGTGGAGGTGAAGGA	59.806	20	ACCGTGTGAGGAAATGGCAA	60.179	20	268	542	809	AGGAAGGTGGAGGTGAAGGA	59.806	20	AACCGTGTGAGGAAATGGCA	60.179	20	20	542	810	AGGAAGGTGGAGGTGAAGGA	59.806	20	TGAAGCTTCGGGAGTGGATG	59.75	20	20	542	713
Contig79	1	p1	(A)10	10	93	102	ATCCTTCCTTTGCACCCGAT	59.374	20	CCGCACTTAGCAGTCCGTAT	59.898	20	253	70	322	ATCCTTCCTTTGCACCCGAT	59.374	20	TGAGGTCACGGGTTCGATTC	59.754	20	20	70	348	ATCCTTCCTTTGCACCCGAT	59.374	20	ATTCAGCAGGCAGGCAGAAA	60.251	20	20	70	249
Contig105	1	p3	(CTT)5	15	413	427	GCATACGCCTAGCACCATCT	59.966	20	TCGGAACTTTTACGCGAGCT	60.039	20	259	376	634	GCATACGCCTAGCACCATCT	59.966	20	CGGAACTTTTACGCGAGCTG	59.907	20	20	376	633	ACGCCTAGCACCATCTTCTG	59.823	20	TCGGAACTTTTACGCGAGCT	60.039	20	20	380	634
Contig145	1	p1	(A)11	11	3583	3593	CCCCTTTTGCCCAGACTTCA	60.179	20	AAAGGGAGTGTGTGCGAGTT	59.82	20	265	3404	3668	TGCCCAGACTTCAAGCAGTT	59.817	20	AAAGGGAGTGTGTGCGAGTT	59.82	20	20	3411	3668	TTGCCCAGACTTCAAGCAGT	59.817	20	AAAGGGAGTGTGTGCGAGTT	59.82	20	20	3410	3668
Contig145	2	p1	(A)12	12	4219	4230	TGTGCAAATCAGCCCTTCCT	59.887	20	GTTGTGGCACTAGCGCTTTT	59.689	20	230	4084	4313	CTGGGGTATTGTCTGTCCCG	59.822	20	GTTGTGGCACTAGCGCTTTT	59.689	20	20	4111	4313	TGTGCAAATCAGCCCTTCCT	59.887	20	TGGACTGGTTGTGGCACTAG	59.604	20	20	4084	4320
Contig146	1	p3	(TCA)5	15	113	127	CTCTTCCCATTGGTGACCCA	59.302	20	ATAGTGGTGTGCGTGTACGG	60.109	20	163	4	166	ACACCGAAACAAGGCTACCT	59.237	20	ATAGTGGTGTGCGTGTACGG	60.109	20	20	27	166	GGTGACCCATCTACACCGAA	59.1	20	ATAGTGGTGTGCGTGTACGG	60.109	20	20	15	166
Contig147	1	p3	(AGG)5	15	570	584	TACACACCTTCGCTGAGACG	59.76	20	ATCTCTAGTCGCCACGTCCT	60.107	20	116	511	626	GCTACACACCTTCGCTGAGA	59.756	20	ATCTCTAGTCGCCACGTCCT	60.107	20	20	509	626	TACACACCTTCGCTGAGACG	59.76	20	GGAGCGGAGGGATCTCTAGT	59.888	20	20	511	637
Contig222	1	p1	(T)13	13	583	595	GTATCTGGGTGAACTCGGCC	60.179	20	AGTGCGGTGTAGTAATTCTTTTGT	58.939	24	237	426	662	AGAAGCGTGCCCAATTTGTG	59.685	20	AGTGCGGTGTAGTAATTCTTTTGT	58.939	24	24	531	662	TATCTGGGTGAACTCGGCCT	60.325	20	AGTGCGGTGTAGTAATTCTTTTGT	58.939	24	24	427	662
Contig316	1	p3	(GAG)5	15	893	907	GAAGAACAAAGGCACCGCTG	60.04	20	TGTGATCCCGGGAGTTTTGG	59.962	20	263	743	1005	GAAGAACAAAGGCACCGCTG	60.04	20	TAAATAGGAGGGGAGGGGGC	60.104	20	20	743	947	ACCGCTGAGGATCGTTCTTG	60.109	20	TGTGATCCCGGGAGTTTTGG	59.962	20	20	756	1005
Contig394	1	p1	(A)10	10	262	271	TCCCAATCTTCTATGCCTGCG	60.203	21	TTACCTGCTGGCACTGACTG	59.965	20	263	83	345	CCAATCTTCTATGCCTGCGG	58.767	20	TTACCTGCTGGCACTGACTG	59.965	20	20	85	345	CCCAATCTTCTATGCCTGCG	58.767	20	TTACCTGCTGGCACTGACTG	59.965	20	20	84	345
Contig406	1	c	(A)11cgcgttcttcaagtgttcctgcttagcctag(T)10	52	363	414	CGTGACAATTACGCGCCTTT	59.835	20	CGGAACATTTGCTCCCCTCT	60.035	20	129	328	456	TGCAAAGCACCAATGGAGGA	60.179	20	CGGAACATTTGCTCCCCTCT	60.035	20	20	189	456	TCTTATTGGCAGCGCATCGA	60.179	20	CGGAACATTTGCTCCCCTCT	60.035	20	20	270	456
Contig411	1	p2	(TC)6	12	295	306	CTTCTTTGTGTCGTGCCGTG	60.042	20	TGCTCTCACCTTCCTCTCGT	60.251	20	227	119	345	GCCAGTACCGTGCTTTTTCG	60.11	20	TGCTCTCACCTTCCTCTCGT	60.251	20	20	138	345	TCTTCTTTGTGTCGTGCCGT	60.179	20	TGCTCTCACCTTCCTCTCGT	60.251	20	20	118	345
Contig438	1	p1	(T)10	10	333	342	GCCGCCACCCTTTCAATTTT	59.965	20	GGAACTCCCCCACAGTCTTT	59.228	20	106	262	367	CCCCGTTTTGGCTCAGATCT	60.035	20	GGAACTCCCCCACAGTCTTT	59.228	20	20	178	367	GCAGTTGTCGTGCTCTACCT	60.038	20	GGAACTCCCCCACAGTCTTT	59.228	20	20	105	367
Contig467	1	p3	(CCT)5	15	337	351	ATTAACCGCAACGTCCAGGT	59.964	20	GTGCAAGCAATGGGAATGCA	60.037	20	168	277	444	ATTAACCGCAACGTCCAGGT	59.964	20	ATCCCGAGCAGGATCTCAGT	60.106	20	20	277	513	CCTTAACCGCGACCAGGAAT	60.108	20	GTGCAAGCAATGGGAATGCA	60.037	20	20	205	444
Contig485	2	p3	(TCC)5	15	180	194	GACCGCACCTCGAACTCG	60.504	18	GAGGAGGAGGAGGAAGACGA	59.744	20	161	158	318	CGACCGCACCTCGAACTC	60.504	18	GAGGAGGAGGAGGAAGACGA	59.744	20	20	157	318	GACCGCACCTCGAACTCG	60.504	18	TGAGTGGGACATGAGCAAGC	60.322	20	20	158	286
Contig485	3	p3	(TCC)5	15	306	320	TCCTCCTCCTCCTCTTCGTC	59.744	20	ACGACGGCGACAACTTCAT	60.007	19	163	182	344	TCCTCCTCCTCCTCTTCGTC	59.744	20	ACGACGGCGACAACTTCATC	61.007	20	20	182	344	TCCTCCTCCTCCTCTTCGTC	59.744	20	GACGACGGCGACAACTTCAT	61.007	20	20	182	345
Contig500	1	p1	(T)10	10	164	173	GAGGTTAGCCATGTGTCGCT	60.108	20	CGGCTTCTTCCGTCTCTCTC	59.9	20	208	65	272	GAGGTTAGCCATGTGTCGCT	60.108	20	CTCTGCTCTCGGCTTCTTCC	60.179	20	20	65	281	TGGAGGTTAGCCATGTGTCG	59.751	20	CGGCTTCTTCCGTCTCTCTC	59.9	20	20	63	272
Contig503	1	p1	(A)10	10	215	224	TGCTCACTACCTCTGTTGCTG	59.999	21	TGGTCCGTCATTAGGTGTCG	59.471	20	204	49	252	CTGAGCATCAGTGGCGGAG	60.521	19	ATGGCGCCATGACTCATAGG	59.964	20	20	193	398	GCTCACTACCTCTGTTGCTGA	59.726	21	TGGTCCGTCATTAGGTGTCG	59.471	20	20	50	252
Contig527	1	p1	(A)10	10	196	205	CAACATGAACAGTCGCACCC	59.762	20	ATGATTGTGCCTCTGTGGGG	60.034	20	256	153	408	CACCCGTCAATCCACCAAGT	60.251	20	ATGATTGTGCCTCTGTGGGG	60.034	20	20	168	408	TGCAACATGAACAGTCGCAC	59.693	20	ATGATTGTGCCTCTGTGGGG	60.034	20	20	151	408
Contig536	1	p1	(T)10	10	447	456	CTCCGTCCCAAGTCCGATTT	59.751	20	TTGGAGCACGAAACAAAGCC	59.616	20	181	418	598	ATGCACAGGGGGTAACAGAC	59.672	20	TTGGAGCACGAAACAAAGCC	59.616	20	20	331	598	CTCCGTCCCAAGTCCGATTT	59.751	20	TGGAGCACGAAACAAAGCCT	60.465	20	20	418	597
Contig553	1	p6	(CGGAGC)5	30	113	142	AGAGGTAGTCGTAGCCGGAG	60.179	20	TGACCGTGAAGGATTACGCC	60.109	20	176	74	249	AGAGGTAGTCGTAGCCGGAG	60.179	20	GACCGTGAAGGATTACGCCT	59.825	20	20	74	248	AGAGGTAGTCGTAGCCGGAG	60.179	20	GTGAAGCTTCGAAAGGTGGC	59.761	20	20	74	310
Contig598	1	p1	(C)10	10	247	256	GCTCATCCCGTACTCAGACG	59.97	20	TCAGCCTTTGTGACGGTTGT	60.107	20	263	39	301	GCTCATCCCGTACTCAGACG	59.97	20	TGTCAGCCTTTGTGACGGTT	60.107	20	20	39	303	GCTCATCCCGTACTCAGACG	59.97	20	TTGTCAGCCTTTGTGACGGT	60.107	20	20	39	304
Contig604	1	p1	(A)11	11	361	371	GGGACTGCTGGGTTGATGAA	59.962	20	AGCAAATGAGTATGGGCCCC	60.106	20	203	306	508	GGGACTGCTGGGTTGATGAA	59.962	20	CCCAGCGGACTAGCAAATGA	60.108	20	20	306	519	GGGACTGCTGGGTTGATGAA	59.962	20	GCAAATGAGTATGGGCCCCA	60.397	20	20	306	507
Contig651	1	p2	(AC)6	12	386	397	TCGAATCCGTGGAAGGCAAT	59.748	20	GTTCCCCCTAAGCCGTAGTG	59.823	20	183	256	438	ATCGAATCCGTGGAAGGCAA	59.748	20	GTTCCCCCTAAGCCGTAGTG	59.823	20	20	255	438	TCGAATCCGTGGAAGGCAAT	59.748	20	CGTATGTTCCCCCTAAGCCG	60.25	20	20	256	443
Contig682	1	p3	(CTC)5	15	291	305	CACTTGGAGAGCTTGGTCGT	59.966	20	TTCACCGAACCTCAAGGACG	59.967	20	201	224	424	ACACTTGGAGAGCTTGGTCG	59.966	20	TTCACCGAACCTCAAGGACG	59.967	20	20	223	424	CACTTGGAGAGCTTGGTCGT	59.966	20	CATCCGCTCCACCTCCATAC	59.966	20	20	224	363
Contig685	1	p3	(CTT)5	15	454	468	CGGCCAATACTCTAGCTCCC	59.681	20	TATGGGGCACTGTCGTTTCC	60.036	20	267	406	672	CGGCCAATACTCTAGCTCCC	59.681	20	TGTCGTTTCCTCGGCAAGAA	59.895	20	20	406	662	CGGCCAATACTCTAGCTCCC	59.681	20	GAAACATCCATACCGGGCCA	60.107	20	20	406	645
Contig724	1	p3	(CGA)5	15	439	453	CTGCTACCCCAACCTCACTG	60.036	20	CCACACGTGGTACCAGTGG	60.301	19	273	212	484	GGCAGATCATCGTGGCTACA	59.895	20	CCACACGTGGTACCAGTGG	60.301	19	19	290	484	CCAAACAAGCTTAGTCCGCG	59.834	20	CCACACGTGGTACCAGTGG	60.301	19	19	240	484
Contig736	1	p1	(A)11	11	630	640	GCAACATAGGCTATATCCCGAGT	59.804	23	AGGTTATTTCAGAGAAATACCCTCT	57.243	25	276	409	684	AGCAACATAGGCTATATCCCGA	58.559	22	AGGTTATTTCAGAGAAATACCCTCT	57.243	25	25	408	684	AGCAACATAGGCTATATCCCGAG	59.551	23	AGGTTATTTCAGAGAAATACCCTCT	57.243	25	25	408	684
Contig767	1	p3	(AGA)5	15	517	531	CCCACGAGATGACCCTTACG	59.898	20	TGCATTAGCCTTGCACCTGA	59.962	20	136	472	607	GGTCGTTTGTCCTCTGGGTT	59.892	20	TGCATTAGCCTTGCACCTGA	59.962	20	20	343	607	CCCACGAGATGACCCTTACG	59.898	20	GCTTCAGCCGTGGTATCACT	60.108	20	20	472	581
Contig793	1	p2	(GA)6	12	458	469	GCCTTCACCCGGGAGTATTC	60.179	20	CTAGCCCCCTTCTCATCCCT	60.105	20	219	357	575	GCCTTCACCCGGGAGTATTC	60.179	20	TCCTAGCCCCCTTCTCATCC	60.105	20	20	357	577	GCCTTCACCCGGGAGTATTC	60.179	20	GCCCCCTTCTCATCCCTTTC	60.106	20	20	357	572
Contig801	1	p2	(CA)6	12	425	436	TCCCAAATGACTGTGGACCG	59.964	20	CAAACCTATCAACAGCGCCG	59.903	20	201	308	508	TCCCAAATGACTGTGGACCG	59.964	20	AGCTAATGCCCTGACACTGG	59.746	20	20	308	477	CCCAAATGACTGTGGACCGT	60.251	20	CAAACCTATCAACAGCGCCG	59.903	20	20	309	508
Contig814	1	p3	(CCG)5	15	63	77	CCGGAGTGGATGCACATGT	60.078	19	GCAGATGGAGGACGAGAAGG	59.896	20	240	16	255	CCGGAGTGGATGCACATGT	60.078	19	CGCAGATGGAGGACGAGAAG	60.249	20	20	16	256	CCGGAGTGGATGCACATGTG	61.371	20	GCAGATGGAGGACGAGAAGG	59.896	20	20	16	255
Contig828	1	p3	(GCC)5	15	163	177	AGCTAGTCGCAGGGGGTATA	59.518	20	CGAATCCCTTGGTGGAGCTT	60.035	20	133	88	220	AGCTAGTCGCAGGGGGTATA	59.518	20	TGCGGATGATCTGGAGAGGA	60.106	20	20	88	285	AGCTAGTCGCAGGGGGTATA	59.518	20	GGTGGAGCTTGAAAATCGCC	59.829	20	20	88	210
Contig832	1	p2	(AG)8	16	356	371	CGGTGCTCCCCTGAGAAAAT	60.035	20	TCCCCTTGTTTGATTGATGGC	58.821	21	251	189	439	CGGTGCTCCCCTGAGAAAAT	60.035	20	CCCCTTGTTTGATTGATGGCT	58.818	21	21	189	438	CGGTGCTCCCCTGAGAAAAT	60.035	20	TCCCCTTGTTTGATTGATGGCT	60.225	22	22	189	439
Contig845	1	p1	(A)12	12	332	343	CAGCTCTCCTAACAGCTCGT	59.186	20	GCCATTGCATTAGTCAACAGCA	60.095	22	264	134	397	CAGCTCTCCTAACAGCTCGT	59.186	20	TGCCATTGCATTAGTCAACAGC	60.095	22	22	134	398	ACAGCTCTCCTAACAGCTCG	59.186	20	GCCATTGCATTAGTCAACAGCA	60.095	22	22	133	397
Contig865	1	p1	(A)11	11	291	301	ACAATAGCTCGCATCTGTGGT	59.792	21	CCTTCAGCTCGACCTTTGCT	60.321	20	195	246	440	ACAATAGCTCGCATCTGTGGT	59.792	21	CTCTGCTTTGAGCCTTCAGC	59.196	20	20	246	452	ACAATAGCTCGCATCTGTGGT	59.792	21	AGCTCGACCTTTGCTGTACT	59.03	20	20	246	435
Contig879	1	p1	(A)13	13	166	178	CATCATTGCTGCCGACGAAG	59.973	20	AGCTGATGGGACGGTCAAAG	60.036	20	211	31	241	TGGGAAGACCTAAAGCAGCG	60.036	20	AGCTGATGGGACGGTCAAAG	60.036	20	20	98	241	TGCGGCGCAATGGTATTCTA	60.179	20	AGCTGATGGGACGGTCAAAG	60.036	20	20	52	241
Contig885	1	p5	(GTGTC)5	25	172	196	TTGCTGCCAAGACAAGGGTT	60.397	20	GGCTGTGTAACATAGCGGGT	60.108	20	191	135	325	TTGCTGCCAAGACAAGGGTT	60.397	20	TGGGCTGTGTAACATAGCGG	60.108	20	20	135	327	TTGCTGCCAAGACAAGGGTT	60.397	20	TTACGCAAAATCCACGCTGC	60.11	20	20	135	399
Contig897	1	p3	(CCT)5	15	122	136	GCACTTTTGTAGAAGGCGCC	60.11	20	TGAGCAACTACTGGGGCAAG	59.963	20	191	49	239	GGCACTTTTGTAGAAGGCGC	60.11	20	TGAGCAACTACTGGGGCAAG	59.963	20	20	48	239	CTTTTGTAGAAGGCGCCACG	59.834	20	TGAGCAACTACTGGGGCAAG	59.963	20	20	52	239
Contig902	1	p3	(AAT)5	15	484	498	CCGACACGCCCATTATGAGA	59.896	20	TCCTATTTGAACTTTTAAATCAGTCCT	57.192	27	128	406	533	TATCCCAAGGCGTCCACATG	59.82	20	TCCTATTTGAACTTTTAAATCAGTCCT	57.192	27	27	352	533	GTATCCCAAGGCGTCCACAT	59.82	20	TCCTATTTGAACTTTTAAATCAGTCCT	57.192	27	27	351	533
Contig917	1	p1	(A)12	12	145	156	CCAATGTCCGTTAGGCACCT	60.035	20	AGTCCTCCTCTTTCCGGACA	59.885	20	253	49	301	CCAATGTCCGTTAGGCACCT	60.035	20	AGACCCGCCAACTGTCTTTT	59.817	20	20	49	269	AGATCCGAACACTTGCCTCG	60.109	20	AGTCCTCCTCTTTCCGGACA	59.885	20	20	86	301
Contig918	1	p3	(CCG)6	18	53	70	TCGGAAACCCTTCTCTCCCA	60.179	20	GCGATCATCTCCACCAGCTT	60.179	20	276	26	301	AAACCCTTCTCTCCCATGGC	59.667	20	GCGATCATCTCCACCAGCTT	60.179	20	20	30	301	CTCGGAAACCCTTCTCTCCC	59.462	20	GCGATCATCTCCACCAGCTT	60.179	20	20	25	301
Contig946	1	p1	(A)10	10	1611	1620	TCAGCCATCTCAAAGCAGCA	59.963	20	TGGCTTTCTGGTAGGCTTCTG	59.996	21	150	1496	1645	CCCAGAGTCATGTGTTGGCT	59.963	20	TGGCTTTCTGGTAGGCTTCTG	59.996	21	21	1371	1645	AGCCCAGAGTCATGTGTTGG	59.963	20	TGGCTTTCTGGTAGGCTTCTG	59.996	21	21	1369	1645
Contig961	1	p3	(GCC)5	15	345	359	CGGTGATTCCCCTGAAGACG	60.46	20	ACGAGAACTTCCTGCTGCAA	59.893	20	269	199	467	CGACGGTGATTCCCCTGAAG	60.46	20	ACGAGAACTTCCTGCTGCAA	59.893	20	20	196	467	ACGCGTATAGGTACAGGGGA	59.817	20	TAGTGTCGATCCATGGCGAC	59.616	20	20	135	412
Contig982	1	p1	(A)10	10	113	122	GGGGAGAAAATTTCCGGCCA	60.614	20	TTGGCACCTGTGAACCCTAC	59.89	20	118	82	199	TGGGGAGAAAATTTCCGGCC	60.614	20	TTGGCACCTGTGAACCCTAC	59.89	20	20	81	199	GGGGAGAAAATTTCCGGCCA	60.614	20	ATTTGGCACCTGTGAACCCT	59.812	20	20	82	201
Contig1030	1	p1	(A)10	10	272	281	ACAGTATGCACATCATTGTACCTG	59.122	24	TCTGTGATCCGTTATCAATTATCACA	58.503	26	211	180	390	ACAGTATGCACATCATTGTACCTG	59.122	24	CTGTGATCCGTTATCAATTATCACA	57.286	25	25	180	389	ACAGTATGCACATCATTGTACCT	57.897	23	TCTGTGATCCGTTATCAATTATCACA	58.503	26	26	180	390
Contig1037	1	p3	(TTC)8	24	134	157	CTGTGGGTCTCGCTTTCAGT	59.966	20	CCTGCAGCAAACGTCTGATG	59.833	20	231	17	247	CTGTGGGTCTCGCTTTCAGT	59.966	20	ACGAGTTCGCATTGCCATTG	59.831	20	20	17	276	ATGCAAATGCTGTGGCTGTG	60.038	20	CCTGCAGCAAACGTCTGATG	59.833	20	20	2	247
Contig1045	1	p2	(TC)6	12	376	387	ATCTTGTGCCAGGCCACTTT	60.179	20	TCATACTTGTACGACTCTACTAAGGT	58.666	26	275	190	464	ATCTTGTGCCAGGCCACTTT	60.179	20	ACTTGTACGACTCTACTAAGGTAAC	57.629	25	25	190	460	TCTTGATCTTGTGCCAGGCC	60.323	20	TCATACTTGTACGACTCTACTAAGGT	58.666	26	26	185	464
Contig1048	1	p3	(TAC)9	27	644	670	GCAACAGAGCGACATCCTCT	60.108	20	AGTAGCAGTAGTAGTAGTAGCAGC	58.942	24	223	475	697	ATAAAGAGCGGCGCCTTGAT	60.179	20	AGTAGCAGTAGTAGTAGTAGCAGC	58.942	24	24	534	697	CAGAGCGACATCCTCTTCCG	60.249	20	AGTAGCAGTAGTAGTAGTAGCAGC	58.942	24	24	479	697
Contig1079	1	p1	(A)15	15	732	746	CTCCCCTGATCAAGATCACGT	59.241	21	TCGAGACTTGGGCTAGCTCT	60.034	20	242	562	803	ACTCCCCTGATCAAGATCACG	59.241	21	TCGAGACTTGGGCTAGCTCT	60.034	20	20	561	803	TCCCCTGATCAAGATCACGT	58.134	20	TCGAGACTTGGGCTAGCTCT	60.034	20	20	563	803
Contig1111	1	p1	(A)10	10	447	456	CGTGAGGCGAAGGGATAGAC	59.969	20	CGCACTGACGTCCTCCTC	59.82	18	155	344	498	TGAGGCGAAGGGATAGACCA	60.033	20	CGCACTGACGTCCTCCTC	59.82	18	18	346	498	ACTACCGTTGGGTCCTCTGT	60.179	20	CGCACTGACGTCCTCCTC	59.82	18	18	314	498
Contig1125	1	p3	(CTC)5	15	310	324	CAGGTCCTCTTGGGCAACAT	59.961	20	CATGGCACGAGAAGGAGGAG	60.179	20	235	121	355	TGAGCCAGGTCAGATGAGGA	59.958	20	CATGGCACGAGAAGGAGGAG	60.179	20	20	167	355	GGTGACCTTACCCCTCTCCT	59.957	20	CATGGCACGAGAAGGAGGAG	60.179	20	20	239	355
Contig1144	1	p1	(A)10	10	427	436	ATAACTGGCGACTGCAGCTT	60.036	20	TGCATGAAAACGGCAAGGTG	59.968	20	208	260	467	ATAACTGGCGACTGCAGCTT	60.036	20	CATGAAAACGGCAAGGTGGG	60.038	20	20	260	465	GCCCCTTAGCCCCATAACTG	60.179	20	TGCATGAAAACGGCAAGGTG	59.968	20	20	247	467
Contig1183	1	p1	(A)10	10	733	742	TTCTTCCAAAGGACGGTGGG	59.89	20	CCCTTTTTCTGGTGCCGTTG	59.968	20	168	687	854	CAAACTTCGTCGCTTCAGGC	60.111	20	CCCTTTTTCTGGTGCCGTTG	59.968	20	20	596	854	TTCTTCCAAAGGACGGTGGG	59.89	20	CAAGCCCCTTTTTCTGGTGC	59.966	20	20	687	859
Contig1205	1	p1	(A)10	10	595	604	CACATCCGCCCTAAACGAGT	60.108	20	CAACAAGACTCGACCACGGA	59.968	20	247	447	693	CACATCCGCCCTAAACGAGT	60.108	20	AACAAGACTCGACCACGGAC	59.968	20	20	447	692	GTCACATCCGCCCTAAACGA	60.109	20	CAACAAGACTCGACCACGGA	59.968	20	20	445	693
Contig1217	1	p1	(A)10	10	89	98	GGCCTTTGGTGAACATGCAC	60.32	20	TGCCACATGGAATCCACACA	59.888	20	215	45	259	TGAACATGCACAGGACGGAG	60.321	20	TGCCACATGGAATCCACACA	59.888	20	20	54	259	GCCTTTGGTGAACATGCACA	59.611	20	TGCCACATGGAATCCACACA	59.888	20	20	46	259
Contig1228	1	p2	(CG)6	12	477	488	GGTAGCCTTTCGGTACACCT	59.1	20	CTCACGTCCGTCCGACCG	62.456	18	137	420	556	AGGTAGCCTTTCGGTACACC	59.1	20	CTCACGTCCGTCCGACCG	62.456	18	18	419	556	AGCCTTTCGGTACACCTCTTG	59.998	21	CTCACGTCCGTCCGACCG	62.456	18	18	423	556
Contig1237	1	p2	(AT)6	12	145	156	CCTAGTCGGGAGTACTCGGT	59.82	20	GCAGGAGCTAGGAACATGCA	60.108	20	212	76	287	CCTAGTCGGGAGTACTCGGT	59.82	20	TGCAGGAGCTAGGAACATGC	60.108	20	20	76	288	CTAGCGCCTAGTCGGGAGTA	60.25	20	GCAGGAGCTAGGAACATGCA	60.108	20	20	70	287
Contig1257	1	p2	(GA)6	12	366	377	GAGAGGAGGGGAAGGAGGAG	60.106	20	CGTTTCCCACTTTTTGCCCC	60.25	20	184	229	412	GAGAGGAGGGGAAGGAGGAG	60.106	20	CCGTTTCCCACTTTTTGCCC	60.25	20	20	229	413	GAGAGGAGGGGAAGGAGGAG	60.106	20	CCCGTTTCCCACTTTTTGCC	60.25	20	20	229	414
Contig1323	1	p3	(GAG)5	15	169	183	GAACAAAGGCACCGCTGAAG	60.04	20	TGGCTGAAAAAGTGGAGGCA	60.106	20	251	25	275	GAAGAACAAAGGCACCGCTG	60.04	20	TGGCTGAAAAAGTGGAGGCA	60.106	20	20	22	275	TCCCACCTCACTTCCTAGCA	59.884	20	TGGCTGAAAAAGTGGAGGCA	60.106	20	20	90	275
Contig1371	1	p2	(CT)6	12	71	82	CCCGTACACCTGTTGAGCAT	60.036	20	AGGGGTTACAAATGGGCGAG	60.034	20	252	29	280	CCCGTACACCTGTTGAGCAT	60.036	20	GGGGTTACAAATGGGCGAGA	60.035	20	20	29	279	CCTGTTGAGCATGCAAGAGC	59.829	20	AGGGGTTACAAATGGGCGAG	60.034	20	20	37	280
Contig1376	1	p2	(TG)6	12	265	276	AACCCACCACTTTCGTCCTC	59.892	20	TCATGGGGGTGAGCAACTTG	60.251	20	139	171	309	AACCCACCACTTTCGTCCTC	59.892	20	GTTCATGGGGGTGAGCAACT	60.251	20	20	171	311	GGCCACTAACCCACCACTTT	60.179	20	TCATGGGGGTGAGCAACTTG	60.251	20	20	164	309
Contig1395	1	p1	(A)10	10	226	235	AGAAGAGGAAGCACCCTAGGA	59.637	21	TCTAGCAGCATACTCGAAAAGT	57.279	22	236	89	324	GAAGAGGAAGCACCCTAGGA	58.133	20	TCTAGCAGCATACTCGAAAAGT	57.279	22	22	90	324	AGAAGAGGAAGCACCCTAGG	58.127	20	TCTAGCAGCATACTCGAAAAGT	57.279	22	22	89	324
Contig1421	1	p3	(ATC)7	21	40	60	CAGGGCACATGATCCTCAGA	59.165	20	GGTGAAGAAGGGGAAGGTGG	59.962	20	236	16	251	CAGGGCACATGATCCTCAGA	59.165	20	GGTGGTGAAGAAGGGGAAGG	59.962	20	20	16	254	CAGGGCACATGATCCTCAGA	59.165	20	GGAAGGTGGTGAAGAAGGGG	59.962	20	20	16	258
Contig1440	1	p3	(CAA)7	21	877	897	GACGAAGAGGACAAGGCGAA	60.039	20	TTGTTGTGGTGACCCCCTTG	60.396	20	113	808	920	GACGAAGAGGACAAGGCGAA	60.039	20	GTTGTTGTGGTGACCCCCTT	60.397	20	20	808	921	GACGAAGAGGACAAGGCGAA	60.039	20	GTTGTTGTTGTGGTGACCCC	59.542	20	20	808	924
Contig1470	1	p3	(CGC)5	15	78	92	CTTCCTCCTCCCCCTCCC	60.04	18	AAGTCCCAGGAGGCGAAGAA	60.836	20	171	26	196	CTCCTCCCCCTCCCACTC	60.041	18	AAGTCCCAGGAGGCGAAGAA	60.836	20	20	30	196	CTTCCTCCTCCCCCTCCC	60.04	18	GTCCCAGGAGGCGAAGAAG	59.781	19	19	26	194
Contig1472	1	p1	(A)10	10	426	435	GGAGCTAAGCAGAGCAGAAGA	59.52	21	TGGCACACTAGAGGCCAATT	59.302	20	103	372	474	AGGAGCTAAGCAGAGCAGAAG	59.518	21	TGGCACACTAGAGGCCAATT	59.302	20	20	371	474	AGGAGCTAAGCAGAGCAGAA	58.434	20	TGGCACACTAGAGGCCAATT	59.302	20	20	371	474
Contig1487	1	p6	(TTCTCC)5	30	499	528	CCTTCTCGTCGTTGCTGACT	60.039	20	GACGCCACTTCAGGTCCTAG	59.826	20	278	387	664	TTCTCGTCGTTGCTGACTCC	60.039	20	GACGCCACTTCAGGTCCTAG	59.826	20	20	389	664	TCCTTCTCGTCGTTGCTGAC	60.039	20	GACGCCACTTCAGGTCCTAG	59.826	20	20	386	664
Contig1506	1	p2	(TA)6	12	913	924	GCTCGTAGAAGAGGAAGGCC	59.897	20	CTCCTCCTTCTGGTCCTCCT	59.662	20	210	738	947	ATCTAGGTCTCTTCGGCGGT	60.107	20	CTCCTCCTTCTGGTCCTCCT	59.662	20	20	820	947	TCTTGCAGCTTCAAGGACGT	59.893	20	CTCCTCCTTCTGGTCCTCCT	59.662	20	20	701	947
Contig1508	1	p2	(GA)6	12	249	260	GCAGCTCTCCATTGGTTCCT	60.035	20	AGCAACATCGTAGAGGCACA	59.392	20	200	84	283	GCAGCTCTCCATTGGTTCCT	60.035	20	ACAGCAACATCGTAGAGGCA	59.392	20	20	84	285	TTGGTTCCTCAAGGCATCCC	59.96	20	AGCAACATCGTAGAGGCACA	59.392	20	20	95	283
Contig1524	1	p1	(A)10	10	86	95	TCCCCAAAACCTCTCTCCCT	59.804	20	ACCTTCTTGATGGCAATGTGC	59.453	21	210	13	222	TCCCCAAAACCTCTCTCCCT	59.804	20	CCTTCTTGATGGCAATGTGCT	59.177	21	21	13	221	CTCCCCAAAACCTCTCTCCC	59.379	20	ACCTTCTTGATGGCAATGTGC	59.453	21	21	12	222
Contig1581	1	p1	(A)10	10	411	420	CAGATGCTAGCCCAACCCAT	59.816	20	TTCAAATGCTGTGATCCGCG	59.553	20	242	234	475	GGCTACTTATCGGGCATGGG	60.322	20	TTCAAATGCTGTGATCCGCG	59.553	20	20	337	475	AGGCGTTCCTTAATGGGCTG	60.394	20	TTCAAATGCTGTGATCCGCG	59.553	20	20	268	475
Contig1624	1	p2	(CG)6	12	312	323	TCAAGCTGGTCAAACAGGGG	60.179	20	GACCTCGACGGACCGGTG	62.112	18	156	246	401	AAACAGGGGCTCAGCGAATT	60.251	20	GACCTCGACGGACCGGTG	62.112	18	18	257	401	CAGCGAATTGTGTAGACGCC	59.63	20	GACCTCGACGGACCGGTG	62.112	18	18	268	401
Contig1644	1	p2	(TA)6	12	41	52	AGGTCTAAGAAAAGAAAAGGATGGA	57.908	25	TCGTGAACTGGCAGCATCTT	59.965	20	219	13	231	AGGTCTAAGAAAAGAAAAGGATGGA	57.908	25	AAGTGCCTCCGTTATGTGCA	59.964	20	20	13	114	AGGTCTAAGAAAAGAAAAGGATGGA	57.908	25	TGGTTCTGTGCTTCGGATCC	60.036	20	20	13	252
Contig1650	1	p1	(A)10	10	50	59	TCTTCTAGCTGTGTGCCTGT	58.658	20	AGGCTCTCAGTTTTGCTTTACA	58.179	22	203	20	222	TTCTTCTAGCTGTGTGCCTGT	59.306	21	AGGCTCTCAGTTTTGCTTTACA	58.179	22	22	19	222	TCTTCTAGCTGTGTGCCTGT	58.658	20	AGGCTCTCAGTTTTGCTTTACAA	58.793	23	23	20	222
Contig1666	1	p2	(TA)6	12	159	170	ATGATAGTACGACGACGGCG	59.766	20	CGTTGAGTGGACCGGTTTGA	60.531	20	260	10	269	ATAGTACGACGACGGCGATC	59.49	20	CGTTGAGTGGACCGGTTTGA	60.531	20	20	13	269	GATAGTACGACGACGGCGAT	59.49	20	CGTTGAGTGGACCGGTTTGA	60.531	20	20	12	269
Contig1725	1	p1	(A)10	10	305	314	GGGTGGAGTTGTGTGGTGAT	59.89	20	TATCCGCATCAAAGGCTCCC	59.891	20	175	187	361	TTGTTCAGTTGGGTGGTCCG	60.465	20	TATCCGCATCAAAGGCTCCC	59.891	20	20	143	361	CTTGGGGTGGAGTTGTGTGG	60.823	20	TATCCGCATCAAAGGCTCCC	59.891	20	20	183	361
Contig1755	1	p1	(T)10	10	3620	3629	GCAGGGGGCAACATCAAATA	58.516	20	ACGGTTTATGTATGGATTCCGGT	59.865	23	256	3531	3786	GCAGGGGGCAACATCAAATA	58.516	20	CCGGTACTCCATTCCATAAGAGT	59.358	23	23	3531	3757	GCAGGGGGCAACATCAAATA	58.516	20	ACCGGTACTCCATTCCATAAGAG	59.358	23	23	3531	3758
Contig1776	1	p1	(A)10	10	324	333	TTCTTTCGAACACTCGGGGT	59.246	20	TCCTTGACCGCATGATCGAA	59.465	20	241	242	482	TTCTTTCGAACACTCGGGGT	59.246	20	ATCCTTGACCGCATGATCGA	59.247	20	20	242	483	TTCTTTCGAACACTCGGGGT	59.246	20	TGACCGCATGATCGAAGAGT	59.182	20	20	242	478
Contig1801	1	p3	(CGG)5	15	323	337	AGAGATATGTCGTGGTGCCG	59.614	20	CAAGCGGCCTCTCCATTTTG	59.828	20	203	260	462	AGAGATATGTCGTGGTGCCG	59.614	20	AATCCTGGACGAAGCCAGTC	59.749	20	20	260	420	AGAGATATGTCGTGGTGCCG	59.614	20	GAATCCTGGACGAAGCCAGT	59.749	20	20	260	421
Contig1832	1	p1	(A)10	10	371	380	TGTTGGGAAGACTGGCTGTC	59.891	20	TCACACTGTAAACGTCTCATGGT	59.931	23	102	332	433	CTGTTGGGAAGACTGGCTGT	59.891	20	TCACACTGTAAACGTCTCATGGT	59.931	23	23	331	433	GCATCTCAGCACCCACTCAA	60.322	20	TCACACTGTAAACGTCTCATGGT	59.931	23	23	293	433
Contig1845	1	p1	(A)11	11	715	725	AGTGGCAACTCTCCGAATCC	59.749	20	CAAGTCCGATTTTGGCGCTC	60.179	20	274	538	811	CGAAAGTGGCAACTCTCCGA	60.32	20	CAAGTCCGATTTTGGCGCTC	60.179	20	20	534	811	TCGAAAGTGGCAACTCTCCG	60.32	20	CAAGTCCGATTTTGGCGCTC	60.179	20	20	533	811
Contig1847	1	c	(ACA)5aagccttttgtcccaagcaagttggggtaggctagagatgaaacccaaaggaaaccatgaaaagcgaaacaa(AC)7	101	115	215	TTGGCATGGGTCTGATTGCA	60.252	20	GTGTGCCTGAACCATGACCT	60.251	20	237	30	266	TTGGCATGGGTCTGATTGCA	60.252	20	AGTGTGCCTGAACCATGACC	60.251	20	20	30	267	TTGGCATGGGTCTGATTGCA	60.252	20	ACTAGCCATCAGTGTGCCTG	59.749	20	20	30	277
Contig1927	1	p2	(CA)6	12	709	720	TTCATGAAGAACGCGAGCCT	60.037	20	GGTGAAACCTCATCCCACCA	59.596	20	276	468	743	AGGTACAAGGGGACGATGGA	59.958	20	GGTGAAACCTCATCCCACCA	59.596	20	20	609	743	GTTCATGAAGAACGCGAGCC	59.905	20	GGTGAAACCTCATCCCACCA	59.596	20	20	467	743
Contig1929	1	p1	(A)13	13	507	519	TTGGAGCACGAAACAAAGGC	59.616	20	GGTAGCAGACCGCATCTACA	59.255	20	259	362	620	TGGAGCACGAAACAAAGGCT	60.465	20	GGTAGCAGACCGCATCTACA	59.255	20	20	363	620	TTGGAGCACGAAACAAAGGC	59.616	20	TAACTTCTCCGTCCCACGTC	59.116	20	20	362	549
Contig1947	1	p2	(AT)6	12	392	403	GGCCAGAGAAATCAAGGCCT	60.034	20	GCTACTTGCATGTTGCTCTACC	59.647	22	115	321	435	TGGATATCCGGCGAGGTTTG	59.894	20	GCTACTTGCATGTTGCTCTACC	59.647	22	22	207	435	GGATATCCGGCGAGGTTTGT	59.894	20	GCTACTTGCATGTTGCTCTACC	59.647	22	22	208	435
Contig2013	1	p3	(GGT)5	15	310	324	AGGGAGCATCCACCTCATGA	60.327	20	CCAAAACCAGCAGCGAATCC	60.109	20	146	255	400	GGATGCAAGCGCTTCAATGA	59.547	20	CCAAAACCAGCAGCGAATCC	60.109	20	20	217	400	GGGATGCAAGCGCTTCAATG	60.527	20	CCAAAACCAGCAGCGAATCC	60.109	20	20	216	400
Contig2049	1	p1	(A)10	10	224	233	GCAAAAAGAGGGCAGGGTTG	59.966	20	ATGGCGGTAGAAACAAGGCA	59.962	20	246	192	437	AGCAAAAAGAGGGCAGGGTT	60.106	20	ATGGCGGTAGAAACAAGGCA	59.962	20	20	191	437	AAGCAAAAAGAGGGCAGGGT	60.106	20	ATGGCGGTAGAAACAAGGCA	59.962	20	20	190	437
Contig2052	1	p1	(G)10	10	444	453	CCATTGCCGATCCCGTTTTC	59.899	20	TTGGAAGCCGTGTTCGTCTT	60.179	20	271	254	524	ATCCTTCCCATTGCCGATCC	59.889	20	TTGGAAGCCGTGTTCGTCTT	60.179	20	20	247	524	GGATCCTTCCCATTGCCGAT	59.889	20	TTGGAAGCCGTGTTCGTCTT	60.179	20	20	245	524
Contig2078	1	p2	(TG)10	20	268	287	AGCACCGATGACGAACTTGA	59.683	20	AGGCAGGATTTGGTAGCCAC	60.034	20	236	177	412	AGCACCGATGACGAACTTGA	59.683	20	ACCAGGCAGGATTTGGTAGC	60.034	20	20	177	415	AGCACCGATGACGAACTTGA	59.683	20	CAGGCAGGATTTGGTAGCCA	60.034	20	20	177	413
Contig2083	1	p3	(TTC)5	15	539	553	CCCTACCTGACTGCACACTG	60.037	20	GACCAGGATGGCTGGTTTGA	59.962	20	266	313	578	CCGTGACCATACAGTGCACT	60.037	20	GACCAGGATGGCTGGTTTGA	59.962	20	20	388	578	CTTGTCCTCTAGCGTCGACC	59.901	20	TTGTGGTAGCAGTCACGACC	59.967	20	20	466	736
Contig2084	1	p1	(A)13	13	338	350	AGGCTCTCAATCTCCCCCTT	59.955	20	CTTGGGTGCCTTTGGTGGTA	60.179	20	246	270	515	CCAGGAAGTGACCATCCACC	60.035	20	GGGGACCGAGACTTTCCTTC	59.75	20	20	234	435	AGGCTCTCAATCTCCCCCTT	59.955	20	GGGGACCGAGACTTTCCTTC	59.75	20	20	270	435
Contig2103	1	p1	(G)10	10	545	554	TGCCGTAATCGCCCATCTTT	60.107	20	TAGCTTTGCTTGTGTGCACG	59.693	20	204	444	647	TTGCCGTAATCGCCCATCTT	60.107	20	TAGCTTTGCTTGTGTGCACG	59.693	20	20	443	647	TGCCGTAATCGCCCATCTTT	60.107	20	TTGCTTGTGTGCACGGATTC	59.689	20	20	444	642
Contig2108	1	p2	(AT)6	12	89	100	CTTCTCTAGCAACGGAAAGCC	58.997	21	CTTTCTTCGTCCCCATCGCT	60.108	20	230	3	232	CTTCTCTAGCAACGGAAAGCC	58.997	21	TCTTTCTTCGTCCCCATCGC	60.108	20	20	3	233	TTCTCTAGCAACGGAAAGCC	57.905	20	CTTTCTTCGTCCCCATCGCT	60.108	20	20	4	232
Contig2129	1	p1	(A)10	10	619	628	TGCTTACGCATTCTTCCACA	57.823	20	CGGGAACTAGCTAGGGGTCT	60.106	20	258	527	784	TGCTTACGCATTCTTCCACAA	58.501	21	CGGGAACTAGCTAGGGGTCT	60.106	20	20	527	784	CTCCAAAAGAGACAAAGGGCT	58.131	21	CGGGAACTAGCTAGGGGTCT	60.106	20	20	593	784
Contig2146	1	p2	(GA)8	16	269	284	CGCACGTTCTCGGTGTTTTT	59.973	20	TTGCTCAGTTGGTTCACGGA	59.821	20	261	57	317	AGTTAACGCACGTTCTCGGT	59.969	20	TTGCTCAGTTGGTTCACGGA	59.821	20	20	51	317	GTTAACGCACGTTCTCGGTG	59.84	20	TTGCTCAGTTGGTTCACGGA	59.821	20	20	52	317
Contig2149	1	p1	(A)12	12	214	225	ACGCAATGGCTAGAGGGTTC	60.108	20	ACAAGTACCAGCTTTGCAGG	58.391	20	270	110	379	CGCAATGGCTAGAGGGTTCT	59.821	20	ACAAGTACCAGCTTTGCAGG	58.391	20	20	111	379	AACGCAATGGCTAGAGGGTT	59.672	20	ACAAGTACCAGCTTTGCAGG	58.391	20	20	109	379
Contig2164	1	p2	(AG)9	18	344	361	ATGCATGCAGGGTCAGAGAC	60.107	20	ACCATACGAATTAAGGAAGGAAAGA	58.046	25	188	224	411	CATGCATGCAGGGTCAGAGA	60.107	20	ACCATACGAATTAAGGAAGGAAAGA	58.046	25	25	223	411	GCAGGGTCAGAGACAGCAAA	60.25	20	ACCATACGAATTAAGGAAGGAAAGA	58.046	25	25	230	411
Contig2168	1	p3	(TTC)5	15	393	407	ACAGTGCACCCATGACTCTG	59.964	20	ACGCAGTAAAGACGACCAGG	60.039	20	192	254	445	CGTACAGTGCACCCATGACT	60.037	20	ACGCAGTAAAGACGACCAGG	60.039	20	20	251	445	TGTCTCTTGCGGGTGATAGC	59.824	20	ACGCAGTAAAGACGACCAGG	60.039	20	20	198	445
Contig2180	1	p1	(A)13	13	421	433	TCACCCTTCTTCCGCAGATC	59.463	20	ACTGTAAGACATGTAGCGCAGT	59.769	22	126	357	482	CACCCTTCTTCCGCAGATCT	59.461	20	ACTGTAAGACATGTAGCGCAGT	59.769	22	22	358	482	TTTCACCCTTCTTCCGCAGA	59.238	20	ACTGTAAGACATGTAGCGCAGT	59.769	22	22	355	482
Contig2196	1	c	(CCT)5agtcgtcgtcatcgtcgtcgtcgctggatccctcctcta(GTC)5	69	170	238	TCCTCGCATCAACCTCATGG	59.821	20	TGACAGCGAGATCTGGAGGA	60.034	20	144	142	285	GCCACTGACCTTGTCACTGT	60.179	20	TGACAGCGAGATCTGGAGGA	60.034	20	20	67	285	CGTCCTCGCATCAACCTCAT	60.179	20	TGACAGCGAGATCTGGAGGA	60.034	20	20	140	285
Contig2210	1	p3	(TAG)6	18	399	416	ATAGGCACCACATTGGGCAA	59.959	20	TGAAACCGTGCATAGCCTCT	59.387	20	258	202	459	CCAACACAGGCATAGCAAGC	59.828	20	TGAAACCGTGCATAGCCTCT	59.387	20	20	351	459	GTTTTCCCAACACACGCCAA	59.826	20	TGAAACCGTGCATAGCCTCT	59.387	20	20	314	459
Contig2268	1	p1	(A)10	10	747	756	CACAAACGGAAGACCAGACC	58.773	20	GGTTAAGGGCCAGTGTTCTGA	59.927	21	105	677	781	CACAAACGGAAGACCAGACC	58.773	20	TGGTTAAGGGCCAGTGTTCT	58.854	20	20	677	782	CACAAACGGAAGACCAGACC	58.773	20	TGGTTAAGGGCCAGTGTTCTG	60.203	21	21	677	782
Contig2287	1	p3	(CCT)5	15	181	195	CCCTCGTCTTCGTCTGCTTC	60.457	20	TGCTATAGGCTCTGCACTCG	59.329	20	275	153	427	CCTCGTCTTCGTCTGCTTCT	59.476	20	TGCTATAGGCTCTGCACTCG	59.329	20	20	154	427	CCCTCGTCTTCGTCTGCTTC	60.457	20	GCTATAGGCTCTGCACTCGA	59.045	20	20	153	426
Contig2305	1	p2	(AT)15	30	253	282	CCTGTGACACTACCACCACC	59.965	20	AGGTACGCCCTTCCTTTCTT	58.641	20	258	60	317	GTGCAACTCCCAGATGGTCA	59.963	20	AGGTACGCCCTTCCTTTCTT	58.641	20	20	82	317	TGTGCAACTCCCAGATGGTC	59.963	20	AGGTACGCCCTTCCTTTCTT	58.641	20	20	81	317
Contig2343	1	p1	(T)10	10	255	264	CATGCTGATTGATGGCGACG	60.042	20	CTAAACCCGACCACCCGAAC	60.671	20	183	186	368	CACCACATGCCACGTAGGTA	59.752	20	CTAAACCCGACCACCCGAAC	60.671	20	20	157	368	ATGCATGCTGATTGATGGCG	59.686	20	CTAAACCCGACCACCCGAAC	60.671	20	20	183	368
Contig2378	1	p1	(A)10	10	245	254	TATCATCCAGCACCTGTGGC	59.819	20	TCCATAAAACTGCCTGTCAGCT	59.96	22	185	96	280	TATCATCCAGCACCTGTGGC	59.819	20	TCCATAAAACTGCCTGTCAGC	58.564	21	21	96	280	TATCATCCAGCACCTGTGGC	59.819	20	CCATAAAACTGCCTGTCAGCT	58.56	21	21	96	279
Contig2406	1	p3	(GCG)5	15	1514	1528	ACGCCAAGAAACAACGAAGC	59.971	20	CTCTTTTGCCGGCGTCATG	59.865	19	216	1360	1575	AGATGCCTACTTCATGCGGG	59.893	20	CTCTTTTGCCGGCGTCATG	59.865	19	19	1297	1575	CTACTTCATGCGGGTCGACA	59.827	20	CTCTTTTGCCGGCGTCATG	59.865	19	19	1303	1575
Contig2419	1	p2	(GA)7	14	624	637	CTCCTCCGACTTGACCATGG	59.823	20	AGAATTTTTCTAAGCCCCATTGAA	57.066	24	111	567	677	GGTTGCACCGGGATCGATTA	60.179	20	AGAATTTTTCTAAGCCCCATTGAA	57.066	24	24	526	677	CAAGCTCCTCCGACTTGACC	60.39	20	AGAATTTTTCTAAGCCCCATTGAA	57.066	24	24	563	677
Contig2436	1	p1	(A)12	12	131	142	AGCTTTTGATCCATGCCCCA	59.958	20	ATTGGAAAGGAGGCACCGAG	60.035	20	168	31	198	ACTAACCGTGCCCCAAACTT	59.816	20	ATTGGAAAGGAGGCACCGAG	60.035	20	20	95	198	AGCTTTTGATCCATGCCCCA	59.958	20	GGAGGCACCGAGTGTTGTAT	59.751	20	20	31	190
Contig2440	1	p1	(G)10	10	479	488	CTGGGGGTTTGCTAAGAGGG	60.034	20	TGTTGAGTTTGGATATCTATGTCGGA	59.902	26	213	305	517	TCGGATGTGAAGGTAGGGGT	59.958	20	TGTTGAGTTTGGATATCTATGTCGGA	59.902	26	26	281	517	CTGGGGGTTTGCTAAGAGGG	60.034	20	GTGTTGAGTTTGGATATCTATGTCGG	59.799	26	26	305	518
Contig2449	1	p1	(A)10	10	264	273	TGTGCATGAGGGAAGGTTGG	60.251	20	TCTTGGCTGCAGTAATCGACA	59.725	21	146	154	299	GGGAAGGTTGGCATTTGACC	59.392	20	TCTTGGCTGCAGTAATCGACA	59.725	21	21	163	299	GCATGAGGGAAGGTTGGCAT	60.685	20	TCTTGGCTGCAGTAATCGACA	59.725	21	21	157	299
Contig2457	1	p1	(A)11	11	155	165	CGCAGGGCACTGTATACTGT	59.824	20	GCACAGCTGACATGCACAAT	59.757	20	278	99	376	TACTGTTCTGGCTGCTGCTG	60.321	20	GCACAGCTGACATGCACAAT	59.757	20	20	113	376	CGCAGGGCACTGTATACTGT	59.824	20	ACTGAAGTGTGGTCCTGGTG	59.53	20	20	99	309
Contig2461	1	p1	(A)10	10	241	250	CCAGGATGGTGCATGCTTTG	59.825	20	ACTCAAGTTTGACCGCTCGT	59.896	20	237	70	306	ATACGAGCAAGCTCCACCAG	59.823	20	ACTCAAGTTTGACCGCTCGT	59.896	20	20	54	306	CCAGGATGGTGCATGCTTTG	59.825	20	TCAAGTTTGACCGCTCGTCT	59.612	20	20	70	304
Contig2508	1	p3	(TCT)5	15	46	60	CTTGTTCCACATTCCTCGCC	59.195	20	GAAACATGCCTACCGGGACA	60.036	20	213	23	235	CTTGTTCCACATTCCTCGCC	59.195	20	TGCAAGTCAAGGACGTCGAA	59.897	20	20	23	144	CTTGTTCCACATTCCTCGCC	59.195	20	TTGCAAGTCAAGGACGTCGA	59.897	20	20	23	145
Contig2541	1	p3	(TAG)5	15	158	172	CCCAACACATGCACAGCAAA	59.896	20	TAGACGACTACCCTCACGCA	60.036	20	213	112	324	CCCAACACATGCACAGCAAA	59.896	20	TGGAGAGCGACCCAAGACTA	59.961	20	20	112	361	CCCAACACATGCACAGCAAA	59.896	20	GAGAGCGACCCAAGACTACG	59.901	20	20	112	359
Contig2585	1	p3	(CTG)7	21	363	383	CATGGACCCATGTGAGGTCC	60.107	20	CTGGTGGTGGTGTCGTCG	60.356	18	192	252	443	AGCTCCTTTGATCGTCGACG	60.179	20	CTGGTGGTGGTGTCGTCG	60.356	18	18	292	443	CTCACACCGCTAAAGCTCCT	59.752	20	CTGGTGGTGGTGTCGTCG	60.356	18	18	279	443
Contig2631	1	c	(CTT)5ggcttttcttctcttcttcgccgccttccttgccg(CAT)5	65	496	560	CTTGAGGAGCTTCTTGGCCA	59.963	20	CTTCATCCGACTCCGACTCG	59.972	20	152	465	616	CTTGAGGAGCTTCTTGGCCA	59.963	20	AGAGCTTAAGGCAGCCCAAG	60.035	20	20	465	687	CTTGAGGAGCTTCTTGGCCA	59.963	20	GAGCTTAAGGCAGCCCAAGA	60.035	20	20	465	686
Contig2651	1	p1	(A)12	12	414	425	GCACCATTCATCCCTCTCCA	59.452	20	TCGAGACTTGGGCTAGCTCT	60.034	20	117	363	479	TGCACCATTCATCCCTCTCC	59.452	20	TCGAGACTTGGGCTAGCTCT	60.034	20	20	362	479	GCACCATTCATCCCTCTCCA	59.452	20	CGAGACTTGGGCTAGCTCTC	59.616	20	20	363	478
Contig2662	1	p2	(GA)7	14	213	226	CGAATTTCATCGACGACGGC	60.044	20	TGACTCTCCCGTTGACCGTA	60.251	20	227	23	249	GCGAATTTCATCGACGACGG	60.044	20	TGACTCTCCCGTTGACCGTA	60.251	20	20	22	249	GGCGAATTTCATCGACGACG	60.044	20	TGACTCTCCCGTTGACCGTA	60.251	20	20	21	249
Contig2685	1	p4	(ATAC)25	100	262	361	TGCCAATGGTACCCACTGAA	59.226	20	CCCTAAACAAACTCTAAGGACGG	58.749	23	202	227	428	TGCCAATGGTACCCACTGAA	59.226	20	CCCTAAACAAACTCTAAGGACGGT	60.263	24	24	227	428	TGCCAATGGTACCCACTGAA	59.226	20	ACCCTAAACAAACTCTAAGGACGG	60.263	24	24	227	429
Contig2712	1	p2	(AT)9	18	106	123	GCATAAGCTTTCACCGTCCG	59.626	20	GGTAATCCTCTGCACTGCCA	59.747	20	204	81	284	GCATAAGCTTTCACCGTCCG	59.626	20	TGGTAATCCTCTGCACTGCC	59.747	20	20	81	285	GCATAAGCTTTCACCGTCCG	59.626	20	TGACGAACGAGTGCCAAAAG	59.066	20	20	81	260
Contig2746	1	p1	(A)10	10	167	176	TGTTGGCTTGTACTGCTGGA	59.528	20	CAGTGCGTGAAACTCGTTCA	59.072	20	274	80	353	TGTTGGCTTGTACTGCTGGA	59.528	20	TCAGTGCGTGAAACTCGTTC	58.794	20	20	80	354	TGGCTTGTACTGCTGGATGA	59.017	20	CAGTGCGTGAAACTCGTTCA	59.072	20	20	83	353
Contig2818	1	p3	(CCT)6	18	483	500	TCCAAGCGTGAGTCCAACTC	59.966	20	TCATGCACTTGTTTGGCCAC	59.611	20	171	430	600	CAAGCGTGAGTCCAACTCCT	59.966	20	TCATGCACTTGTTTGGCCAC	59.611	20	20	432	600	TCCAAGCGTGAGTCCAACTC	59.966	20	CATGCACTTGTTTGGCCACT	59.61	20	20	430	599
Contig2830	1	p3	(GGC)6	18	395	412	TTGACCGTGAGTGGTGGAAG	59.894	20	TCTCATTCCCACTTGCGTCC	60.036	20	242	335	576	CTTGACCGTGAGTGGTGGAA	59.894	20	TCTCATTCCCACTTGCGTCC	60.036	20	20	334	576	AGGTGGTTGTTCGGACTCAC	59.894	20	TCTCATTCCCACTTGCGTCC	60.036	20	20	353	576
Contig2856	1	p1	(A)10	10	204	213	CGATGTAGATGCGGTCTGCT	59.969	20	GTCACTGTCCGGGACTTGAG	60.038	20	129	131	259	GTAGATGCGGTCTGCTACCC	59.968	20	GTCACTGTCCGGGACTTGAG	60.038	20	20	135	259	CGATGTAGATGCGGTCTGCT	59.969	20	ACTGTCCGGGACTTGAGGTA	59.886	20	20	131	256
Contig2881	1	p1	(A)10	10	246	255	GGACTAGCAACGTTGGTCCA	59.966	20	TCCCTTGAGATACCGAAGTGC	59.519	21	225	145	369	GGACTAGCAACGTTGGTCCA	59.966	20	CCCTTGAGATACCGAAGTGCT	59.517	21	21	145	368	GCCTCAGGACTAGCAACGTT	60.037	20	TCCCTTGAGATACCGAAGTGC	59.519	21	21	139	369
Contig2961	1	p1	(A)10	10	359	368	TGTGGCAGAAACATCCGGAA	59.89	20	TGGTTTGTCGCCTCAAGAGT	59.532	20	199	222	420	TGTGGCAGAAACATCCGGAA	59.89	20	ACTGGTTTGTCGCCTCAAGA	59.532	20	20	222	422	GCATGTGGCAGAAACATCCG	60.179	20	TGGTTTGTCGCCTCAAGAGT	59.532	20	20	219	420
Contig2990	1	p3	(GGA)6	18	420	437	AAGGAAGCGAGTCAGACAGC	60.038	20	TTTCCTCTTCTTCTCGGCCC	59.386	20	188	288	475	GAGAGGAGGGAGAGGTTGGT	59.958	20	TTTCCTCTTCTTCTCGGCCC	59.386	20	20	202	475	CGCGGTTGAGCAAGATGAAG	59.904	20	TTTCCTCTTCTTCTCGGCCC	59.386	20	20	271	475
Contig3000	1	p1	(T)10	10	126	135	TCCACCACCTACTGCAAACC	59.89	20	GTCCAGGGTTGAGTGTCAGG	59.965	20	255	86	340	ACCACCTACTGCAAACCCAG	59.89	20	GTCCAGGGTTGAGTGTCAGG	59.965	20	20	89	340	CACCACCTACTGCAAACCCA	60.179	20	GTCCAGGGTTGAGTGTCAGG	59.965	20	20	88	340
Contig3004	1	p1	(A)10	10	350	359	AGCGCCAATGAGAACCTGAA	59.963	20	CTGGCAATAGCGAGGAGAGT	59.25	20	179	243	421	GCGCCAATGAGAACCTGAAC	59.831	20	CTGGCAATAGCGAGGAGAGT	59.25	20	20	244	421	CCACGATGACCGAGACCATT	59.824	20	CTGGCAATAGCGAGGAGAGT	59.25	20	20	213	421
Contig3014	1	p1	(T)10	10	75	84	AGGCACCAGCTTATCACCTT	59.005	20	TTTCCACTCAACCACAGGGG	59.815	20	253	29	281	AAGGCACCAGCTTATCACCT	59.005	20	TTTCCACTCAACCACAGGGG	59.815	20	20	28	281	TGCACCTCAAGACTAAGGCA	58.944	20	TTTCCACTCAACCACAGGGG	59.815	20	20	14	281
Contig3034	1	p3	(AAG)5	15	192	206	AAGGACCCCGAGGACTACTC	60.033	20	ATTGCTGCAACGGTGTTGTC	59.969	20	201	46	246	AAGGACCCCGAGGACTACTC	60.033	20	GATTGCTGCAACGGTGTTGT	59.969	20	20	46	247	GAAGGACCCCGAGGACTACT	60.033	20	ATTGCTGCAACGGTGTTGTC	59.969	20	20	45	246
Contig3048	1	p3	(GGC)6	18	35	52	ACTGGCTGACTGCTTGATCG	60.391	20	AATGAGTTGGGAAGCGAGGG	60.035	20	148	0	147	ACTGGCTGACTGCTTGATCG	60.391	20	AGCGAGGGAAGTGAAGAAGC	60.037	20	20	0	135	ACTGGCTGACTGCTTGATCG	60.391	20	ACGTTGTGCCTTCAAGAGCT	60.179	20	20	0	109
Contig3061	1	p4	(AAAT)10	40	55	94	TGGCACATGGGTAAGTGATGA	59.367	21	ACGTGGTGTGCCCTTTGTAA	60.107	20	159	29	187	TGGCACATGGGTAAGTGATGA	59.367	21	ATACGTGGTGTGCCCTTTGT	59.89	20	20	29	189	TGGCACATGGGTAAGTGATGA	59.367	21	ACATACGTGGTGTGCCCTTT	59.89	20	20	29	191
Contig3085	1	p3	(CTT)5	15	255	269	CGGCCAATACTCTAGCTCCC	59.681	20	GAAACATCCATACCGGGCCA	60.107	20	238	207	444	CGGCCAATACTCTAGCTCCC	59.681	20	ATACCGGGCCATGGATTGTC	59.89	20	20	207	435	CGGCCAATACTCTAGCTCCC	59.681	20	CATACCGGGCCATGGATTGT	60.179	20	20	207	436
Contig3089	1	p1	(A)10	10	682	691	GAACCACACAGGCTCCTCAA	59.891	20	GGGGGAGCTCTTGTGTGTTT	60.179	20	276	604	879	CACAGGCTCCTCAATCTCCC	59.82	20	GGGGGAGCTCTTGTGTGTTT	60.179	20	20	610	879	GCTCCTCAATCTCCCCCTTG	59.818	20	GGGGGAGCTCTTGTGTGTTT	60.179	20	20	615	879
Contig3130	1	p3	(GCC)5	15	98	112	TATACACACGGAACCGCGTC	60.179	20	CTAAAGAGATGGACCCCCGC	59.893	20	165	24	188	TTATACACACGGAACCGCGT	59.757	20	CTAAAGAGATGGACCCCCGC	59.893	20	20	23	188	TATACACACGGAACCGCGTC	60.179	20	GCAAAACCTAACTCCACCGC	59.76	20	20	24	266
Contig3238	1	p1	(A)10	10	442	451	ACAGGGGGAGAGCTCTTTCA	60.179	20	CCTTGTGCTAGGTGCTGTCA	59.965	20	279	312	590	ACAGGGGGAGAGCTCTTTCA	60.179	20	ACCTTGTGCTAGGTGCTGTC	59.965	20	20	312	591	ACGGAAGTGGTCGTCTTTCA	59.252	20	CCTTGTGCTAGGTGCTGTCA	59.965	20	20	341	590
Contig3258	1	p3	(CCG)5	15	361	375	GAACGACTCCAGCTTCCACT	59.681	20	ATAAGTCGGCCGTGCTAGTG	59.898	20	161	338	498	GAACGACTCCAGCTTCCACT	59.681	20	CTCGTGGCCGGTATTCTGTT	60.108	20	20	338	451	GAACGACTCCAGCTTCCACT	59.681	20	GGCCGGTATTCTGTTCGTGA	60.109	20	20	338	446
Contig3293	1	p1	(A)10	10	402	411	CCTCAGGTGCTGCTGAAGAA	59.964	20	TCCTGTGTGGAGTATACTCTATACC	58.459	25	198	242	439	TTCCTCAGGTGCTGCTGAAG	59.964	20	TCCTGTGTGGAGTATACTCTATACC	58.459	25	25	240	439	GCTACGTCTTGCAGTTCCCT	60.037	20	TCCTGTGTGGAGTATACTCTATACC	58.459	25	25	325	439
Contig3300	1	p1	(A)10	10	350	359	GAGGCCCTGTCGGATGTTAG	59.895	20	ACTTCGGTTGCCACTACCTG	59.965	20	240	163	402	GAGAGTCGGGTATCCCTGGT	60.106	20	ACTTCGGTTGCCACTACCTG	59.965	20	20	254	402	AGGAGAGTCGGGTATCCCTG	59.814	20	ACTTCGGTTGCCACTACCTG	59.965	20	20	252	402
Contig3311	1	p6	(CACAAG)5	30	253	282	AGGACAACTACAAGCACCGG	59.965	20	CTCTCGTCGTAGCAGCTCAG	59.973	20	268	196	463	ACTACAAGCACCGGTCGAAG	60.039	20	CTCTCGTCGTAGCAGCTCAG	59.973	20	20	202	463	AGGACAACTACAAGCACCGG	59.965	20	TCGAGGTAGAGTAGGCGGAG	59.894	20	20	196	378
Contig3378	1	p1	(A)11	11	193	203	AGACTGCTACCCCCTATGCA	60.031	20	TGGATTGGGAGAGTTGCCAC	59.962	20	200	131	330	TGCAGACTGCTACCCCCTAT	60.031	20	TGGATTGGGAGAGTTGCCAC	59.962	20	20	128	330	ATGCAGACTGCTACCCCCTA	60.031	20	TGGATTGGGAGAGTTGCCAC	59.962	20	20	127	330
Contig3408	1	p1	(T)12	12	494	505	ACAAAAGGCAAGGGTTCTTCG	59.319	21	TCACTATTTAGACCTCGCAACCA	59.488	23	172	361	532	AGCCACGATGATTGAGTCTCA	59.173	21	TCACTATTTAGACCTCGCAACCA	59.488	23	23	334	532	CAAAAGGCAAGGGTTCTTCGA	59.046	21	TCACTATTTAGACCTCGCAACCA	59.488	23	23	362	532
Contig3427	1	p1	(A)13	13	226	238	CCACACAATCTGACATGAACACA	59.435	23	GCCCCCTTGTTGATTCCTCA	59.96	20	229	112	340	CCACACAATCTGACATGAACACA	59.435	23	TGCCCCCTTGTTGATTCCTC	59.96	20	20	112	341	CCACACAATCTGACATGAACACA	59.435	23	CTCCTTGCCCCCTTGTTGAT	59.96	20	20	112	346
Contig3427	2	p1	(A)10	10	414	423	GAGGAATCAACAAGGGGGCA	59.96	20	CTTGCACTCTCCTCTCCGTC	59.828	20	131	322	452	TGAGGAATCAACAAGGGGGC	59.96	20	CTTGCACTCTCCTCTCCGTC	59.828	20	20	321	452	ATCAACAAGGGGGCAAGGAG	59.96	20	CTTGCACTCTCCTCTCCGTC	59.828	20	20	327	452
Contig3434	1	p2	(AT)6	12	2932	2943	CCAAGCAAAAGGCCAAGACC	59.966	20	GCGCTCTCTTCTCGAGGAAA	59.829	20	237	2750	2986	CCAAGCAAAAGGCCAAGACC	59.966	20	AAAGCGCTCTCTTCTCGAGG	59.828	20	20	2750	2989	CAATGCCCAAAACTCCCAGC	60.037	20	GCGCTCTCTTCTCGAGGAAA	59.829	20	20	2810	2986
Contig3455	1	p3	(GCT)5	15	306	320	GTTGGCAGCCGTGTAGTAGT	60.038	20	TTCCCCAAATCGAGCAAGCA	60.251	20	271	73	343	CCTTCTTCTCCTCGTTCGGC	60.459	20	TTCCTCCCAGCGATTTTCCC	60.034	20	20	205	358	CCTTCTTCTCCTCGTTCGGC	60.459	20	GCCACACCTCTCCTTTCCTC	60.036	20	20	205	372
Contig3508	1	p1	(A)13	13	183	195	GACGGAGGGAGTACTAGGCA	60.107	20	CGGCTTTGGATTCCTCCTGT	60.035	20	128	140	267	GACGGAGGGAGTACTAGGCA	60.107	20	ACGGCTTTGGATTCCTCCTG	60.035	20	20	140	268	TTTGGGACGGAGGGAGTACT	59.884	20	CGGCTTTGGATTCCTCCTGT	60.035	20	20	135	267
Contig3518	1	p1	(A)10	10	2373	2382	TAGCGTTTGTTTGGCAAGCC	59.969	20	GGGTAGAAAGGCGGATCCAA	59.455	20	216	2275	2490	GGCAAGCCGCTGTAAGTTTT	59.686	20	GGGTAGAAAGGCGGATCCAA	59.455	20	20	2287	2490	GTTTGGCAAGCCGCTGTAAG	60.387	20	GGGTAGAAAGGCGGATCCAA	59.455	20	20	2283	2490
Contig3530	1	p1	(A)15	15	262	276	ATTGGGCGCAGAATGACAGA	60.035	20	TGTGCTGCAGTAACAAATAGAGA	58.106	23	250	82	331	CGAAGCGTGCGAAAAGTCAA	60.043	20	TGTGCTGCAGTAACAAATAGAGA	58.106	23	23	126	331	TTCGAAGCGTGCGAAAAGTC	59.769	20	TGTGCTGCAGTAACAAATAGAGA	58.106	23	23	124	331
Contig3541	1	p2	(CA)6	12	623	634	ACCTTCACTTCCCTCTCTACCT	59.616	22	CGCCCAACAATTCTGCACAA	59.968	20	142	594	735	ACCTTCACTTCCCTCTCTACCT	59.616	22	TTCTACCGGTTCAATGCCCC	60.035	20	20	594	833	ACCTTCACTTCCCTCTCTACCT	59.616	22	CGGTTCAATGCCCCAAAAGG	60.037	20	20	594	827
Contig3570	1	p3	(CAA)6	18	447	464	CCGAGTTCCATCACCAAGCT	60.036	20	TGAGCAAGTCTCTGAAGCCG	60.038	20	268	333	600	GACGAAGAGGACAAGGCGAA	60.039	20	TGCTCGGTGGTGTGATTACC	60.037	20	20	378	646	GAACGCCAAGTACGACTCCA	60.039	20	TGCTCGGTGGTGTGATTACC	60.037	20	20	395	646
Contig3641	1	p1	(A)14	14	378	391	GGTTCACTCCTCGAAGGTGG	60.037	20	ACGCTATTACGGTGCCTAGC	59.968	20	239	305	543	GGGTTCACTCCTCGAAGGTG	60.037	20	ACGCTATTACGGTGCCTAGC	59.968	20	20	304	543	GGTTCACTCCTCGAAGGTGG	60.037	20	GTGAACCTTCGAACCCGTCT	59.967	20	20	305	468
Contig3660	1	p3	(CGT)5	15	600	614	GACTTCACACCGGATCAGCT	59.752	20	GGATCCACCGAAGAAGGCC	60.153	19	154	495	648	CACTTCAAATAGGACGGCGC	59.626	20	GGATCCACCGAAGAAGGCC	60.153	19	19	457	648	GTTGAGGACTTCACACCGGA	59.608	20	GGATCCACCGAAGAAGGCC	60.153	19	19	489	648
Contig3673	1	p1	(A)10	10	292	301	GAATGGCTAACCGGTCCGAA	60.108	20	TTTCGCCGTGTGAGAGTTGA	59.897	20	165	163	327	GAATGGCTAACCGGTCCGAA	60.108	20	ATCCATCGCGATCCGTCATC	60.109	20	20	163	366	GAATGGCTAACCGGTCCGAA	60.108	20	ATCATCCATCGCGATCCGTC	60.109	20	20	163	369
Contig3713	1	p1	(G)11	11	248	258	TTCTTGCGAGTTTTGGTGCG	59.971	20	TACCTCACGGTTTCCCAACG	59.966	20	152	216	367	TTCTTGCGAGTTTTGGTGCG	59.971	20	GCATACCTCACGGTTTCCCA	60.036	20	20	216	370	TTCTTGCGAGTTTTGGTGCG	59.971	20	TGGCATACCTCACGGTTTCC	60.036	20	20	216	372
Contig3720	1	p1	(T)10	10	267	276	GGATGCTCCCTGCGATACTC	60.038	20	CGCCACAAGATGCCAAACTT	59.685	20	279	53	331	TAGTGAATCATGCCACCGCC	60.464	20	GCTTGCACGCTCAAAAAGGA	59.969	20	20	242	449	TAGTGAATCATGCCACCGCC	60.464	20	GAAGGCTTGCACGCTCAAAA	59.969	20	20	242	453
Contig3786	1	p3	(CAA)5	15	228	242	CCAGCAGCAACACATTCACC	60.039	20	GGTGGTCAACAGTGTCCGAT	59.965	20	233	187	419	CCAGCAGCAACACATTCACC	60.039	20	CTGCAGTTTCAGCACAGAGC	59.762	20	20	187	461	CCAGCAGCAACACATTCACC	60.039	20	GGTGACTGCAGTTTCAGCAC	59.691	20	20	187	466
Contig3808	1	p3	(GGA)5	15	344	358	ACGACGCTCAACTCGTTCAT	60.039	20	GAGGGCGTCATCGAAGTCAA	60.109	20	145	271	415	CCCCTTGGTGGCATAAGGAG	60.107	20	GAGGGCGTCATCGAAGTCAA	60.109	20	20	185	415	AGCATGGAGGAAGACATGGC	60.107	20	GAGGGCGTCATCGAAGTCAA	60.109	20	20	143	415
Contig3809	1	p1	(A)12	12	103	114	CTCCGTGACATTGGTTGTGC	59.762	20	AAGGGATCAACAGCAGCTCC	60.035	20	205	17	221	CTCCGTGACATTGGTTGTGC	59.762	20	GATCAACAGCAGCTCCACCT	60.036	20	20	17	217	CTCCGTGACATTGGTTGTGC	59.762	20	GCAAAGGGATCAACAGCAGC	60.109	20	20	17	224
Contig3856	1	p1	(T)12	12	1183	1194	TCCGTCAACAAGCCCCTTTT	60.106	20	TTTCTCCGGTTCTTCCACGG	59.966	20	214	1033	1246	ATCCGTCAACAAGCCCCTTT	59.888	20	TTTCTCCGGTTCTTCCACGG	59.966	20	20	1032	1246	AAAGGTGTAGGTCCGTACGC	59.755	20	TTTCTCCGGTTCTTCCACGG	59.966	20	20	984	1246
Contig3867	1	p1	(C)11	11	228	238	TAGAGGAGCAGCATGGAGGT	60.032	20	CAGTCCTGTGATGACCGGTC	60.109	20	251	12	262	TGTGTTCCTCTCAATCGGCC	60.036	20	CAGTCCTGTGATGACCGGTC	60.109	20	20	82	262	CCCCAATAGGAGTCGAAGCC	59.893	20	CAGTCCTGTGATGACCGGTC	60.109	20	20	137	262
Contig3878	1	p1	(T)10	10	310	319	CGTGGAGGTGGTTTATGCCA	60.322	20	TGTGTCGTGTGCGTTTGTTC	59.904	20	195	244	438	ACGTGGAGGTGGTTTATGCC	60.322	20	TGTGTCGTGTGCGTTTGTTC	59.904	20	20	243	438	CGTGGAGGTGGTTTATGCCA	60.322	20	TCGGGAGTTCGTTCATGTCG	60.109	20	20	244	414
Contig3889	1	p3	(TGA)5	15	505	519	ATGTCCTCGTTTCACCCCTG	59.675	20	TACGTCTTTTGGGTGGCCTC	59.964	20	258	449	706	GTCCTCGTTTCACCCCTGAA	59.605	20	TACGTCTTTTGGGTGGCCTC	59.964	20	20	451	706	ATGTCCTCGTTTCACCCCTG	59.675	20	GTGGCCTCCCTGAAGTCATC	60.107	20	20	449	694
Contig3920	1	p2	(AG)6	12	759	770	ACGCCGAATGCTTCCATACA	60.108	20	CGATGGACTCGTATAAATAGCGG	58.904	23	168	640	807	ACGCCGAATGCTTCCATACA	60.108	20	CCGATGGACTCGTATAAATAGCG	58.904	23	23	640	808	ACGCCGAATGCTTCCATACA	60.108	20	CGATGGACTCGTATAAATAGCGGA	60.143	24	24	640	807
Contig3926	1	p3	(AGA)5	15	43	57	TGGAGAGGAAGACACAGAAGG	58.748	21	CACCTGCAGTGTTCTGAGGT	59.893	20	157	9	165	GGAGAGGAAGACACAGAAGGT	58.747	21	CACCTGCAGTGTTCTGAGGT	59.893	20	20	10	165	TGGAGAGGAAGACACAGAAGGT	60.426	22	CACCTGCAGTGTTCTGAGGT	59.893	20	20	9	165
Contig3930	1	p2	(TA)7	14	567	580	GTTTTTACCCCACACACGCC	59.969	20	TGATGAACCTTGCACTGCCT	59.889	20	146	488	633	GGTTTTTACCCCACACACGC	59.969	20	TGATGAACCTTGCACTGCCT	59.889	20	20	487	633	TCTCCTGCCGGTTTTTACCC	59.963	20	TGATGAACCTTGCACTGCCT	59.889	20	20	478	633
Contig3959	1	p1	(G)12	12	248	259	GGCGATAGTGGGGAAGGATG	59.965	20	GCGACGGGCTACTACAAAGA	59.828	20	117	185	301	TAGTGGGGAAGGATGAGGCA	59.956	20	GCGACGGGCTACTACAAAGA	59.828	20	20	190	301	CAAGGGCGATAGTGGGGAAG	60.179	20	GCGACGGGCTACTACAAAGA	59.828	20	20	181	301
Contig4019	1	p3	(AAC)5	15	253	267	CGGACGAGAAAGACAAGGCT	60.038	20	CAACAGTGTTGTCGGGCTTG	59.971	20	174	199	372	CGGACGAGAAAGACAAGGCT	60.038	20	GCTTGGTCAATGTTGCCCAG	60.038	20	20	199	432	CGGACGAGAAAGACAAGGCT	60.038	20	CTGCTTGGTCAATGTTGCCC	60.038	20	20	199	434
Contig4032	1	p3	(TAG)5	15	37	51	GAAGCTCAGCGTATATACACACT	58.139	23	CCGAGGAGTCAAGCCAGAAG	60.108	20	239	0	238	AGCTCAGCGTATATACACACTT	57.079	22	CCGAGGAGTCAAGCCAGAAG	60.108	20	20	2	238	AAGCTCAGCGTATATACACACT	57.079	22	CCGAGGAGTCAAGCCAGAAG	60.108	20	20	1	238
Contig4044	1	p2	(TC)8	16	911	926	CGCCAACATCCTCCTTGCTA	60.108	20	TGGACCTTCATGTGTCCAACT	59.226	21	193	821	1013	GTACACGCCAACATCCTCCT	59.751	20	TGGACCTTCATGTGTCCAACT	59.226	21	21	816	1013	CGCCAACATCCTCCTTGCTA	60.108	20	TCTTGGACCTTCATGTGTCCA	58.946	21	21	821	986
Contig4053	1	p3	(CCG)6	18	167	184	TCCTACCCACTTACCCAGGC	60.62	20	AGGCTGTACCGATCTTGTGC	60.108	20	258	19	276	CCGCTCCCTTCCTAGTTCCT	60.688	20	AGGCTGTACCGATCTTGTGC	60.108	20	20	3	276	TCCTACCCACTTACCCAGGC	60.62	20	TGAGCCTTGTTTACCTGCGA	59.605	20	20	19	220
Contig4099	1	p1	(A)10	10	122	131	CGTTTTTCACGGTGTAGAATACGT	59.851	24	GGGGCCTGAGGTAACCAAAA	59.886	20	246	82	327	CGTTTTTCACGGTGTAGAATACGT	59.851	24	GCAGACCGCATCTACACAGA	59.827	20	20	82	228	CGTTTTTCACGGTGTAGAATACGT	59.851	24	AGCAGACCGCATCTACACAG	59.826	20	20	82	229
Contig4122	1	p2	(AC)8	16	301	316	GGACCGACCCCACTCCTATA	59.813	20	TGTGCCTGAACCATGACCTC	59.963	20	247	119	365	TATAGGACCGACCCCACTCC	59.813	20	TGTGCCTGAACCATGACCTC	59.963	20	20	115	365	CAAGCAAGTTGGGGTAGGCT	60.251	20	TGTGCCTGAACCATGACCTC	59.963	20	20	241	365
Contig4129	1	p1	(A)13	13	149	161	CGTGATTCGTTGGATGGTGC	59.903	20	TGCAGAAAGTTACTCGACACA	57.554	21	243	94	336	TCGTGCATGCAACGTGATTC	59.834	20	TGCAGAAAGTTACTCGACACA	57.554	21	21	82	336	GATTCGTGCATGCAACGTGA	59.834	20	TGCAGAAAGTTACTCGACACA	57.554	21	21	79	336
Contig4167	1	p6	(TGAGCA)9	54	703	756	TGGAATCTCGTGATGCAACGT	60.338	21	AGCTTCATTGTCATCCTTCTCT	57.159	22	233	557	789	TGGAATCTCGTGATGCAACG	58.641	20	AGCTTCATTGTCATCCTTCTCT	57.159	22	22	557	789	GGAATCTCGTGATGCAACGT	58.64	20	AGCTTCATTGTCATCCTTCTCT	57.159	22	22	558	789
Contig4247	1	p2	(CT)6	12	56	67	ACAGCTCTTTTCTGGGTGAGG	59.927	21	ACGAAATGTGCCAACCAAGC	59.968	20	243	7	249	ACAGCTCTTTTCTGGGTGAGG	59.927	21	CAACAACCAAGTGCCAAGGG	59.895	20	20	7	137	ACAGCTCTTTTCTGGGTGAGG	59.927	21	AACCAAGCGAAGAACGAGGT	59.894	20	20	7	237
Contig4293	1	c	(CAA)7a(AAC)6	40	168	207	ACGAAGAAGACAAGGCTCGG	60.038	20	TCCGCTTGCGATTGGGATTA	59.821	20	168	127	294	GGCTCGGAATCGTTTCAAGC	59.903	20	TCCGCTTGCGATTGGGATTA	59.821	20	20	140	294	ACGAAGAAGACAAGGCTCGG	60.038	20	CCGCTTGCGATTGGGATTAC	59.692	20	20	127	293
Contig4317	1	p3	(AGA)6	18	480	497	GCAGAGCAGAAGGAGCAGAA	60.037	20	TGCCTTTGTCCCAATGGGTT	60.105	20	267	259	525	AGGCCTTTGCTAAAGCTCGT	59.963	20	TGCCTTTGTCCCAATGGGTT	60.105	20	20	364	525	CGAGCTCGAGCAGATCTACG	60.111	20	TGCCTTTGTCCCAATGGGTT	60.105	20	20	417	525
Contig4329	1	p2	(GA)7	14	205	218	TAAAGAAGTCGGCACCCTGC	60.321	20	AGTTGTTACAAACTACGTTGTAGCT	58.955	25	209	46	254	GCCGCACTTCAGGAAATACG	59.626	20	AGTTGTTACAAACTACGTTGTAGCT	58.955	25	25	153	254	CGCCGCACTTCAGGAAATAC	59.626	20	AGTTGTTACAAACTACGTTGTAGCT	58.955	25	25	152	254
Contig4365	1	p1	(A)11	11	64	74	ACATATCTAAATCGATCCATTCCACT	58.088	26	CGTTTTGCTCAAACCAAAGGC	59.407	21	158	33	190	ACATATCTAAATCGATCCATTCCACT	58.088	26	CCTCGGTGAAACAAGAATCCG	59.268	21	21	33	209	ACATATCTAAATCGATCCATTCCACT	58.088	26	GCTCAAACCAAAGGCAAAAAGC	59.968	22	22	33	184
Contig4365	2	p1	(A)12	12	680	691	TATGCATGGCGAAAAGGAGC	58.976	20	TCAAAGTCGAATCGTGAGCCT	59.728	21	265	629	893	GCGAAAAGGAGCCTTGGAATG	60.135	21	TCAAAGTCGAATCGTGAGCCT	59.728	21	21	637	893	GCGAAAAGGAGCCTTGGAAT	58.823	20	TCAAAGTCGAATCGTGAGCCT	59.728	21	21	637	893
Contig4371	1	p2	(AT)6	12	542	553	CGCAGTAGTATCTCTGCCCG	60.04	20	TCTGGTAATGCAACGTATTTTCAACA	60.017	26	251	355	605	CGCAGTAGTATCTCTGCCCG	60.04	20	TGGTAATGCAACGTATTTTCAACA	57.927	24	24	355	603	CGCAGTAGTATCTCTGCCCG	60.04	20	CTGGTAATGCAACGTATTTTCAACA	58.854	25	25	355	604
Contig4380	1	p1	(A)10	10	119	128	TGCAGCTGTGTTCTGTTTCA	58.251	20	AGCACTCAAAATACAATGGAACTCA	59.23	25	136	31	166	TGCAGCTGTGTTCTGTTTCA	58.251	20	GCACTCAAAATACAATGGAACTCA	57.987	24	24	31	165	TGCAGCTGTGTTCTGTTTCA	58.251	20	AGCACTCAAAATACAATGGAACTC	57.74	24	24	31	166
Contig4395	1	p3	(TGC)6	18	235	252	ACGGAATCTTCGTTTCCCCC	60.036	20	CCGGCCACAAAGGAATTTGG	60.037	20	181	208	388	AGGCGACGGAATCTTCGTTT	60.038	20	CCGGCCACAAAGGAATTTGG	60.037	20	20	203	388	AAGGCGACGGAATCTTCGTT	60.038	20	CCGGCCACAAAGGAATTTGG	60.037	20	20	202	388
Contig4447	1	p1	(C)10	10	1200	1209	TCGATTATGCACGCTGGGAA	59.823	20	TATGATTTGCACCTCACGCG	58.994	20	228	1015	1242	CACCAGCATTGTACCGAGGA	59.751	20	TATGATTTGCACCTCACGCG	58.994	20	20	993	1242	GGAGGTCGATTATGCACGCT	60.249	20	TATGATTTGCACCTCACGCG	58.994	20	20	1010	1242
Contig4469	1	p1	(T)10	10	4005	4014	TGGACCAAAGAAAGACTACTTCT	57.111	23	AATCAATTCGATCCCCCGGG	59.89	20	261	3947	4207	AGAAAGACTACTTCTTCTGGATCCA	58.98	25	AATCAATTCGATCCCCCGGG	59.89	20	20	3955	4207	ACCAAAGAAAGACTACTTCTTCTGGA	59.9	26	AATCAATTCGATCCCCCGGG	59.89	20	20	3950	4207
Contig4471	1	p1	(A)10	10	368	377	ACGGTTGGCTAGCTCATTCC	60.108	20	AGGAGTATGGGCCATGTAGGT	60.061	21	132	321	452	CGGTTGGCTAGCTCATTCCA	60.108	20	AGGAGTATGGGCCATGTAGGT	60.061	21	21	322	452	ACAAGAACGGTTGGCTAGCT	59.603	20	AGGAGTATGGGCCATGTAGGT	60.061	21	21	315	452
Contig4494	1	p1	(G)13	13	48	60	GATGACCCGGCTCAACAGG	60.45	19	TGCAGGTGGTTACAAGCTCG	60.603	20	176	16	191	GGATGACCCGGCTCAACAG	60.45	19	TGCAGGTGGTTACAAGCTCG	60.603	20	20	15	191	GATGACCCGGCTCAACAGG	60.45	19	GCAGGTGGTTACAAGCTCGT	60.603	20	20	16	190
Contig4547	1	p1	(A)12	12	702	713	ACAAACTCAAAGGCAGGGGT	59.738	20	CGTATGTTCCCCTAAGCCGT	59.537	20	102	676	777	ATCCGCAAGCGCACAGATAA	60.462	20	CGTATGTTCCCCTAAGCCGT	59.537	20	20	529	777	AATCCGCAAGCGCACAGATA	60.462	20	CGTATGTTCCCCTAAGCCGT	59.537	20	20	528	777
Contig4571	1	p1	(A)13	13	282	294	GCGAACATGGCCTCATATGC	59.761	20	TTCCCGCAGTGTACCACTTC	59.966	20	276	96	371	GCGAACATGGCCTCATATGC	59.761	20	CTTCCCGCAGTGTACCACTT	59.965	20	20	96	372	GCGAACATGGCCTCATATGC	59.761	20	CCCGCAGTGTACCACTTCAT	60.036	20	20	96	369
Contig4576	1	p3	(CTC)5	15	2447	2461	GTCAACGTTGGGCACAATCC	60.04	20	AAGCATGGAAGAGGACGTGG	60.036	20	262	2404	2665	GTCAACGTTGGGCACAATCC	60.04	20	AGTGGAAGAAGAGACACGCG	60.039	20	20	2404	2616	GTCAACGTTGGGCACAATCC	60.04	20	GTGGAAGAAGAGACACGCGA	60.039	20	20	2404	2615
Contig4599	1	p1	(A)10	10	851	860	AAAATGGCGCGAGATGCTTC	59.901	20	CGAAGCTATTCACAACATATCGCA	59.791	24	117	816	932	AAAATGGCGCGAGATGCTTC	59.901	20	ACGAAGCTATTCACAACATATCGC	59.791	24	24	816	933	AAAATGGCGCGAGATGCTTC	59.901	20	AGCTATTCACAACATATCGCACA	58.558	23	23	816	929
Contig4613	1	p1	(G)10	10	117	126	GAACAAGGCAGAGGGGTGAA	59.89	20	TCGTGTTTGCTTCCGCTTTG	59.971	20	216	73	288	AACAAGGCAGAGGGGTGAAG	59.889	20	TCGTGTTTGCTTCCGCTTTG	59.971	20	20	74	288	GAACAAGGCAGAGGGGTGAA	59.89	20	TTTGCTTCCGCTTTGCTTCC	59.968	20	20	73	283
Contig4663	1	p3	(CGG)5	15	176	190	GTGGCGGCGTGCTTTAAATA	59.551	20	AGCTTTCTGGCCTGGTTCC	59.924	19	265	94	358	GTGGCGGCGTGCTTTAAATA	59.551	20	CATGTCATCCCCTTCCCCG	59.851	19	19	94	228	GTGGCGGCGTGCTTTAAATA	59.551	20	GCATGTCATCCCCTTCCCC	60.153	19	19	94	229
Contig4672	1	p1	(A)10	10	225	234	GTTGACAGGCTGGTGCTTTG	59.969	20	GGCTTATTGGGGAGTTTGCC	59.176	20	240	41	280	GACAGGCTGGTGCTTTGTTC	59.688	20	GGCTTATTGGGGAGTTTGCC	59.176	20	20	44	280	ACAGGCTGGTGCTTTGTTCA	60.396	20	GGCTTATTGGGGAGTTTGCC	59.176	20	20	45	280
Contig4677	1	p3	(TAG)5	15	389	403	CAACACATGCACAGCAAGCT	59.968	20	GATGAAACCTTGCACTGCCC	59.755	20	105	345	449	TCGGGTTGTCTTGAGCTCAC	59.966	20	GATGAAACCTTGCACTGCCC	59.755	20	20	249	449	GGCATCACCCAAGAAGACGA	60.036	20	GATGAAACCTTGCACTGCCC	59.755	20	20	208	449
Contig4681	1	p2	(AT)7	14	516	529	ATGGCCGGTGAGTACTTGTG	60.036	20	TGTCGAGGACACAACAGCAA	59.823	20	250	369	618	CATGGCCGGTGAGTACTTGT	60.036	20	TGTCGAGGACACAACAGCAA	59.823	20	20	368	618	ACATGGCCGGTGAGTACTTG	60.036	20	TGTCGAGGACACAACAGCAA	59.823	20	20	367	618
Contig4682	1	p1	(A)10	10	315	324	CAAAATCGCATGCCGTAAGC	58.809	20	AGCAGCTAATTGCAGGAGTT	57.496	20	251	110	360	CAAAATCGCATGCCGTAAGC	58.809	20	AAGCAGCTAATTGCAGGAGT	57.496	20	20	110	361	ACAAACAAAATCGCATGCCGT	60.27	21	AGCAGCTAATTGCAGGAGTT	57.496	20	20	105	360
Contig4707	1	p1	(A)10	10	219	228	CCCCACAACATCGGGGAAAT	60.324	20	AGGTTAGCAAAGTCGCGTCA	59.967	20	178	140	317	GGTTTACTCCGGGTTCGCAT	60.392	20	AGGTTAGCAAAGTCGCGTCA	59.967	20	20	194	317	GGTTTACTCCGGGTTCGCAT	60.392	20	GAAAAACTCTGGCACGGCAG	60.04	20	20	194	429
Contig4715	1	p1	(T)10	10	194	203	GCCCAGTTTTACCGAGGACA	59.964	20	AAGAATGGCATCCCGGAGAG	59.528	20	124	148	271	GCCCAGTTTTACCGAGGACA	59.964	20	CATCCCGGAGAGGTTTGTCA	59.387	20	20	148	263	GCCCAGTTTTACCGAGGACA	59.964	20	TAAATGCAGCTGCCCTCTGA	59.38	20	20	148	301
Contig4733	1	p1	(G)10	10	207	216	CCACATTCCTGGTACGCCAT	60.107	20	CACTTCAGTGGCTACGTGGT	59.966	20	240	102	341	CCACATTCCTGGTACGCCAT	60.107	20	GGCTACGTGGTCTTGACCAA	59.966	20	20	102	332	CCACATTCCTGGTACGCCAT	60.107	20	ACCAGTAGCACTTCAGTGGC	59.965	20	20	102	349
Contig4795	1	p1	(T)10	10	156	165	ACCTGGTGTATGTTGGGACG	59.676	20	ATTCGACTTGGCCCAGTAGC	60.108	20	163	133	295	ACCTGGTGTATGTTGGGACG	59.676	20	ACAATTCGACTTGGCCCAGT	59.89	20	20	133	298	ACCTGGTGTATGTTGGGACG	59.676	20	ACACAATTCGACTTGGCCCA	60.179	20	20	133	300
Contig4803	1	p2	(AG)6	12	778	789	AGCGATGAACAAGGTGCTCA	59.965	20	GCTGCAACGGCTCTATTTCG	59.973	20	236	609	844	CCAAGCGATGAACAAGGTGC	60.11	20	GCTGCAACGGCTCTATTTCG	59.973	20	20	606	844	AGCGATGAACAAGGTGCTCA	59.965	20	GGCTCTATTTCGGGTGAGGG	59.893	20	20	609	836
Contig4804	1	p3	(CAG)5	15	49	63	GTCCCTCGTACTGGCTCTCT	60.395	20	ACAAAGTGCTCTGCTCTCCC	59.964	20	257	1	257	AGTCCCTCGTACTGGCTCTC	60.395	20	ACAAAGTGCTCTGCTCTCCC	59.964	20	20	0	257	GTCCCTCGTACTGGCTCTCT	60.395	20	TCTTCCGCGTTTGTGGGTTA	59.894	20	20	1	148
Contig4818	1	p3	(GCG)5	15	27	41	GCTGGAGATGCTTTGACAACA	59.118	21	GGTCCAACTCGACGTCAACT	59.968	20	214	3	216	GCTGGAGATGCTTTGACAACA	59.118	21	AGGTCCAACTCGACGTCAAC	59.968	20	20	3	217	GCTGGAGATGCTTTGACAACA	59.118	21	TTTTGTCACGACCAGGCCAT	60.179	20	20	3	164
Contig4830	1	p1	(A)10	10	144	153	TCTGAGGCAGATTCATCAGCT	58.883	21	GGGACTCAACTCCACTTCCG	60.037	20	190	50	239	TCTGAGGCAGATTCATCAGCTT	59.495	22	GGGACTCAACTCCACTTCCG	60.037	20	20	50	239	TCTGAGGCAGATTCATCAGC	57.383	20	GGGACTCAACTCCACTTCCG	60.037	20	20	50	239
Contig4897	1	p1	(A)10	10	362	371	GTGGCTACATGTCCCGTGAA	60.037	20	CCACTGCCTGAACAGAGACA	59.606	20	255	157	411	TGACACCTACAGCTTCGGTG	59.683	20	CCACTGCCTGAACAGAGACA	59.606	20	20	209	411	GACACCTACAGCTTCGGTGT	59.683	20	CCACTGCCTGAACAGAGACA	59.606	20	20	210	411
Contig4908	1	p4	(GGAC)5	20	203	222	AAAAATGCACTCCACCGCAC	59.968	20	CAATGGCATCCTTCTCGTGC	59.62	20	175	138	312	AAAAATGCACTCCACCGCAC	59.968	20	GCAATGGCATCCTTCTCGTG	59.62	20	20	138	313	AAAAATGCACTCCACCGCAC	59.968	20	CGAGGGAAGCAAAGCAAAGC	60.388	20	20	138	398
Contig4931	1	p3	(GAG)5	15	535	549	GAGGACACACGAAAGAGCCA	59.966	20	AATCGCACCCATCCAAGGTT	59.96	20	233	430	662	GAGGACACACGAAAGAGCCA	59.966	20	AGAATCGCACCCATCCAAGG	60.107	20	20	430	664	CATACACTCCGAGGTGCTCC	59.897	20	AATCGCACCCATCCAAGGTT	59.96	20	20	493	662
Contig4981	1	p1	(A)10	10	380	389	TGGATCCTACCACAAATCCTACA	58.633	23	GCGGGAGTTGCGGTATACC	60.593	19	254	192	445	ACCACAAATCCTACATTCCTACCA	59.462	24	GCGGGAGTTGCGGTATACC	60.593	19	19	200	445	TTGGATCCTACCACAAATCCTACA	59.214	24	GCGGGAGTTGCGGTATACC	60.593	19	19	191	445
Contig5014	1	p3	(CTT)6	18	746	763	AAGAGTTGGGCCTCCTTTCG	59.963	20	TTGACAAGTGCCCCAAGTGT	60.034	20	217	653	869	AAGAGTTGGGCCTCCTTTCG	59.963	20	ATGATGACGAGAACGAGCCC	59.897	20	20	653	797	CATGCTACCCTCACAGGAGC	60.179	20	GCCGAGTCTGTCTATGAGGC	59.969	20	20	716	981
Contig5030	1	p1	(G)10	10	81	90	GGCGATTCAGGTGAGATCCC	60.25	20	GAACCTCAACCTGTGCTCGA	59.966	20	157	18	174	GGGCGATTCAGGTGAGATCC	60.25	20	GAACCTCAACCTGTGCTCGA	59.966	20	20	17	174	GGGGCGATTCAGGTGAGATC	60.25	20	GAACCTCAACCTGTGCTCGA	59.966	20	20	16	174
Contig5036	1	p3	(GCA)5	15	430	444	TGACTTTCTTCTTCCCGGGC	59.964	20	GGTTGTGGTTGTGGTGTTGG	59.825	20	208	263	470	ACTCAAGAGGGGCCCAAATG	59.96	20	GGTTGTGGTTGTGGTGTTGG	59.825	20	20	237	470	CTTCTTCCCGGGCTATGCAA	60.107	20	GGTTGTGGTTGTGGTGTTGG	59.825	20	20	270	470
Contig5045	1	p1	(A)10	10	76	85	GAAGCCTTCACATTAAGCCACC	59.836	22	ATGTATGGCCGGATGTCTTGT	59.51	21	100	30	129	AGAAGCCTTCACATTAAGCCAC	58.915	22	TGTATGGCCGGATGTCTTGT	59.091	20	20	29	128	GAAGCCTTCACATTAAGCCACC	59.836	22	ATGTATGGCCGGATGTCTTGTT	60.092	22	22	30	129
Contig5051	1	p3	(TCT)5	15	277	291	GCACATCCAAAAGCAGCCAA	59.966	20	CTGCTCCACTTGCAAGTCAA	58.688	20	178	208	385	CAGCCAACACTCTAGCTCCC	60.108	20	CTGCTCCACTTGCAAGTCAA	58.688	20	20	221	385	ATGCACATCCAAAAGCAGCC	59.752	20	CTGCTCCACTTGCAAGTCAA	58.688	20	20	206	385
Contig5076	1	p1	(A)11	11	231	241	TTCACTACGGGAAACAGGGC	59.964	20	CGAGAGTTTTTGTCTTCGCCG	60.137	21	130	136	265	TTCACTACGGGAAACAGGGC	59.964	20	CCGAGAGTTTTTGTCTTCGCC	59.805	21	21	136	266	GCTAGCGTTTCACTACGGGA	59.828	20	CGAGAGTTTTTGTCTTCGCCG	60.137	21	21	128	265
Contig5079	1	p1	(A)10	10	366	375	GGGAAGCATTTTACAAGGGCA	59.101	21	AGTGCCAACCTGATTCAATTGT	58.766	22	249	240	488	TGGGAAGCATTTTACAAGGGC	59.101	21	AGTGCCAACCTGATTCAATTGT	58.766	22	22	239	488	GGGAAGCATTTTACAAGGGCA	59.101	21	ACTTGTTGATTCATCTGCGACA	58.598	22	22	240	464
Contig5101	1	p1	(A)11	11	579	589	GGCCAGAGAAATCAAGGCCT	60.034	20	ACCACTTGCGTGTTGCTCTA	59.894	20	113	544	656	GGCCAGAGAAATCAAGGCCT	60.034	20	TACCACTTGCGTGTTGCTCT	59.894	20	20	544	657	TGGATATCCGGCGAGGTTTG	59.894	20	ACCACTTGCGTGTTGCTCTA	59.894	20	20	430	656
Contig5137	1	p1	(A)10	10	301	310	TGTAGGGTGGGAAAACGTGT	59.161	20	CGCACATATCTGCATGCTTT	57.231	20	188	191	378	TGTAGGGTGGGAAAACGTGT	59.161	20	CGCACATATCTGCATGCTTTT	57.925	21	21	191	378	AGGGTGGGAAAACGTGTTACA	59.788	21	CGCACATATCTGCATGCTTT	57.231	20	20	194	378
Contig5175	1	p1	(T)10	10	110	119	GCATGAAAGGATCCACCCCA	60.033	20	TGCCGTGAAGTTGCAATGTG	59.969	20	261	36	296	TGCATGAAAGGATCCACCCC	60.033	20	TGCCGTGAAGTTGCAATGTG	59.969	20	20	35	296	GCATGAAAGGATCCACCCCA	60.033	20	GCCGTGAAGTTGCAATGTGT	59.969	20	20	36	295
Contig5227	1	p3	(TAT)8	24	52	75	TGCATATATGTTATACTCCCTCTGTT	57.564	26	TCTAAAATGTATTGATACTCCGTAGCA	58.365	27	256	22	277	TGCATATATGTTATACTCCCTCTGTT	57.564	26	AAAATGTATTGATACTCCGTAGCAAT	57.323	26	26	22	274	TGCATATATGTTATACTCCCTCTGTT	57.564	26	CTAAAATGTATTGATACTCCGTAGCA	57.188	26	26	22	276
Contig5272	1	p3	(GGC)5	15	157	171	GAACACCACCAGATCGAGCA	60.037	20	ATGTAAGTTCCCCGGCCAAG	60.034	20	185	26	210	GAACACCACCAGATCGAGCA	60.037	20	GATGTAAGTTCCCCGGCCAA	60.035	20	20	26	211	GAACACCACCAGATCGAGCA	60.037	20	CAGGCAAACACCTTCGAAGC	60.04	20	20	26	257
Contig5281	1	p2	(AG)6	12	58	69	AGTTCGAACTCTAACAGGGAGA	58.236	22	GCTTCACCGAGGATCTCCAC	60.179	20	139	23	161	AGTTCGAACTCTAACAGGGAGA	58.236	22	CTGAGAGACAGTGCCCACTC	59.754	20	20	23	258	AGTTCGAACTCTAACAGGGAGA	58.236	22	ATATAAGGGAGGTGGGGGCC	60.478	20	20	23	294
Contig5285	1	p2	(CA)6	12	228	239	CACGAAGAACACGAGCCTCT	60.039	20	ATATGAGGGGAGGGGCTAGG	59.581	20	256	51	306	TCACGAAGAACACGAGCCTC	60.039	20	ATATGAGGGGAGGGGCTAGG	59.581	20	20	50	306	CACGAAGAACACGAGCCTCT	60.039	20	GGGGAGGGGCTAGGAATAGA	59.508	20	20	51	300
Contig5307	1	p1	(G)10	10	368	377	CATCTCCATGTGGCCCTTCC	60.467	20	GATACCCGCATCTGGAGTGG	59.966	20	261	229	489	CATCTCCATGTGGCCCTTCC	60.467	20	GGATACCCGCATCTGGAGTG	59.966	20	20	229	490	CATCTCCATGTGGCCCTTCC	60.467	20	AGGATACCCGCATCTGGAGT	60.105	20	20	229	491
Contig5325	1	p3	(CTT)8	24	31	54	AGGCCATTCCAGTACTTGCC	60.034	20	TGGCAAGACCGGACACTTTT	60.107	20	271	4	274	AGGCCATTCCAGTACTTGCC	60.034	20	CATGGGAGGAAGACACGGAC	60.108	20	20	4	170	AGGCCATTCCAGTACTTGCC	60.034	20	AGGACGTGTCATCAAGCTCG	60.109	20	20	4	106
Contig5339	1	p3	(AAT)6	18	398	415	GGGTTGCCAAGGAAGTGCTA	60.251	20	TCGGATTGCACATGGTTGGA	59.963	20	263	252	514	GGGTTGCCAAGGAAGTGCTA	60.251	20	CGGATTGCACATGGTTGGAA	59.113	20	20	252	513	GGTTGCCAAGGAAGTGCTAG	58.831	20	TCGGATTGCACATGGTTGGA	59.963	20	20	253	514
Contig5341	1	p2	(TC)6	12	823	834	ACAACGTGGCATCCTTCCTT	59.89	20	CGTCTCGTCTCTAGCATGGT	58.982	20	266	665	930	AACAACGTGGCATCCTTCCT	59.89	20	CGTCTCGTCTCTAGCATGGT	58.982	20	20	664	930	CAACAACGTGGCATCCTTCC	59.759	20	CGTCTCGTCTCTAGCATGGT	58.982	20	20	663	930
Contig5390	1	p1	(T)10	10	1715	1724	CCGAGAAGGTCTACGGTTCG	59.902	20	TCTATGGCGCAATCGATCGT	59.686	20	162	1667	1828	GGTCTACGGTTCGAATCCGT	59.547	20	TCTATGGCGCAATCGATCGT	59.686	20	20	1674	1828	CCGAGAAGGTCTACGGTTCG	59.902	20	CTATGGCGCAATCGATCGTC	59.289	20	20	1667	1827
Contig5411	1	p5	(TTTTC)5	25	432	456	ACCCGGTACTAAAGGAGCCT	59.958	20	TGTGAGAATGTGTGTTTGTTCTTGT	59.817	25	170	346	515	ACCCGGTACTAAAGGAGCCT	59.958	20	CGTGTTTGTTCCTGTAAATCTGTG	58.795	24	24	346	625	ACCCGGTACTAAAGGAGCCT	59.958	20	CGTGTTTGTTCCTGTAAATCTGTGT	60.221	25	25	346	625
Contig5447	1	p1	(T)10	10	230	239	GCAATTAGCCCATCTCTGGT	57.645	20	TGGAGCTTGCAACCAGTGAT	59.889	20	120	187	306	GCAATTAGCCCATCTCTGGT	57.645	20	ATGGAGCTTGCAACCAGTGA	59.889	20	20	187	307	AGCCCATCTCTGGTTATGTGAG	59.563	22	TGGAGCTTGCAACCAGTGAT	59.889	20	20	193	306
Contig5456	1	p1	(A)10	10	1155	1164	TTGGAACAGACCACGCTGAG	60.25	20	TTTTCTCCCCGCTGGCTATC	59.82	20	186	1030	1215	CTTGGAACAGACCACGCTGA	60.25	20	TTTTCTCCCCGCTGGCTATC	59.82	20	20	1029	1215	ACAGACCACGCTGAGACTTC	59.684	20	TTTTCTCCCCGCTGGCTATC	59.82	20	20	1035	1215
Contig5471	1	p1	(T)10	10	807	816	ACACAGGCATTAGTGGTGGT	59.229	20	GATGACTTGCACAGCTGCTG	59.832	20	145	783	927	ACACAGGCATTAGTGGTGGT	59.229	20	GCTGCTGCCCTTCTCTACAT	59.82	20	20	783	914	ACACAGGCATTAGTGGTGGT	59.229	20	ACTGGATGACTTGCACAGCT	59.601	20	20	783	931
Contig5474	1	p2	(AT)7	14	1109	1122	TGCCTAATTCTATGAAATCCCCT	57.07	23	TCCTCTGTTAGCAAAAGTAAGTCCA	59.929	25	278	969	1246	TGCCTAATTCTATGAAATCCCCT	57.07	23	CCTCTGTTAGCAAAAGTAAGTCCA	58.694	24	24	969	1245	TTGCCTAATTCTATGAAATCCCCT	57.72	24	TCCTCTGTTAGCAAAAGTAAGTCCA	59.929	25	25	968	1246
Contig5502	1	p2	(AG)8	16	1367	1382	AAGGACAGGTCTTTGCCGTT	59.817	20	CTCCCTCCCTCCCTCACTC	60.076	19	280	1126	1405	GCCGGGAGCAAAAAGTAGCT	60.961	20	TTTGACATGCTCCCTCCCTC	59.379	20	20	1146	1414	AGGACAGGTCTTTGCCGTTG	60.535	20	CTCCCTCCCTCCCTCACTC	60.076	19	19	1127	1405
Contig5516	1	p5	(TTAGG)6	30	2800	2829	GTCCACAGCAAGGTGTGGAA	60.465	20	CTCGCCCCCTTCTTCATTCA	59.747	20	235	2712	2946	TCCACAGCAAGGTGTGGAAT	59.522	20	CTCGCCCCCTTCTTCATTCA	59.747	20	20	2713	2946	GTCCACAGCAAGGTGTGGAA	60.465	20	AAAGAAGTGTGTGTGGCCGT	60.394	20	20	2712	2974
Contig5516	2	p6	(GAAATC)7	42	10420	10461	GCGAGGGTGTCACAATCCTT	60.322	20	GCGGAAAGCCCATATCTCTCT	59.654	21	276	10322	10597	AAGCGAGGGTGTCACAATCC	60.322	20	GCGGAAAGCCCATATCTCTCT	59.654	21	21	10320	10597	GCGAGGGTGTCACAATCCTT	60.322	20	GCGGAAAGCCCATATCTCTC	58.198	20	20	10322	10597
Contig5537	1	p1	(A)10	10	621	630	GAAGCCACCTATCGGTCCAG	59.895	20	TGCAGAAAACTGAGCCGGAT	59.963	20	143	554	696	TGCCCATGAAGCCACCTATC	59.817	20	TGCAGAAAACTGAGCCGGAT	59.963	20	20	547	696	CTGCCCATGAAGCCACCTAT	59.816	20	TGCAGAAAACTGAGCCGGAT	59.963	20	20	546	696
Contig5544	1	p1	(C)10	10	586	595	CCGATGTTCCGAGGGTGAAA	60.037	20	AGTTACAACGCTCACCTCCT	58.661	20	238	388	625	TCTGACGATCCGTTTCCACG	60.109	20	AGTTACAACGCTCACCTCCT	58.661	20	20	457	625	ATTCCGATGTTCCGAGGGTG	59.822	20	AGTTACAACGCTCACCTCCT	58.661	20	20	385	625
Contig5546	1	p6	(CTATTA)11	66	144	209	GGTTCGCTGGATACACGGAT	59.896	20	AGCGAAAGTGGCCCTCATAC	60.108	20	249	98	346	AAGGTTCGCTGGATACACGG	60.108	20	AGCGAAAGTGGCCCTCATAC	60.108	20	20	96	346	GGTTCGCTGGATACACGGAT	59.896	20	GCAATTAGCGAAAGTGGCCC	60.179	20	20	98	352
Contig5547	1	p3	(ATT)5	15	3149	3163	TGGGTATGGTGGGTCAATGC	60.034	20	TCCATCTGCGTCTGTCTGTC	59.472	20	228	3008	3235	TGGGTATGGTGGGTCAATGC	60.034	20	CCATCTGCGTCTGTCTGTCT	59.47	20	20	3008	3234	TGGGTATGGTGGGTCAATGC	60.034	20	TCTGCGTCTGTCTGTCTGTC	59.406	20	20	3008	3231
Contig5564	1	p1	(T)10	10	1221	1230	GGTTTGACCAGGAAGGAGGG	59.962	20	CTTACTTTCCCAACCCCGCT	59.962	20	213	1042	1254	GAGAAGGCATGGGCTGGAAT	60.106	20	CTTACTTTCCCAACCCCGCT	59.962	20	20	997	1254	GGTTTGACCAGGAAGGAGGG	59.962	20	CCCACAGAATCATCGGGCTT	60.107	20	20	1042	1281
Contig5585	1	p1	(A)10	10	1852	1861	GGAAATGCCTATCCACGCTAGA	59.963	22	TCCTTTGGCACTGGTGTGTT	60.034	20	246	1824	2069	GGAAATGCCTATCCACGCTAGA	59.963	22	TTCCTTTGGCACTGGTGTGT	60.034	20	20	1824	2070	GGAAATGCCTATCCACGCTAGA	59.963	22	GGGCCAATAGGGGAAGGTTC	60.106	20	20	1824	2087
Contig5623	1	p1	(A)10	10	301	310	TGTGGACTTGTGGTAGCACA	59.166	20	AGCAAACACCAGCTTACCTT	57.635	20	275	110	384	TGTGTGGACTTGTGGTAGCA	59.166	20	AGCAAACACCAGCTTACCTT	57.635	20	20	108	384	TGTGGACTTGTGGTAGCACA	59.166	20	AGCAAACACCAGCTTACCTTT	58.334	21	21	110	384
Contig5632	1	p1	(A)11	11	495	505	AAAAGGTTGTGCCCAGGACA	60.033	20	TGCCAAGAAAACTGCGGAGA	60.179	20	201	439	639	ACAAAAGGTTGTGCCCAGGA	60.033	20	TGCCAAGAAAACTGCGGAGA	60.179	20	20	437	639	AAAAGGTTGTGCCCAGGACA	60.033	20	CTGCCAAGAAAACTGCGGAG	59.761	20	20	439	640
Contig5651	1	p5	(ATAAG)21	105	3517	3621	GCTATCTTGCCCAGAGTCCC	59.892	20	CTAGTTCTGTCCCCAAGGCG	60.108	20	277	3470	3746	GCTATCTTGCCCAGAGTCCC	59.892	20	CGAGTGAAGCCCTTCTCCAG	60.108	20	20	3470	3726	ATCTTGCCCAGAGTCCCAGA	60.253	20	CTAGTTCTGTCCCCAAGGCG	60.108	20	20	3473	3746
Contig5653	1	p3	(TCA)5	15	2679	2693	GTCCTCCTCAGCTCTCTTGC	59.824	20	TCCTGAGTTTGACCCTGATGC	59.996	21	232	2491	2722	GTCCTCCTCAGCTCTCTTGC	59.824	20	CCTGAGTTTGACCCTGATGCT	59.996	21	21	2491	2721	GTCCTCCTCAGCTCTCTTGC	59.824	20	TGGCTGCATCTTCAGACTCTG	60.066	21	21	2491	2756
Contig5657	1	p1	(T)10	10	3399	3408	ACTCTCCGTCTAGCGAAGGT	60.035	20	AGAAGAGTCTGGTCCGCTCT	59.961	20	186	3365	3550	CGCTTACTCTCCGTCTAGCG	60.042	20	AGAAGAGTCTGGTCCGCTCT	59.961	20	20	3360	3550	ACTCTCCGTCTAGCGAAGGT	60.035	20	CGACCCTCGTTTGATTCCGA	60.109	20	20	3365	3471
Contig5661	1	p5	(TAGAA)8	40	1289	1328	TGATCGCCAGAGCAAGATTCA	59.792	21	AGTAAAAGATGGCGTCGGCA	60.037	20	280	1086	1365	ACCTGAATACCAAGGGACCAC	59.366	21	AGTAAAAGATGGCGTCGGCA	60.037	20	20	1264	1365	ACCTGAATACCAAGGGACCAC	59.366	21	TTTATTGACTCCGCGGTGCT	60.037	20	20	1264	1421
Contig5662	1	p5	(AATAG)5	25	737	761	GGAAGCCATGCCTCTTCACT	60.035	20	ACTACTTGTCGAGGACACGC	59.76	20	213	608	820	AGGAAGCCATGCCTCTTCAC	60.035	20	ACTACTTGTCGAGGACACGC	59.76	20	20	607	820	GCCATGCCTCTTCACTCACT	60.036	20	ACTACTTGTCGAGGACACGC	59.76	20	20	612	820
Contig5663	1	p1	(A)10	10	85	94	CTAAGATAGTGCCCGTGCGT	59.898	20	TGGCGCTTTAACCATTTAGTCC	59.249	22	165	9	173	ACTAAGATAGTGCCCGTGCG	59.898	20	TGGCGCTTTAACCATTTAGTCC	59.249	22	22	8	173	CTAAGATAGTGCCCGTGCGT	59.898	20	GGCGCTTTAACCATTTAGTCCT	58.985	22	22	9	172
Contig5666	2	p1	(A)10	10	556	565	CGCACTCCTAGCTTGTGTCA	60.038	20	CCCATCCTGGTGGAGAGAGA	60.032	20	279	440	718	CGCACTCCTAGCTTGTGTCA	60.038	20	GGCTTTGGTTGCGTGTCAAA	60.179	20	20	440	698	TCGCACTCCTAGCTTGTGTC	59.756	20	CCCATCCTGGTGGAGAGAGA	60.032	20	20	439	718
Contig5673	1	p5	(ATTTG)10	50	4837	4886	TGGTGTGCTCTTCCTGGAAC	59.891	20	ATTAAACCAGGGTGGCTGCT	59.591	20	273	4722	4994	TGGTGTGCTCTTCCTGGAAC	59.891	20	TTAAACCAGGGTGGCTGCTG	60.539	20	20	4722	4993	GGTGTGCTCTTCCTGGAACT	59.602	20	ATTAAACCAGGGTGGCTGCT	59.591	20	20	4723	4994
Contig5679	1	p1	(T)13	13	1356	1368	TGGCAAACATTGGGCTGTTG	59.894	20	TGGAGACAGCCGTATCCGTA	60.107	20	201	1265	1465	TATGCAGGTGCTTGTACGGG	60.108	20	TGGAGACAGCCGTATCCGTA	60.107	20	20	1331	1465	TGGCAAACATTGGGCTGTTG	59.894	20	AGCCGTATCCGTATCCTCCA	59.888	20	20	1265	1458
Contig5696	1	p1	(A)10	10	205	214	AGATGCCATACACGTTGGCA	60.036	20	ATGGACGCAACAGCTCTGAA	59.965	20	174	165	338	AGATGCCATACACGTTGGCA	60.036	20	AGGTGGGGGCTTAAGCTAGA	59.956	20	20	165	412	AGATGCCATACACGTTGGCA	60.036	20	AAGTGCTGTGCATGGACACT	60.179	20	20	165	310
Contig5701	1	p1	(A)10	10	198	207	ACCCTGCAGCAGTAGTACCT	60.252	20	GCCAGTTAGCTCGGAGTTCA	59.753	20	276	20	295	ACCCTGCAGCAGTAGTACCT	60.252	20	TGCCAGTTAGCTCGGAGTTC	59.753	20	20	20	296	ACCCTGCAGCAGTAGTACCT	60.252	20	CTGCCAGTTAGCTCGGAGTT	59.752	20	20	20	297
Contig5714	1	p1	(A)10	10	3085	3094	AAGAAAGAGAATGGCGGCCC	60.681	20	CAGTCCTGCTATCGGCTCAG	59.968	20	243	2888	3130	AAGAAAGAGAATGGCGGCCC	60.681	20	CTCTCGCCCCATCATCGTAC	60.039	20	20	2888	3151	AAGAAAGAGAATGGCGGCCC	60.681	20	TCTCTCGCCCCATCATCGTA	60.179	20	20	2888	3152
Contig5753	1	p5	(TTTAT)10	50	1542	1591	GGCACGGCAGTAGAAAAAGC	60.11	20	GCTACGCCCTCACTCAATGT	60.108	20	248	1494	1741	GGCACGGCAGTAGAAAAAGC	60.11	20	GTGCTACGCCCTCACTCAAT	60.108	20	20	1494	1743	GGCACGGCAGTAGAAAAAGC	60.11	20	TGCTACGCCCTCACTCAATG	60.108	20	20	1494	1742
Contig5756	1	p3	(TAT)5	15	1510	1524	CGTGGTTATCGGCTCAACCT	60.108	20	ACTTCTAGATAATTCTCAAGGACCCA	59.096	26	223	1344	1566	TCGTGGTTATCGGCTCAACC	60.109	20	ACTTCTAGATAATTCTCAAGGACCCA	59.096	26	26	1343	1566	AAAGATGGGCCGCTATCTGG	59.891	20	ACTTCTAGATAATTCTCAAGGACCCA	59.096	26	26	1415	1566
Contig5774	1	p5	(TACTA)10	50	159	208	AGCCACCTAATCAAGCCTCAC	60.065	21	AGCATTTGAACTGCTCAATGAACA	59.962	24	200	73	272	GCAAAGCCACCTAATCAAGCC	60.135	21	AGCATTTGAACTGCTCAATGAACA	59.962	24	24	69	272	AGCCACCTAATCAAGCCTCA	58.711	20	AGCATTTGAACTGCTCAATGAACA	59.962	24	24	73	272
Contig5774	2	p1	(T)11	11	1259	1269	CCTGCTGCCCTACTCCTCAT	61.053	20	GGATGAAGCTATGTACCCGGG	59.998	21	225	1155	1379	TGCTGCCCTACTCCTCATAGT	60.063	21	GGATGAAGCTATGTACCCGGG	59.998	21	21	1157	1379	GTTCATTCACTTGCCCTGCTG	60.068	21	GGATGAAGCTATGTACCCGGG	59.998	21	21	1141	1379
Contig5780	1	p1	(A)10	10	3407	3416	ACGGCTAGTTCCTTGAGATTCG	60.159	22	AGGGTTGAACTTTTGGGGCT	59.735	20	276	3227	3502	ACGGCTAGTTCCTTGAGATTCG	60.159	22	GGTTGAACTTTTGGGGCTGG	59.607	20	20	3227	3500	ACGGCTAGTTCCTTGAGATTCG	60.159	22	GGGTTGAACTTTTGGGGCTG	59.607	20	20	3227	3501
Contig5780	2	p1	(A)10	10	7890	7899	GAGCTAAAGCCAAGCGAACA	58.843	20	TCCCGACCCAGGTACATTCT	59.958	20	228	7800	8027	TGAGCTAAAGCCAAGCGAAC	58.843	20	TCCCGACCCAGGTACATTCT	59.958	20	20	7799	8027	GAGCTAAAGCCAAGCGAACA	58.843	20	AGTTGTTCCACCAACCCCTG	60.106	20	20	7800	8048
Contig5781	1	p1	(C)10	10	639	648	TGGCCCGTGTTCGTTATACC	60.108	20	CAACCCATACGCCAGGAAGT	60.035	20	252	609	860	TGGCCCGTGTTCGTTATACC	60.108	20	ACAACCCATACGCCAGGAAG	60.035	20	20	609	861	TGGCCCGTGTTCGTTATACC	60.108	20	AGAACAACCCATACGCCAGG	60.035	20	20	609	864
Contig5795	1	p1	(A)10	10	1365	1374	GCATACCCTGCGACCTCAAA	60.392	20	GCTTGTTGTCATTTGTCGGCA	60.269	21	240	1197	1436	GCATACCCTGCGACCTCAAA	60.392	20	TGCTTGTTGTCATTTGTCGGC	60.269	21	21	1197	1437	ACCCTGCGACCTCAAAAGAA	59.528	20	GCTTGTTGTCATTTGTCGGCA	60.269	21	21	1201	1436
Contig5798	1	p1	(T)10	10	4688	4697	CAGATGCCTTGCTTTGCCAA	59.681	20	GACCTTGTCAGTGCGAAGGA	59.966	20	216	4647	4862	CAGATGCCTTGCTTTGCCAA	59.681	20	ACCTTGTCAGTGCGAAGGAG	59.966	20	20	4647	4861	CAGATGCCTTGCTTTGCCAA	59.681	20	AGACCTTGTCAGTGCGAAGG	59.966	20	20	4647	4863
Contig5808	1	c	(T)10ccatttttttccgatattccgaattttcctttatc(T)10	55	136	190	CACTACCCTCCTCCCTAGCA	59.738	20	CGATTTGCAAACCGGGTTGA	59.688	20	242	94	335	CACTACCCTCCTCCCTAGCA	59.738	20	GACGACCGATTTGCAAACCG	60.452	20	20	94	341	CACTACCCTCCTCCCTAGCA	59.738	20	CGACGACCGATTTGCAAACC	60.452	20	20	94	342
Contig5808	2	p1	(A)10	10	1667	1676	ACAGGAACATCGTGCTGGTT	59.891	20	TTTTTCTAGCATCTGCATCTGTC	57.192	23	274	1429	1702	GCGGTGGTCGATCTTGAACT	60.39	20	TTTTTCTAGCATCTGCATCTGTC	57.192	23	23	1481	1702	AGGAACATCGTGCTGGTTGA	59.604	20	TTTTTCTAGCATCTGCATCTGTC	57.192	23	23	1431	1702
Contig5813	1	p3	(GAA)5	15	53	67	TTTGCACGAAAGAAAGGCCG	59.97	20	CAGCTTGGAAGGACGGGAAT	60.035	20	194	8	201	TTTGCACGAAAGAAAGGCCG	59.97	20	GTAAGGCGAAGGTCGGTGAA	60.038	20	20	8	172	TTTGCACGAAAGAAAGGCCG	59.97	20	TTGGAAGGACGGGAATTGGG	59.961	20	20	8	197
Contig5827	1	p1	(A)11	11	553	563	ATTCTACGCACTGGCCCAAT	59.744	20	TTGCCCACCAGACTAGGGAT	60.253	20	224	482	705	ATTCTACGCACTGGCCCAAT	59.744	20	GCCCACCAGACTAGGGATCT	60.399	20	20	482	703	ATTCTACGCACTGGCCCAAT	59.744	20	TGCCCACCAGACTAGGGATC	60.691	20	20	482	704
Contig5840	1	p5	(TTCTA)10	50	2150	2199	AGACTCTCCGGTTTATGGCC	59.169	20	CCGCTTGCCTAGGACTTGAT	59.821	20	172	2127	2298	AGACTCTCCGGTTTATGGCC	59.169	20	TTAGGTCCGCTTGCCTAGGA	60.325	20	20	2127	2304	AAGACTCTCCGGTTTATGGCC	59.79	21	CCGCTTGCCTAGGACTTGAT	59.821	20	20	2126	2298
Contig5866	1	p1	(T)10	10	2240	2249	TCTATCGGCGGAACAGCTTC	59.898	20	TATTTGTGTTCGTCCGCCCC	60.674	20	262	2012	2273	CTCTATCGGCGGAACAGCTT	59.897	20	TATTTGTGTTCGTCCGCCCC	60.674	20	20	2011	2273	TCTATCGGCGGAACAGCTTC	59.898	20	CTATTTGTGTTCGTCCGCCC	59.275	20	20	2012	2274
Contig5878	1	p5	(CTTTA)13	65	790	854	TAGAGAAGCCGCAAAGGAGC	60.108	20	ATCCCCAGTTGAAGGAGGGT	60.179	20	212	758	969	TAGAGAAGCCGCAAAGGAGC	60.108	20	TGGTCAACGGGATTCGCTTT	60.251	20	20	758	996	TAGAGAAGCCGCAAAGGAGC	60.108	20	TTGGTCAACGGGATTCGCTT	60.251	20	20	758	997
Contig5878	2	p1	(A)10	10	19420	19429	GAAAGGGCAAAAGGGCAAGG	59.965	20	GGCTCCGCCTACTACTCCTA	59.89	20	225	19331	19555	GGAAAGGGCAAAAGGGCAAG	59.965	20	GGCTCCGCCTACTACTCCTA	59.89	20	20	19330	19555	ATAAAGGCTCTCCCCCGACT	60.031	20	CTAAAGGGGTGGGTCGAAGG	59.748	20	20	19230	19480
Contig5902	1	p1	(A)10	10	8162	8171	AGCTGTGGACTCAGACCTCT	59.886	20	GTTGAGGAGGCTGTCAACGA	59.966	20	104	8135	8238	AGCTGTGGACTCAGACCTCT	59.886	20	TCCACCTTTCATGGACTGGC	59.962	20	20	8135	8300	AGCTGTGGACTCAGACCTCT	59.886	20	TGTCTGGAGCAGGAGATGGA	59.958	20	20	8135	8265
Contig5902	2	p1	(C)10	10	9637	9646	TCCCCACGTCCGCTTTTATC	60.108	20	CATCTACGTCCGTACCGCTC	60.041	20	232	9581	9812	TCCCCACGTCCGCTTTTATC	60.108	20	CGTTAAGCATCCCTAGCGGT	59.896	20	20	9581	9857	ACCCGGCCAACACAACATTA	60.179	20	CATCTACGTCCGTACCGCTC	60.041	20	20	9609	9812
Contig5910	1	p1	(T)12	12	934	945	CGCATGTGATTCTGGACACC	59.271	20	TGTGTGTGCTTGTACCTCGA	59.252	20	176	811	986	TGAGTGGTAAGTGACACGCA	59.252	20	TGTGTGTGCTTGTACCTCGA	59.252	20	20	795	986	ACACCCAAGTTCGATTCCCA	59.231	20	TGTGTGTGCTTGTACCTCGA	59.252	20	20	826	986
Contig5918	1	p2	(TC)6	12	474	485	TGATGGTTCTGCTGGCACAT	59.961	20	ACAGAAAAGAGAGAGATGTTCGA	57.286	23	151	364	514	TGATGGTTCTGCTGGCACAT	59.961	20	ACAGAAAAGAGAGAGATGTTCGAA	57.91	24	24	364	514	CTGATGGTTCTGCTGGCACA	60.607	20	ACAGAAAAGAGAGAGATGTTCGA	57.286	23	23	363	514
Contig5947	1	p3	(GAA)7	21	77	97	AGCAGCAAGTCGTCTTCTCC	60.038	20	CCAGACTTTCCTCGGCCATT	60.035	20	278	40	317	ATGCAGTGGGTGAGTGGAAG	59.963	20	AAAATGGATGGCGCTGAAGC	59.826	20	20	22	225	AGCAGCAAGTCGTCTTCTCC	60.038	20	AAAATGGATGGCGCTGAAGC	59.826	20	20	40	225
Contig5947	2	p2	(AT)6	12	2781	2792	GGACCGACAGAAGTGACCAG	60.038	20	TTTGCGGCTTCCCCAAGTAA	60.179	20	178	2702	2879	GGACCGACAGAAGTGACCAG	60.038	20	GCTAATGTTTGCGGCTTCCC	60.179	20	20	2702	2886	GGACCGACAGAAGTGACCAG	60.038	20	TAATGTTTGCGGCTTCCCCA	60.251	20	20	2702	2884
Contig5961	1	p5	(ACAAT)17	85	134	218	GTCCCCATGGTATTAGGCGG	59.964	20	CCCGAGACAGCAAGCAACTA	60.037	20	183	60	242	CCATGGTATTAGGCGGTGCT	59.891	20	CCCGAGACAGCAAGCAACTA	60.037	20	20	64	242	TATTAGGCGGTGCTGCTGTC	60.179	20	CCCGAGACAGCAAGCAACTA	60.037	20	20	70	242
Contig5962	1	p3	(AGC)5	15	1235	1249	ACAAGTCGCTAGGGTACTGT	58.079	20	TGCTGGTGCTGCTGAAAATG	59.684	20	252	1058	1309	ACAAGTCGCTAGGGTACTGT	58.079	20	GCTGGTGCTGCTGAAAATGG	60.389	20	20	1058	1308	ACAAGTCGCTAGGGTACTGT	58.079	20	GCAACCTGCTGTCGAATCTG	59.555	20	20	1058	1285
Contig5974	1	p5	(TAGAA)5	25	549	573	CGAGGCAAGGATGGATTCGA	59.895	20	CCTATCCTTCCCGAAAGCGT	59.536	20	218	382	599	CGAGGCAAGGATGGATTCGA	59.895	20	GGCCTATCCTTCCCGAAAGC	60.535	20	20	382	601	AGCGAGGCAAGGATGGATTC	60.179	20	CCTATCCTTCCCGAAAGCGT	59.536	20	20	380	599
Contig6036	1	p2	(GA)6	12	154	165	ACTGGATGTGAGTGCATTACTGA	59.738	23	TCATGCCGCACAGTGTTAGT	59.965	20	257	34	290	ACTGGATGTGAGTGCATTACTGA	59.738	23	GTCAGCAACCATGTCATGCC	59.828	20	20	34	303	ACTGGATGTGAGTGCATTACTGA	59.738	23	TGTCATGCCGCACAGTGTTA	60.25	20	20	34	292
Contig6042	1	p1	(T)10	10	342	351	TCCAGGTACACAGAAAGCAACT	59.562	22	ACAGCTAGGGTGAGTGGTCT	59.885	20	199	308	506	TCCAGGTACACAGAAAGCAAC	58.154	21	ACAGCTAGGGTGAGTGGTCT	59.885	20	20	308	506	CCAGGTACACAGAAAGCAACT	58.149	21	ACAGCTAGGGTGAGTGGTCT	59.885	20	20	309	506
Contig6122	1	p2	(AT)6	12	199	210	TCCGAATCATTTGGAGTCAAAGA	58.095	23	TGCAACTCTCGGAATGGTGA	59.315	20	266	85	350	TCCGAATCATTTGGAGTCAAAGA	58.095	23	AGTGCAACTCTCGGAATGGT	59.313	20	20	85	352	TCCGAATCATTTGGAGTCAAAGA	58.095	23	GTGCAACTCTCGGAATGGTG	59.201	20	20	85	351
Contig6122	2	p3	(AAT)6	18	313	330	TCCGAATCATTTGGAGTCAAAGA	58.095	23	TAGTGCAACTCTCGGAATGG	57.327	20	269	85	353	TCCGAATCATTTGGAGTCAAAGA	58.095	23	GCTCTAATAGTGCAACTCTCGGA	59.933	23	23	85	360	TCCGAATCATTTGGAGTCAAAGAA	58.687	24	TAGTGCAACTCTCGGAATGG	57.327	20	20	85	353
6611494	1	p2	(TC)8	16	42	57	TCCACCGATCTCTCTTCATCT	57.695	21	TCCACACAAGCCGAATCGAA	59.966	20	157	0	156	CCACCGATCTCTCTTCATCTTCA	59.617	23	TCCACACAAGCCGAATCGAA	59.966	20	20	1	156	TCCACCGATCTCTCTTCATCT	57.695	21	CACACAAGCCGAATCGAACC	59.834	20	20	0	154
3260947	1	p3	(GGC)5	15	427	441	TGCTTGGATTTGGAGGCCAT	59.958	20	TGTACTACAGGTCCCCGTGT	59.887	20	210	271	480	GCTTGCTTGGATTTGGAGGC	60.108	20	TGTACTACAGGTCCCCGTGT	59.887	20	20	268	480	GTACCCACAATCGCGACAGA	60.109	20	TGTACTACAGGTCCCCGTGT	59.887	20	20	243	480
3324321	1	p2	(CT)6	12	117	128	GCATCGACCGAAAGAGATGC	59.421	20	GTGGCTCTGGAGAAGGCAAT	60.035	20	163	60	222	GCATCGACCGAAAGAGATGC	59.421	20	TGGCTCTGGAGAAGGCAATG	60.035	20	20	60	221	GCATCGACCGAAAGAGATGC	59.421	20	TGATGGAGGAGCTGAGTGGA	59.958	20	20	60	167
7678883	1	p2	(TA)6	12	61	72	ACGCAAGGTCTGTGCATTTG	59.688	20	AGACGCAATTGCTCCAGTCA	59.965	20	156	2	157	ACGCAAGGTCTGTGCATTTG	59.688	20	GGTACGGTGTTACAGACGCA	60.039	20	20	2	170	ACGCAAGGTCTGTGCATTTG	59.688	20	TGGTACGGTGTTACAGACGC	60.039	20	20	2	171
5855000	1	p1	(T)10	10	145	154	AGCATTCAATCTCAGTGAAAAGCA	59.478	24	TGGCAATTTTCCAGAACTCCA	58.044	21	191	2	192	GCATTCAATCTCAGTGAAAAGCA	58.198	23	TGGCAATTTTCCAGAACTCCA	58.044	21	21	3	192	AGCATTCAATCTCAGTGAAAAGC	57.943	23	TGGCAATTTTCCAGAACTCCA	58.044	21	21	2	192
2846122	1	p1	(T)10	10	90	99	GAGGAGAGACTTGAACTCAGCT	59.174	22	TCAAGTCTCATTTCATCCAGCT	57.435	22	137	54	190	AGAGGAGAGACTTGAACTCAGC	59.174	22	TCAAGTCTCATTTCATCCAGCT	57.435	22	22	53	190	AGGAGAGACTTGAACTCAGCT	58.112	21	TCAAGTCTCATTTCATCCAGCT	57.435	22	22	55	190
2136155	1	p3	(AAG)8	24	259	282	ACCGCCGGCCTTATTAACAA	60.035	20	ACTTCACCGTGTTCCCATCC	59.964	20	167	229	395	ACCGCCGGCCTTATTAACAA	60.035	20	TCCATACGTGACCTGCCAAC	60.037	20	20	229	431	CAGCCACACTTCCCTCACAT	59.963	20	ACTTCACCGTGTTCCCATCC	59.964	20	20	197	395
4403928	1	p3	(GTA)5	15	271	285	TCAGCGAGACAGAGTCAGGA	59.963	20	TACCGATTGGCTCAAACCCA	59.306	20	245	104	348	TCAGCGAGACAGAGTCAGGA	59.963	20	CCCACCAAAGCCAAGTCCAA	60.759	20	20	104	332	TCAGCGAGACAGAGTCAGGA	59.963	20	AACCCACCAAAGCCAAGTCC	60.759	20	20	104	334
7675442	1	p1	(T)10	10	68	77	ACAAAAGGCAAATTTAGTATGTACTTC	57.092	27	TCCTGTCTAGGGCCAGAAAA	57.961	20	150	3	152	ACAAAAGGCAAATTTAGTATGTACTTC	57.092	27	TTCCTGTCTAGGGCCAGAAA	57.961	20	20	3	153	ACAAAAGGCAAATTTAGTATGTACTTC	57.092	27	ACTATTCCTGTCTAGGGCCAGA	59.752	22	22	3	157
4666835	1	p2	(AG)7	14	105	118	AGTTGACACCCGTTAGCTCA	58.955	20	TGTTCCTTGAGCTAAACGCCT	59.928	21	146	29	174	AGTTGACACCCGTTAGCTCA	58.955	20	TCCTTGAGCTAAACGCCTCT	58.733	20	20	29	171	AGTTGACACCCGTTAGCTCAA	59.585	21	TGTTCCTTGAGCTAAACGCCT	59.928	21	21	29	174
4666278	1	p3	(ATA)5	15	87	101	GCTTCAGCTAGGAACAAGTGTC	59.261	22	TGTGTGTTGTTGATGCTGCTC	59.665	21	145	59	203	GCTTCAGCTAGGAACAAGTGT	58.228	21	TGTGTGTTGTTGATGCTGCTC	59.665	21	21	59	203	GCTTCAGCTAGGAACAAGTGTC	59.261	22	TGTGTGTTGTTGATGCTGCT	58.608	20	20	59	203
343186	1	p3	(TGA)5	15	217	231	TTGCAAGCAGGGAGAAGGAG	59.963	20	TTCCTCGGGATGGTTCATGC	60.107	20	158	182	339	TTGCAAGCAGGGAGAAGGAG	59.963	20	TCAATTCTCTCGCCACGGTC	60.109	20	20	182	437	TTGCAAGCAGGGAGAAGGAG	59.963	20	TTCAATTCTCTCGCCACGGT	59.68	20	20	182	438
7673597	1	p3	(AAG)6	18	118	135	GGACCTTCCCTGCATGTGTT	60.251	20	TCAAAAAGGGGTGCATGCAC	59.608	20	135	25	159	GGACCTTCCCTGCATGTGTT	60.251	20	GTCAAAAAGGGGTGCATGCA	59.608	20	20	25	160	GGACCTTCCCTGCATGTGTT	60.251	20	AGTCAAAAAGGGGTGCATGC	59.319	20	20	25	161
5208384	1	p1	(T)11	11	212	222	GTCGTGTGAAGGCAAAGCTG	60.041	20	ACTCTAGAGGAACGTAAGAGGCT	60.054	23	206	94	299	GTCGTGTGAAGGCAAAGCTG	60.041	20	TGTCATCCACACAAAACGAGA	57.813	21	21	94	251	TTGGCGGAACCTCTAGTCCT	60.252	20	ACTCTAGAGGAACGTAAGAGGCT	60.054	23	23	28	299
4663929	1	p2	(AG)6	12	182	193	TCCACGCAACTCCTTTCCTC	59.965	20	GCACCATCACCCTTCTCCAT	59.743	20	164	53	216	CCACGCAACTCCTTTCCTCT	59.965	20	GCACCATCACCCTTCTCCAT	59.743	20	20	54	216	TTATCTTGGGATCTGGCGGC	59.891	20	GCACCATCACCCTTCTCCAT	59.743	20	20	73	216
5206953	1	p3	(AAT)5	15	165	179	CCCGTGTTTGAACCGGTAGT	60.25	20	TGAGGAAGTCCATGCTGCTG	60.036	20	214	6	219	CCCGTGTTTGAACCGGTAGT	60.25	20	TGCTGAGGAAGTCCATGCTG	60.036	20	20	6	222	CCCGTGTTTGAACCGGTAGT	60.25	20	TGCTGCTGAGGAAGTCCATG	60.036	20	20	6	225
2130568	1	p1	(A)10	10	95	104	TGGTTGTCACCTGCAAAGAA	57.864	20	CCCGGCAGAAGAGTTGTTCA	60.25	20	191	5	195	TGGTTGTCACCTGCAAAGAA	57.864	20	ACCCGGCAGAAGAGTTGTTC	60.25	20	20	5	196	ATGGTTGTCACCTGCAAAGA	57.637	20	CCCGGCAGAAGAGTTGTTCA	60.25	20	20	4	195
7028757	1	p3	(TCT)5	15	187	201	CGCGTTAGCAGGACCCATAA	60.179	20	TGAAACACCCGGAACTGGAG	59.892	20	268	2	269	CGCGTTAGCAGGACCCATAA	60.179	20	GTGAAACACCCGGAACTGGA	60.179	20	20	2	270	CTACAAGCAGTCGCACCCTT	60.321	20	TGAAACACCCGGAACTGGAG	59.892	20	20	33	269
6930356	1	p3	(CGC)5	15	358	372	AACAAGGCCACGTTCAATGC	59.968	20	TGGATCAGGACAGGGAAGCT	60.253	20	164	277	440	GCCATACAAACAAGGCCACG	60.109	20	TGGATCAGGACAGGGAAGCT	60.253	20	20	269	440	GTTGAGCGCAATGTGCAGAT	59.83	20	TGGATCAGGACAGGGAAGCT	60.253	20	20	297	440
5205885	1	p3	(AAG)7	21	241	261	CGTACTGGGCTCCTTCCTTC	59.824	20	TGCTCGTCCGCCAAAACTAA	60.25	20	137	172	308	CGTACTGGGCTCCTTCCTTC	59.824	20	TGAGGAGGAGGGTGGTTCTC	60.252	20	20	172	329	GACCCAACACAACTCCTGCT	60.179	20	TGCTCGTCCGCCAAAACTAA	60.25	20	20	131	308
5205749	1	p1	(A)10	10	129	138	TTGTATGTGGACACGGTGGG	59.964	20	AGTGTGCAGTTCGCCCTTTA	59.892	20	145	59	203	TTGTATGTGGACACGGTGGG	59.964	20	TTCGCCCTTTAGGTAGCAGC	60.108	20	20	59	194	TTGTATGTGGACACGGTGGG	59.964	20	TCTAGAGTGTGCAGTTCGCC	59.756	20	20	59	208
7026924	1	p3	(GCA)6	18	71	88	GGGATCAATGAGGCCAACGA	60.107	20	GATGAGGCTGAGGTGCTTGT	60.036	20	172	11	182	GGGATCAATGAGGCCAACGA	60.107	20	GAACCTGAGGGATGAGGCTG	59.82	20	20	11	192	GGGATCAATGAGGCCAACGA	60.107	20	AGAATTGACTCATCCGCCCC	59.819	20	20	11	284
6482823	1	p1	(T)13	13	123	135	TGGCATGCAGAAATCAGGAGA	59.717	21	CAAGGTCGGAGGTCTATGGC	59.895	20	181	82	262	TGGCATGCAGAAATCAGGAGA	59.717	21	AGGTCGGAGGTCTATGGCAT	60.105	20	20	82	260	TGGCATGCAGAAATCAGGAGA	59.717	21	GCAACACACTAACTTGCCCC	59.686	20	20	82	217
3199193	1	p2	(TA)8	16	71	86	GTCCGACTTGCCTCTCTCAT	59.179	20	CTTTCTGCTTGGCGTTTGCT	59.969	20	253	18	270	GTCCGACTTGCCTCTCTCAT	59.179	20	CATGATACCGGTGGACTCGG	59.968	20	20	18	296	GTCCGACTTGCCTCTCTCAT	59.179	20	CCATGATACCGGTGGACTCG	59.968	20	20	18	297
3199193	2	p3	(GCC)5	15	669	683	ATGGAAGGGGAGATGGACGA	60.031	20	CTCTCGAGTTCAACTCCGGC	60.457	20	154	555	708	GCTTGAGTCGGCAGGTAAGT	60.037	20	CTCTCGAGTTCAACTCCGGC	60.457	20	20	474	708	GAATCGACAATGATGCCGCC	60.041	20	CTCTCGAGTTCAACTCCGGC	60.457	20	20	507	708
2905177	1	p3	(AAG)6	18	58	75	TGATCCAATTGCTGTCGACGA	60.067	21	GGAGCCTGAACCACGCTTAT	60.108	20	100	31	130	TGTCCCTGGTGTTGATCCAA	58.855	20	GGAGCCTGAACCACGCTTAT	60.108	20	20	19	130	CCCTGGTGTTGATCCAATTGC	59.795	21	GGAGCCTGAACCACGCTTAT	60.108	20	20	22	130
4726651	1	p3	(TCT)5	15	91	105	CGGCTCTCCCTACCACTACA	60.395	20	CAAAATGGCCGCCAATGTGA	60.038	20	150	68	217	CGGCTCTCCCTACCACTACA	60.395	20	GGCAGTGAAATCAACGCCAG	60.11	20	20	68	262	CGGCTCTCCCTACCACTACA	60.395	20	CTGGCAGTGAAATCAACGCC	60.11	20	20	68	264
3643966	1	p3	(GAA)5	15	163	177	GAAGGGGAAGGCCAAGGTTA	59.298	20	ATTACTCACTGCAGCCTCGC	60.461	20	208	15	222	AATACGAGGAAGGGGAAGGC	59.162	20	ATTACTCACTGCAGCCTCGC	60.461	20	20	7	222	GAAGGGGAAGGCCAAGGTTA	59.298	20	CGCCCTCATCCTCCTCTCTT	60.759	20	20	15	205
666756	1	p1	(A)10	10	110	119	TCAGCTGCCATGTGTATCATCT	59.563	22	ACACAAGGTCATGGTTGTAATCA	58.276	23	189	26	214	TCAGCTGCCATGTGTATCATC	58.158	21	ACACAAGGTCATGGTTGTAATCA	58.276	23	23	26	214	CAGCTGCCATGTGTATCATCT	58.153	21	ACACAAGGTCATGGTTGTAATCA	58.276	23	23	27	214
7733889	1	p1	(T)10	10	109	118	ACTTTGCGGTTTTCTGGTGC	59.898	20	CGTTAGTACCCGCTGAGCAA	60.109	20	191	79	269	TGCGGTTTTCTGGTGCTACT	59.892	20	CGTTAGTACCCGCTGAGCAA	60.109	20	20	83	269	ACTTTGCGGTTTTCTGGTGC	59.898	20	CCAGGCTGACGTTAGTACCC	59.825	20	20	79	278
1110743	1	p1	(T)10	10	49	58	AGTTGATGATAGATATGCTGCCT	57.241	23	TGGGTTCTTTTGAGCGCACT	60.465	20	104	10	113	AAGTTGATGATAGATATGCTGCCT	57.876	24	TGGGTTCTTTTGAGCGCACT	60.465	20	20	9	113	ACAAAGTTGATGATAGATATGCTGCC	59.794	26	TGGGTTCTTTTGAGCGCACT	60.465	20	20	6	113
2902499	1	p2	(AG)7	14	118	131	GTGGGTCCACGTAGTCCTTG	60.038	20	GCAAAGCTTCCACACACTTCC	60.269	21	138	39	176	CCGGAGTGGTGGGTATGATG	59.893	20	GCAAAGCTTCCACACACTTCC	60.269	21	21	59	176	GATGATGACCCTCCTCGCTC	59.683	20	GCAAAGCTTCCACACACTTCC	60.269	21	21	75	176
1715153	1	p1	(T)11	11	54	64	AGCTAGAGTGTACAATAAAATGGCA	58.585	25	GCCTTTTTAGGCGCCTTGTC	60.109	20	142	12	153	AGCTAGAGTGTACAATAAAATGGCA	58.585	25	TTTTAGGCGCCTTGTCTGGT	59.89	20	20	12	149	GCTAGAGTGTACAATAAAATGGCAGA	59.461	26	GCCTTTTTAGGCGCCTTGTC	60.109	20	20	13	153
4987348	1	p3	(GAA)7	21	1339	1359	AAAGAGGGAAGCCACTTCGG	59.963	20	GAAATGCCGACCCAAAACCC	60.038	20	192	1206	1397	GGTAGGAGATGTCGATGGCG	60.039	20	GAAATGCCGACCCAAAACCC	60.038	20	20	1154	1397	GAGAGTGTAGCCCAGCAAGG	60.108	20	ACCAGTAGCTGCTCGGAGTA	60.034	20	20	1245	1520
7021433	1	p1	(T)10	10	149	158	AGAACATCGCTGCTGGCATA	59.821	20	ACATCATTGAAGGTCAAGGTTGT	58.527	23	246	51	296	CATGCATGGTTCTGCTGTGT	59.114	20	ACATCATTGAAGGTCAAGGTTGT	58.527	23	23	113	296	AGAACATCGCTGCTGGCAT	60.078	19	ACATCATTGAAGGTCAAGGTTGT	58.527	23	23	51	296
5462388	1	p1	(T)10	10	36	45	TCCACCAGTTTCTTGCTTCTCT	59.56	22	AACAGATGTGGCTCCTGCTG	60.322	20	123	11	133	TCCACCAGTTTCTTGCTTCTCT	59.56	22	CAGATGTGGCTCCTGCTGAG	60.462	20	20	11	131	TCCACCAGTTTCTTGCTTCTC	58.149	21	AACAGATGTGGCTCCTGCTG	60.322	20	20	11	133
1371958	1	p2	(TA)6	12	92	103	TCAAAGCCTCCGTTGACTCG	60.32	20	GCTGCAGAAGTGAGAGGCAA	60.605	20	126	1	126	TCAAAGCCTCCGTTGACTCG	60.32	20	TCAGCTGCAGAAGTGAGAGG	59.393	20	20	1	129	TCAAAGCCTCCGTTGACTCG	60.32	20	GCTGCAGAAGTGAGAGGCA	60.004	19	19	1	126
3707345	1	p1	(T)11	11	181	191	ACCACAGTCTCAGGCCAGTA	60.179	20	CGACCACTCGAATCAACCCA	60.038	20	193	31	223	ACCACAGTCTCAGGCCAGTA	60.179	20	AAAGATCGAGCCCATCCGAC	59.895	20	20	31	278	ACCACAGTCTCAGGCCAGTA	60.179	20	CGCACCAAAATGACTCGCAT	59.831	20	20	31	303
3706930	1	p1	(A)10	10	104	113	ACCGCATTGTCTCGCCTTAA	60.037	20	TGTTACATTGTGCTTATGAATTGATTG	57.644	27	106	40	145	TTACCGCATTGTCTCGCCTT	60.037	20	TGTTACATTGTGCTTATGAATTGATTG	57.644	27	27	38	145	ACCGCATTGTCTCGCCTTAA	60.037	20	TTACATTGTGCTTATGAATTGATTGAC	57.428	27	27	40	143
1437278	1	p2	(TA)6	12	115	126	GTACTGTGGCGCTGAACTGA	60.32	20	GCACCACAAAAGCTCGTGAA	59.62	20	196	1	196	AGTACTGTGGCGCTGAACTG	60.32	20	GCACCACAAAAGCTCGTGAA	59.62	20	20	0	196	CTGAACTGAAAAGCGGCAGC	60.386	20	GCACCACAAAAGCTCGTGAA	59.62	20	20	12	196
4720218	1	p2	(CA)6	12	249	260	TGATGTTCCCCATGCCCAAA	59.884	20	TGCCAGGTCTGAAGGTTTCG	60.25	20	105	183	287	TGATGTTCCCCATGCCCAAA	59.884	20	GCCAGGTCTGAAGGTTTCGT	60.25	20	20	183	286	GCAAGTGATGTTCCCCATGC	59.826	20	TGCCAGGTCTGAAGGTTTCG	60.25	20	20	178	287
6609925	1	c	(CCT)5caacca(CCG)5	36	303	338	CACCTCGGCTACTCGATTCC	59.969	20	CTCCGCATATCCCGCTGTAC	60.389	20	271	185	455	CACCTCGGCTACTCGATTCC	59.969	20	GCATATCCCGCTGTACCTGT	59.607	20	20	185	451	CACCTCGGCTACTCGATTCC	59.969	20	AAGACAGCCTCCGCATATCC	59.605	20	20	185	463
6609925	2	p3	(GAA)6	18	610	627	CTGATTTAAGCGGCAAGGCC	59.899	20	AGGTGTGCTCAAGCTGAACA	59.819	20	194	509	702	GCCAGCCTGGAGATGATGAA	59.818	20	AGGTGTGCTCAAGCTGAACA	59.819	20	20	526	702	GTCTTTGCTGCTTCGTGACC	59.764	20	AGGTGTGCTCAAGCTGAACA	59.819	20	20	459	702
4273482	1	p3	(AGA)9	27	36	62	TGGTCATCTTCATCTGGTTCCA	59.088	22	GTAGTGGTCGCGATGGAGAG	59.97	20	218	3	220	TGGTCATCTTCATCTGGTTCCA	59.088	22	CCTCGGCTTCTCACCATGTT	60.036	20	20	3	259	TGGTCATCTTCATCTGGTTCCA	59.088	22	TAGTGGTCGCGATGGAGAGA	60.107	20	20	3	219
3968712	1	p3	(AGC)5	15	273	287	CGTTGCTCTGCTCATCCTCT	59.825	20	GTGCCAATGCTTGTTCCCAT	59.39	20	247	100	346	CGTTGCTCTGCTCATCCTCT	59.825	20	ATGTGCCAATGCTTGTTCCC	59.39	20	20	100	348	CGTTGCTCTGCTCATCCTCT	59.825	20	TGTGCCAATGCTTGTTCCCA	60.758	20	20	100	347
2450500	1	p3	(AAG)9	27	44	70	CACTAGGTGGCCGATGCG	60.586	18	AGGAGAGGGACAGCAGCATA	60.032	20	172	4	175	CACTAGGTGGCCGATGCG	60.586	18	GGAGAGGGACAGCAGCATAG	59.608	20	20	4	174	CACTAGGTGGCCGATGCG	60.586	18	GAGCCTGTTACCCACTGTGT	59.603	20	20	4	152
6607657	1	p2	(GT)6	12	120	131	AGCAACATACATTTCAAACGAATCA	58.323	25	TCTCTAACATTGAGCACCAGGA	58.827	22	134	23	156	GCAACATACATTTCAAACGAATCA	57.074	24	TCTCTAACATTGAGCACCAGGA	58.827	22	22	24	156	AGCAACATACATTTCAAACGAATCA	58.323	25	TTCTCTAACATTGAGCACCAGGA	59.417	23	23	23	157
4338975	1	p3	(TGC)6	18	2552	2569	TGCCTGGGTTCGAGTTCTTC	59.965	20	GGGATCTGCTGGGACAAACA	59.962	20	216	2407	2622	TGCCTGGGTTCGAGTTCTTC	59.965	20	TGGGATCTGCTGGGACAAAC	59.962	20	20	2407	2623	AGCGAAGGCACAATCACTGA	59.965	20	GGGATCTGCTGGGACAAACA	59.962	20	20	2385	2622
41636	1	c	(A)11ggtgccttcaacaatanccgcg(A)10	43	129	171	GCTCAAGGTTGGAGCTGGAT	60.035	20	ACCATCATAGCTAGACACATCACA	59.349	24	163	44	206	AGACATAGGCCGGGTGTTTG	60.035	20	ACCATCATAGCTAGACACATCACA	59.349	24	24	87	206	GGAAGCTCAAGGTTGGAGCT	59.963	20	ACCATCATAGCTAGACACATCACA	59.349	24	24	40	206
2069562	1	p1	(T)10	10	143	152	TGGTTCACTCAATCATTTGCCT	58.501	22	CAGCACCACGATGTCTGTCT	60.038	20	180	98	277	TGGTTCACTCAATCATTTGCCT	58.501	22	TCAGCACCACGATGTCTGTC	60.038	20	20	98	278	TGGTTCACTCAATCATTTGCCT	58.501	22	CCATCAGCACCACGATGTCT	60.108	20	20	98	281
3254838	1	p1	(T)10	10	64	73	GGTGCTCTCATGCGCTAGAG	60.597	20	AGGAAGCACATCGATCTGCT	59.171	20	111	6	116	GGTGCTCTCATGCGCTAGAG	60.597	20	AGCACATCGATCTGCTAGCT	58.961	20	20	6	112	TGCTCTCATGCGCTAGAGC	59.933	19	AGGAAGCACATCGATCTGCT	59.171	20	20	8	116
40133	1	p3	(AAT)6	18	128	145	TGCTGGTTGACGCAGATGAA	60.25	20	TGTGTCGGTGTGCAGTTTTG	59.55	20	158	16	173	TTGCCCGAAGAACTCCACAG	60.25	20	TGTGTCGGTGTGCAGTTTTG	59.55	20	20	71	173	CTTGCCCGAAGAACTCCACA	60.25	20	TGTGTCGGTGTGCAGTTTTG	59.55	20	20	70	173
6868160	1	p2	(CT)6	12	118	129	TCAATGCTTCTTGGGGATGGT	59.641	21	TAGAGAGAGGGAGGGAGGGA	59.649	20	134	42	175	TCAATGCTTCTTGGGGATGGT	59.641	21	GAGAGGGAGCGAGAGAGAGA	59.532	20	20	42	157	TCAATGCTTCTTGGGGATGGT	59.641	21	AGAGGGAGCGAGAGAGAGAG	59.53	20	20	42	156
2513401	1	p5	(TGGCC)6	30	96	125	TGTTTCCGGCAGACAGACTC	59.966	20	TCCTTCGGGCCATAGTCAGA	60.033	20	260	24	283	AGCAGCAGCAGGTCGTTAAT	60.036	20	TCCTTCGGGCCATAGTCAGA	60.033	20	20	57	283	TGTTTCCGGCAGACAGACTC	59.966	20	CCTTCGGGCCATAGTCAGAC	59.895	20	20	24	282
3252725	1	p1	(T)11	11	396	406	GCTAAGCGAGCCTGAAGAAGA	60.135	21	TCGCAGACAGCACAAAGTCA	60.179	20	223	265	487	AGCGAGCCTGAAGAAGAAGA	58.739	20	TCGCAGACAGCACAAAGTCA	60.179	20	20	269	487	GCTAAGCGAGCCTGAAGAAG	58.714	20	TCGCAGACAGCACAAAGTCA	60.179	20	20	265	487
2064002	1	p1	(A)10	10	233	242	GCATCAGGATCTCCTTGGGG	59.89	20	GCATACTTACCAATTTGCACTTGC	59.673	24	115	159	273	AGCATCAGGATCTCCTTGGG	58.861	20	GCATACTTACCAATTTGCACTTGC	59.673	24	24	158	273	CAGCATCAGGATCTCCTTGGG	60.203	21	GCATACTTACCAATTTGCACTTGC	59.673	24	24	157	273
1048347	1	c	(CAA)8cacacgaagaagctgcaacccaagttgctcgaacacatccat(AGC)9	93	57	149	TCGCGTATCGATCTCTCCCA	60.25	20	CCCCCAGTTTGGAGGAAGAC	59.962	20	271	27	297	TCGCGTATCGATCTCTCCCA	60.25	20	CGGGTTTGGGGTGGGATTTA	59.96	20	20	27	266	TCGCGTATCGATCTCTCCCA	60.25	20	TCCCCCAGTTTGGAGGAAGA	60.104	20	20	27	298
1048347	2	p3	(CAC)5	15	395	409	AGCCAACTTTGTGGTGCCTA	59.815	20	TCTACTGCTGCTGCTACTGC	59.826	20	214	322	535	TAGCCAACTTTGTGGTGCCT	59.815	20	TCTACTGCTGCTGCTACTGC	59.826	20	20	321	535	CTGGGGGAGTGCTTGTGTTT	60.468	20	TCTACTGCTGCTGCTACTGC	59.826	20	20	291	535
4330868	1	p1	(A)11	11	83	93	AGCATATGCAGTTCTGTAACCT	57.506	22	GCGCCAACAGAGTATCAGGT	60.108	20	127	20	146	AGCATATGCAGTTCTGTAACCT	57.506	22	TGCGCCAACAGAGTATCAGG	60.108	20	20	20	147	AGCATATGCAGTTCTGTAACCTT	58.152	23	GCGCCAACAGAGTATCAGGT	60.108	20	20	20	146
2839641	1	p1	(T)12	12	182	193	TGAGCTCGGATGTTTCTTGCT	59.998	21	GCAGACTTCATCCAATCGCC	59.34	20	273	5	277	GTGAGCTCGGATGTTTCTTGC	59.871	21	GCAGACTTCATCCAATCGCC	59.34	20	20	4	277	GCTCGGATGTTTCTTGCTGT	58.84	20	GCAGACTTCATCCAATCGCC	59.34	20	20	8	277
5137814	1	p3	(CGA)7	21	140	160	GCAGCAACCTTCCCTCAGAA	60.251	20	GCATTTCTCCTCCGCTCACT	60.108	20	278	22	299	GCAGCAACCTTCCCTCAGAA	60.251	20	ACATCGACGCCGTTCATTCT	60.109	20	20	22	204	TTCAGCAGCAACCTTCCCTC	60.251	20	ACATCGACGCCGTTCATTCT	60.109	20	20	18	204
270844	1	p1	(T)10	10	40	49	TGCATAGTCTACCAGTTCACTGT	59.168	23	TGGCAAATGGTTCAGGGAGA	59.223	20	175	9	183	TGCATAGTCTACCAGTTCACTGT	59.168	23	GGCAAATGGTTCAGGGAGAGA	59.995	21	21	9	182	TGCATAGTCTACCAGTTCACTGTC	60.082	24	TGGCAAATGGTTCAGGGAGA	59.223	20	20	9	183
5399285	1	p3	(GCA)6	18	263	280	GCTGCTGCTGCGTGTAATAC	59.973	20	TACAGAGTGGCAACTGCAGG	59.965	20	211	230	440	GCTGCTGCTGCGTGTAATAC	59.973	20	TCGAGTCAACAGCAGCAGTT	59.895	20	20	230	383	GCTGCTGCTGCGTGTAATAC	59.973	20	TGTCCAAATGCCACAGTCGA	59.892	20	20	230	399
1044794	1	p3	(TGG)8	24	186	209	CCTCCAGCAAGCAATGGAGA	60.035	20	TCAACCACCTCCACTCCACT	60.4	20	152	87	238	CCTCCAGCAAGCAATGGAGA	60.035	20	TTCAACCACCTCCACTCCAC	59.528	20	20	87	239	CCTCCAGCAAGCAATGGAGA	60.035	20	ACCACCTCCACTCCACTACC	60.545	20	20	87	235
5398861	1	p1	(T)10	10	77	86	ACTTTGAATTTCTGACGCAACA	57.369	22	GGAGGGGGTATGTTGGAAGG	59.449	20	132	45	176	ATTTCTGACGCAACATAATGCT	57.029	22	GGAGGGGGTATGTTGGAAGG	59.449	20	20	52	176	TCCTTTTCCTTTAGTGGTAAGCAC	58.932	24	GGAGGGGGTATGTTGGAAGG	59.449	20	20	16	176
599588	1	p4	(GATT)5	20	1996	2015	TGGTCTCAGGCGTGTTGTAC	59.967	20	ACCCTGATGGAGAAAGGTGTC	59.369	21	195	1871	2065	GTCACCGGGACCATTGGATT	60.034	20	ACCCTGATGGAGAAAGGTGTC	59.369	21	21	1930	2065	TCACCTCAGGATCCTCTGCA	59.958	20	ACCCTGATGGAGAAAGGTGTC	59.369	21	21	1793	2065
1042078	1	p1	(A)10	10	110	119	TGTTCTTACTATTTCTCCACCTCA	57.072	24	AGCAACTATCAGGTTACTCTGCA	59.484	23	133	34	166	AGTTGTTCTTACTATTTCTCCACCTCA	59.984	27	AGCAACTATCAGGTTACTCTGCA	59.484	23	23	31	166	GTTGTTCTTACTATTTCTCCACCTCA	58.841	26	AGCAACTATCAGGTTACTCTGCA	59.484	23	23	32	166
2388889	1	c	(AGA)5aaaagaagtttttgaaaggtgttcaatggaagaggagtggaaggtttcttcaatg(GGT)5	85	170	254	TTCTCCGGGCTTCTAGGGAA	59.958	20	ACACAAGGTTGCCTCCACAT	59.814	20	247	87	333	TTCTCCGGGCTTCTAGGGAA	59.958	20	TGGTGGTGGTTGCTATGGTG	60.251	20	20	87	306	TTCTCCGGGCTTCTAGGGAA	59.958	20	GTGGTGGTTGCTATGGTGGT	60.251	20	20	87	304
5132385	1	p2	(TA)7	14	383	396	TGTAACACTGGGCTTTGTCA	57.28	20	ACCCATGGACAGTTTGATGCT	59.924	21	179	347	525	TGGATGCTCAATGTTTGTATGGC	59.869	23	ACCCATGGACAGTTTGATGCT	59.924	21	21	307	525	TGTAACACTGGGCTTTGTCA	57.28	20	ACCCATGGACAGTTTGATGC	58.451	20	20	347	525
333077	1	p1	(A)10	10	24	33	AGTTTGCTATCTCAGTTGCCC	58.284	21	TGGAGACTAGCTGCTTGTTCA	59.029	21	146	0	145	AGTTTGCTATCTCAGTTGCCC	58.284	21	TTGGAGACTAGCTGCTTGTTCA	59.631	22	22	0	146	AGTTTGCTATCTCAGTTGCCC	58.284	21	TGGAGACTAGCTGCTTGTTCAT	59.431	22	22	0	145
2833608	1	p3	(TGC)8	24	26	49	TCAAGTTGGTGGAACTGGAAGA	59.492	22	ACCCGGAGTTGGAGATGGTA	59.958	20	142	1	142	TCAAGTTGGTGGAACTGGAAGA	59.492	22	TACCCGGAGTTGGAGATGGT	59.958	20	20	1	143	CTCAAGTTGGTGGAACTGGA	57.362	20	ACCCGGAGTTGGAGATGGTA	59.958	20	20	0	142
2832064	1	p2	(TG)6	12	127	138	TGCACAGGATGTCAGTGCAG	60.605	20	AGAGCAAGCAATGGAGGACG	60.392	20	116	91	206	TGCACAGGATGTCAGTGCAG	60.605	20	AGCAATGGAGGACGGTTGAA	59.6	20	20	91	200	TGCACAGGATGTCAGTGCAG	60.605	20	AAGCAATGGAGGACGGTTGA	59.6	20	20	91	201
7019842	1	p3	(AAG)10	30	101	130	TTCTGTCCCCGTACGTTGTG	59.968	20	TTTGGTCTCTGCAGTAGCCG	60.037	20	135	36	170	ACGTTGTGCATCGACTTCCT	59.966	20	TTTGGTCTCTGCAGTAGCCG	60.037	20	20	48	170	TGTGCATCGACTTCCTGGAC	60.037	20	TTTGGTCTCTGCAGTAGCCG	60.037	20	20	52	170
593768	1	p2	(AC)6	12	45	56	ACAAATTCGTATTACCAAGCACA	57.049	23	GCCGACTTTTGTGCACCATA	59.122	20	265	8	272	TGAACAAATTCGTATTACCAAGCACA	60.017	26	GCCGACTTTTGTGCACCATA	59.122	20	20	5	272	ACTGAACAAATTCGTATTACCAAGCA	59.794	26	GCCGACTTTTGTGCACCATA	59.122	20	20	3	272
4652011	1	p2	(TA)6	12	73	84	TGGACGTCTTAATAAATGGTAGCT	57.77	24	GGTGGCTGCCTACCTTCTTT	59.962	20	119	40	158	TGGACGTCTTAATAAATGGTAGCT	57.77	24	ATATCTTCCCAGGTGGCTGC	59.524	20	20	40	169	TCATGGACGTCTTAATAAATGGTAGC	59.296	26	GGTGGCTGCCTACCTTCTTT	59.962	20	20	37	158
1368422	1	p1	(A)12	12	1555	1566	TGCAACCCAGTTCCCAACAT	60.106	20	CCTCCTCTCTTGCTCAACCC	59.748	20	253	1490	1742	CGAATTGCAACCCAGTTCCC	59.756	20	CCTCCTCTCTTGCTCAACCC	59.748	20	20	1485	1742	CCGAATTGCAACCCAGTTCC	59.756	20	CCTCCTCTCTTGCTCAACCC	59.748	20	20	1484	1742
7017728	1	p3	(CAC)5	15	130	144	TGTGATGAAGGTGCGGACTC	60.037	20	GGCCCGAAATTTGCGTTCTT	60.039	20	144	69	212	TGTGATGAAGGTGCGGACTC	60.037	20	AAGGCCCGAAATTTGCGTTC	60.039	20	20	69	214	TGTGATGAAGGTGCGGACTC	60.037	20	GGCCTTGCTCTTAGGGACAG	60.107	20	20	69	294
5391058	1	p3	(AGC)6	18	91	108	ACCCAAACGAGCGGTAAGTT	59.893	20	TACGAGTGATCCACCCCACT	59.959	20	151	48	198	ACCCAAACGAGCGGTAAGTT	59.893	20	AGTAAACACAGCGGCTCCAA	59.892	20	20	48	245	ACCCAAACGAGCGGTAAGTT	59.893	20	AAGTAAACACAGCGGCTCCA	59.892	20	20	48	246
3636141	1	p1	(T)10	10	180	189	TGAAGACTAGTTACAGGTGCCT	58.493	22	ACTCCGCAGAACAGTGTACA	58.963	20	275	67	341	TGAAGACTAGTTACAGGTGCCT	58.493	22	AGTACTCCGCAGAACAGTGT	58.671	20	20	67	344	TTGAAGACTAGTTACAGGTGCCT	59.098	23	ACTCCGCAGAACAGTGTACA	58.963	20	20	66	341
4008755	1	p3	(TCT)5	15	2943	2957	CCTTCTCGGGCAAACTGTCT	59.965	20	GTGGTGGCGGAGTGATGTTA	60.037	20	270	2754	3023	CCTTCTCGGGCAAACTGTCT	59.965	20	GGCGGAGTGATGTTAGAGGG	59.895	20	20	2754	3018	ACCACTGTTGCCAATCCCTT	59.812	20	GGAGGATTTTGAGGCTGCCT	60.034	20	20	2894	3136
5458020	1	p2	(TC)6	12	43	54	TCTCTAAATCTTTCTTGGACCCACT	59.452	25	TGGGTTGGACTTGGATAAAGGG	59.958	22	144	12	155	TCTCTAAATCTTTCTTGGACCCACT	59.452	25	GGGTTGGACTTGGATAAAGGGT	59.957	22	22	12	154	TCTCTAAATCTTTCTTGGACCCACT	59.452	25	AGAGATGGGTTGGACTTGGA	57.955	20	20	12	160
2448546	1	p2	(TC)8	16	327	342	TTGCAGAGAACACGCCTGAT	59.965	20	TGTCTGTTTCCTTTCCATTCTTCC	59.173	24	234	182	415	GCAGAGAACACGCCTGATCT	60.108	20	TGTCTGTTTCCTTTCCATTCTTCC	59.173	24	24	184	415	TCTTCTTGTAGCAGCGGTCG	60.109	20	TGTCTGTTTCCTTTCCATTCTTCC	59.173	24	24	201	415
1101757	1	p3	(GAA)6	18	764	781	GCACCTCATTCCGAACATGC	59.901	20	TGCTCTCTTCAACGGTGGTC	59.966	20	157	669	825	GATCCCTTTCTCTGCCAGGG	59.818	20	TGCTCTCTTCAACGGTGGTC	59.966	20	20	642	825	GGATCCCTTTCTCTGCCAGG	59.818	20	TGCTCTCTTCAACGGTGGTC	59.966	20	20	641	825
7014680	1	p3	(GAA)9	27	105	131	ATTTGCTCCCTGCCTCTTCC	60.034	20	ACGCAATTCTTTCGCAGCTG	60.11	20	185	63	247	ATTTGCTCCCTGCCTCTTCC	60.034	20	GACGCAATTCTTTCGCAGCT	59.833	20	20	63	248	CCTCTTCCGCCACAAAGGAA	60.251	20	ACGCAATTCTTTCGCAGCTG	60.11	20	20	75	247
3187483	1	p1	(A)10	10	201	210	GCTTCTGGTTGCAGAGGACT	59.964	20	AGCAATGCAAAACGAATACTTCAGA	60.049	25	254	33	286	TCCTTTGCGTTGTTTGGCTG	59.898	20	AGCAATGCAAAACGAATACTTCAGA	60.049	25	25	88	286	GTCCTTTGCGTTGTTTGGCT	59.898	20	AGCAATGCAAAACGAATACTTCAGA	60.049	25	25	87	286
4979105	1	p1	(A)11	11	71	81	AGTTGTTACTAAAACGCTGCG	57.485	21	TGCTTGCTTGACCACATTGTG	59.933	21	141	47	187	AGTTGTTACTAAAACGCTGCG	57.485	21	TGCATTTTGCTTGCTTGACCA	59.862	21	21	47	194	AGTTGTTACTAAAACGCTGCG	57.485	21	TGGTGCATTTTGCTTGCTTGA	59.862	21	21	47	197
39790	1	p3	(CCG)5	15	97	111	GGCGATGGAAACCTCATCCT	59.819	20	TTTCTCTCGACCACAAGCCC	59.965	20	128	65	192	GGCGATGGAAACCTCATCCT	59.819	20	CCTCAGCTCCACGCCTTTTA	60.036	20	20	65	170	GGCGATGGAAACCTCATCCT	59.819	20	TGACCCTCCACTCCTCTGTT	59.809	20	20	65	210
654857	1	p2	(TC)6	12	27	38	CCAACATGCTGCAGGTCACT	60.892	20	GCACGCTGGTTCCAATTACC	59.83	20	228	4	231	CCAACATGCTGCAGGTCACT	60.892	20	ATAGTCTCGCACGCTGGTTC	60.179	20	20	4	239	CCAACATGCTGCAGGTCACT	60.892	20	CGCACGCTGGTTCCAATTAC	60.179	20	20	4	232
3184788	1	p3	(CTT)5	15	119	133	TCCACAGACAGACACTTCACA	58.893	21	GGCAAGAGGAGGTCACAGTC	60.037	20	204	6	209	CCACAGACAGACACTTCACACT	60.159	22	GGCAAGAGGAGGTCACAGTC	60.037	20	20	7	209	TCCACAGACAGACACTTCACAC	60.159	22	GGCAAGAGGAGGTCACAGTC	60.037	20	20	6	209
1968821	1	p3	(TAC)5	15	216	230	TCGGACAATCCCTGGGAAGA	60.253	20	CCCTCTCTAATTCTTTTTCCTGCC	59.358	24	248	12	259	TCGGACAATCCCTGGGAAGA	60.253	20	CCCCTCTCTAATTCTTTTTCCTGC	59.358	24	24	12	260	CCTGGAAGGACTAACCAGCC	59.747	20	CCCTCTCTAATTCTTTTTCCTGCC	59.358	24	24	140	259
1361737	1	p3	(TCT)5	15	81	95	TGGAGTAGAAACCGCGTTCC	60.038	20	CAATGAGGACGAGGAGGAGC	59.896	20	206	51	256	TGGAGTAGAAACCGCGTTCC	60.038	20	GCAATGAGGACGAGGAGGAG	59.896	20	20	51	257	TGGAGTAGAAACCGCGTTCC	60.038	20	GAGCAATGAGGACGAGGAGG	59.896	20	20	51	259
5451698	1	p1	(A)11	11	339	349	TCGAGTGTGCCAAATCCCTT	59.6	20	CAGCAAACTTTGTCACCCCC	59.611	20	229	144	372	TCGAGTGTGCCAAATCCCTT	59.6	20	CCAGCAAACTTTGTCACCCC	59.611	20	20	144	373	TTCGAGTGTGCCAAATCCCT	59.6	20	CAGCAAACTTTGTCACCCCC	59.611	20	20	143	372
4975054	1	p1	(T)10	10	331	340	CGAGACCTGCACAAAAAGGTG	60.002	21	GCGTGAGGTGACTTCTATAGAT	57.16	22	201	178	378	ACGAGACCTGCACAAAAAGG	58.691	20	GCGTGAGGTGACTTCTATAGAT	57.16	22	22	177	378	CCCAATTCCATGCATAGCGT	58.679	20	GCGTGAGGTGACTTCTATAGAT	57.16	22	22	210	378
3892286	1	p1	(A)12	12	140	151	ACAAATTTTGCAATGTGGTGC	57.033	21	ACACTGAGTGGCGTGTTTGA	60.108	20	206	20	225	CAACAAATTTTGCAATGTGGTGC	58.964	23	ACACTGAGTGGCGTGTTTGA	60.108	20	20	18	225	AACAAATTTTGCAATGTGGTGC	57.71	22	ACACTGAGTGGCGTGTTTGA	60.108	20	20	19	225
4973972	1	p3	(CCG)5	15	82	96	CCATCCCCAACGAGCTCC	59.809	18	ACTGAGATGTTTCCGGCGAG	60.109	20	226	60	285	CCATCCCCAACGAGCTCC	59.809	18	CCTCAATCTTGGTCTCCGGG	59.821	20	20	60	164	CCATCCCCAACGAGCTCC	59.809	18	TAGATGTTGGTCATGGCGGG	59.82	20	20	60	243
1700997	1	p1	(A)12	12	69	80	TGCCTTGACATCTTCGGCAT	60.035	20	CCCTCTGGACATCCGACATG	59.894	20	212	37	248	TGCCTTGACATCTTCGGCAT	60.035	20	CCGACATGCAGGATGATGGA	59.893	20	20	37	236	TGCCTTGACATCTTCGGCAT	60.035	20	TCCGACATGCAGGATGATGG	59.893	20	20	37	237
3247481	1	p3	(TCT)6	18	464	481	GTGCCGAAAGAGAGACCTCC	60.109	20	AGGGTTTTAGAAAGAGAGACGGA	58.842	23	223	285	507	TGCTGATCTGTGCCGAAAGA	59.679	20	AGGGTTTTAGAAAGAGAGACGGA	58.842	23	23	276	507	CAGCATTGATCTGGTTGCCC	59.541	20	AGGGTTTTAGAAAGAGAGACGGA	58.842	23	23	373	507
33157	1	p1	(T)11	11	83	93	ACTAAAGAGGGCAGAGGTTTCT	58.748	22	TCTAGCTTCAATCTGCCAGCT	59.164	21	139	49	187	ACTAAAGAGGGCAGAGGTTTCT	58.748	22	AGCTTCAATCTGCCAGCTATCA	59.828	22	22	49	184	AACTAAAGAGGGCAGAGGTTTCT	59.347	23	TCTAGCTTCAATCTGCCAGCT	59.164	21	21	48	187
1963148	1	p3	(GTA)6	18	152	169	CCGAGGAGGAAAAGCTAGCT	59.173	20	AAGGGAGGGAGCAGTACACT	59.883	20	206	0	205	CCGAGGAGGAAAAGCTAGCT	59.173	20	AGGGAGGGAGCAGTACACTC	60.325	20	20	0	204	CCGAGGAGGAAAAGCTAGCT	59.173	20	ACAGAAAGGGAGGGAGCAGT	60.475	20	20	0	210
1424219	1	p1	(A)11	11	44	54	TGCAATGCCTTTTCATTCGAGA	59.181	22	AGAGGTGTTTGGATGCAAGA	57.043	20	217	4	220	TGCAATGCCTTTTCATTCGAGA	59.181	22	TGGGAAGAAAAGAGGTGTTTGGA	60.053	23	23	4	230	TGCAATGCCTTTTCATTCGAGA	59.181	22	AGCAGGGTTTTGCAGAATACT	57.839	21	21	4	258
1687131	1	p2	(TC)8	16	38	53	CTCATCGTCTGCTCCATTCA	57.408	20	ACAGCGAAAAGGAGGACGAG	60.038	20	130	0	129	CTCATCGTCTGCTCCATTCA	57.408	20	GACAGCGAAAAGGAGGACGA	60.039	20	20	0	130	CTCATCGTCTGCTCCATTCA	57.408	20	CTGATGGGGTTGGACTCGTC	60.108	20	20	0	171
3955663	1	p1	(A)10	10	121	130	CTTCTTCTCCAACCCTCCCG	59.749	20	TGTTGGATCCTCTCTAAAGACTTGT	59.456	25	129	59	187	AACCCTCCCGTTGGATGATG	59.744	20	TGTTGGATCCTCTCTAAAGACTTGT	59.456	25	25	69	187	CAACCCTCCCGTTGGATGAT	59.744	20	TGTTGGATCCTCTCTAAAGACTTGT	59.456	25	25	68	187
3955663	2	p1	(A)10	10	300	309	ACACTCAAAATTGTTGCATGTCA	57.991	23	GGGATCACCGGCCTTTAAAA	58.158	20	272	91	362	ACACTCAAAATTGTTGCATGTCA	57.991	23	GGGATCACCGGCCTTTAAAATG	59.899	22	22	91	362	ACACTCAAAATTGTTGCATGTCAA	58.582	24	GGGATCACCGGCCTTTAAAA	58.158	20	20	91	362
5067438	1	p1	(A)10	10	177	186	GCCATCTTTGTTTTCCGCGT	60.04	20	GGAAAGTGTCCTAAGCTAATACTCA	58.125	25	216	1	216	TTCCGCGTGACCTGTTTCTT	60.179	20	GGAAAGTGTCCTAAGCTAATACTCA	58.125	25	25	13	216	TTTCCGCGTGACCTGTTTCT	60.179	20	GGAAAGTGTCCTAAGCTAATACTCA	58.125	25	25	12	216
7599367	1	p1	(A)11	11	41	51	ACGAACCCTAAATAGGAATTCCAGA	59.573	25	TCCGTGCTTCCCTTACACAC	59.966	20	195	6	200	ACGAACCCTAAATAGGAATTCCAGA	59.573	25	CCGTGCTTCCCTTACACACA	60.25	20	20	6	199	ACGAACCCTAAATAGGAATTCCAG	58.318	24	TCCGTGCTTCCCTTACACAC	59.966	20	20	6	200
2058864	1	p1	(T)10	10	185	194	ATTCTTGTAGCAGCAGGAGC	57.964	20	TCCCATGCATATCCTCCAATCC	59.69	22	257	95	351	ATTCTTGTAGCAGCAGGAGC	57.964	20	CCCATGCATATCCTCCAATCCT	59.689	22	22	95	350	AATTCTTGTAGCAGCAGGAGC	58.636	21	TCCCATGCATATCCTCCAATCC	59.69	22	22	94	351
5066141	1	p1	(T)10	10	39	48	TCTTTTTCGGTTTCTTAATTCTCAGT	57.553	26	ACCGACTAAAACATGGAAAAGGG	59.176	23	143	8	150	TCTTTTTCGGTTTCTTAATTCTCAGT	57.553	26	CCGACTAAAACATGGAAAAGGGA	58.924	23	23	8	149	TTCTTTTTCGGTTTCTTAATTCTCAGT	58.1	27	ACCGACTAAAACATGGAAAAGGG	59.176	23	23	7	150
267580	1	p3	(GAT)7	21	37	57	CAGAATGGGTGGAGGTCTCG	59.823	20	CTCCCCACTCTCATCATCGC	59.967	20	110	13	122	CAGAATGGGTGGAGGTCTCG	59.823	20	CCCCACTCTCATCATCGCTG	60.25	20	20	13	120	CAGAATGGGTGGAGGTCTCG	59.823	20	GCGACAGCGTCACCTATTTG	59.63	20	20	13	190
266676	1	p2	(AG)9	18	442	459	GGGCGGAAAGAGGTCTTCAA	59.964	20	CTTTGCTTCGCTTCGCTTCG	60.787	20	166	329	494	AATGGGAAATACAGCGGGGG	60.106	20	CTTTGCTTCGCTTCGCTTCG	60.787	20	20	347	494	GGGCGGAAAGAGGTCTTCAA	59.964	20	TTCGCTTCGCTTCGCTTCTT	60.944	20	20	329	488
6855199	1	p2	(TC)6	12	2356	2367	CTGAGCTCCCCTTGCTTCTC	60.108	20	TCTCATCTCACAACACTTAGTCTGA	59.23	25	106	2292	2397	GAGCTCCCCTTGCTTCTCTC	59.822	20	TCTCATCTCACAACACTTAGTCTGA	59.23	25	25	2294	2397	CTGAGCTCCCCTTGCTTCTC	60.108	20	CTCATCTCACAACACTTAGTCTGA	57.981	24	24	2292	2396
2054624	1	p3	(GAA)6	18	251	268	TCCTCCCGGTTGCTAGAAGA	59.959	20	CGCTAAGCAGCCTCGTGTTA	60.458	20	156	214	369	ATTTTGTCCTCCCGGTTGCT	59.888	20	CGCTAAGCAGCCTCGTGTTA	60.458	20	20	208	369	GTCCTCCCGGTTGCTAGAAG	59.824	20	CGCTAAGCAGCCTCGTGTTA	60.458	20	20	213	369
5772279	1	p3	(AGT)5	15	410	424	ACAGCGTGGACTGCATTGTA	59.965	20	ACATCACCAAGCTCATGCCT	59.669	20	255	218	472	TACAGCGTGGACTGCATTGT	59.965	20	ACATCACCAAGCTCATGCCT	59.669	20	20	217	472	CAGGTTTCATCTGGCCACCT	59.961	20	ACATCACCAAGCTCATGCCT	59.669	20	20	272	472
6854360	1	p1	(A)13	13	101	113	GGACCAAAAGCAGAATGCCA	59.032	20	GGTCAGTAGTAACCAATTCTTTTGTGT	59.987	27	148	59	206	TGGACCAAAAGCAGAATGCC	59.032	20	GGTCAGTAGTAACCAATTCTTTTGTGT	59.987	27	27	58	206	GGACCAAAAGCAGAATGCCAG	60.067	21	GGTCAGTAGTAACCAATTCTTTTGTGT	59.987	27	27	59	206
5129337	1	p2	(AG)7	14	79	92	TGGGTCTTGAAAAGCATGCA	58.298	20	AGAGGAGAGGGTTTGGGGTT	60.104	20	132	38	169	TGGGTCTTGAAAAGCATGCA	58.298	20	AAGAGGAGAGGGTTTGGGGT	60.104	20	20	38	170	CATGGGTCTTGAAAAGCATGCA	60.029	22	AGAGGAGAGGGTTTGGGGTT	60.104	20	20	36	169
1680904	1	p1	(T)12	12	103	114	ACGGCATCCAATATTGTTTGGC	60.159	22	TGTGCTCCATATTGAATGATATAGCA	58.604	26	161	13	173	CGGCATCCAATATTGTTTGGCA	60.159	22	TGTGCTCCATATTGAATGATATAGCA	58.604	26	26	14	173	ACGGCATCCAATATTGTTTGGC	60.159	22	AGAAATTGTGCTCCATATTGAATGA	57.35	25	25	13	179
5060102	1	p2	(AG)7	14	48	61	GCATTGGAACAGCACAAAAGG	58.862	21	TGGTCACTATCGTGGTTGCT	59.026	20	147	11	157	GCATTGGAACAGCACAAAAGG	58.862	21	TGTTGTGATGGCAACCACTG	58.969	20	20	11	210	GCATTGGAACAGCACAAAAGG	58.862	21	GTTGTGATGGCAACCACTGT	58.968	20	20	11	209
7657122	1	p2	(TG)6	12	65	76	ACAAACGGGATGATCATATCGT	57.663	22	AGCCCCATTGATACACAACCT	59.359	21	105	16	120	ACAAACGGGATGATCATATCGT	57.663	22	AGCCCCATTGATACACAACCTT	59.957	22	22	16	120	ACAAACGGGATGATCATATCGT	57.663	22	AAGCCCCATTGATACACAACCT	59.957	22	22	16	121
7656737	1	p2	(TC)7	14	60	73	TTTTCCGTTGCAGACCTCCA	59.818	20	CCGGAGAGTACATGGCGATC	60.039	20	271	32	302	TTTTCCGTTGCAGACCTCCA	59.818	20	GCGATCTTTCCAGGCTCACT	60.108	20	20	32	288	TTTTCCGTTGCAGACCTCCA	59.818	20	ATGGCGATCTTTCCAGGCTC	60.179	20	20	32	291
6468603	1	p3	(CTA)6	18	447	464	GTCCCACAACAAGCAGCATG	60.039	20	CCCAGTCACCGCTGCTATAG	59.967	20	196	319	514	AGGCACCAATGTACATGCCA	59.961	20	CCCAGTCACCGCTGCTATAG	59.967	20	20	389	514	GTCCCACAACAAGCAGCATG	60.039	20	CCAACCGAGGCAGAAGGATT	60.035	20	20	319	590
4198583	1	p2	(AT)6	12	88	99	AGTCCCATGCTCTAGAATTTTCGA	59.838	24	GGTCGACACCATTGGATGTA	57.316	20	126	32	157	TCCCATGCTCTAGAATTTTCGAGA	59.594	24	GGTCGACACCATTGGATGTA	57.316	20	20	34	157	GTCCCATGCTCTAGAATTTTCGA	58.557	23	GGTCGACACCATTGGATGTA	57.316	20	20	33	157
6466080	1	p3	(GCA)7	21	233	253	TGGCCTGGCTCAACAACAAT	60.47	20	ACAGCATGGAAGCTTTTCCC	58.739	20	249	28	276	TCAAAATGGTCAGGCCTGGC	60.9	20	ACAGCATGGAAGCTTTTCCC	58.739	20	20	7	276	TGGCCTGGCTCAACAACAA	60.076	19	ACAGCATGGAAGCTTTTCCC	58.739	20	20	28	276
320686	1	p1	(A)11	11	985	995	ATTGGGAGGACCGGGTCATA	60.031	20	ATGGTATGGGGTTTGCCTGG	60.032	20	133	953	1085	TATTGGGAGGACCGGGTCAT	60.031	20	ATGGTATGGGGTTTGCCTGG	60.032	20	20	952	1085	ATATTGGGAGGACCGGGTCA	60.031	20	ATGGTATGGGGTTTGCCTGG	60.032	20	20	951	1085
5382473	1	p1	(T)11	11	196	206	GCCACTAGATCCATGGTCCA	58.868	20	ACTATCGCCCTCCTCACCAT	60.105	20	212	25	236	TGCCACTAGATCCATGGTCC	58.868	20	ACTATCGCCCTCCTCACCAT	60.105	20	20	24	236	GCCACTAGATCCATGGTCCA	58.868	20	CGCCCTCCTCACCATTATGT	59.53	20	20	25	231
4642718	1	p3	(TCT)8	24	94	117	AGCTGCTCTGAGCTCTCTCT	60.034	20	TTTAGCAGGATAGGTGCCGC	60.179	20	219	3	221	TGGCTGCTCCCATTTCCATT	59.958	20	TTTAGCAGGATAGGTGCCGC	60.179	20	20	40	221	CAGCTGCTCTGAGCTCTCTC	59.898	20	TTTAGCAGGATAGGTGCCGC	60.179	20	20	2	221
6910377	1	p3	(TAT)6	18	76	93	TCGTGTTGTTCCATGCTTTCT	58.429	21	GCCAGAGGCTCAGAGAGTAC	59.256	20	169	40	208	TCGTGTTGTTCCATGCTTTCT	58.429	21	TGAGAAACATGTTGGGCCACT	60.134	21	21	40	140	ATCGTGTTGTTCCATGCTTTCT	58.851	22	GCCAGAGGCTCAGAGAGTAC	59.256	20	20	39	208
2373233	1	p3	(GAG)5	15	507	521	CATCGGATGCTCCCTCAGAC	59.967	20	CTCCCCATTAATCCCGTCCG	59.965	20	158	408	565	CCTGCTCGATGATCCCTCAC	59.967	20	CTCCCCATTAATCCCGTCCG	59.965	20	20	304	565	CACCTCCTGCTCGATGATCC	59.967	20	CTCCCCATTAATCCCGTCCG	59.965	20	20	299	565
5449238	1	p1	(T)10	10	31	40	TGCGATCGAGTTCTTGATTTCG	59.401	22	CTGTCAAGACAACCAAACAGCA	59.577	22	119	2	120	TGCGATCGAGTTCTTGATTTCG	59.401	22	ACTGTCAAGACAACCAAACAGC	59.576	22	22	2	121	TGCGATCGAGTTCTTGATTTCG	59.401	22	TGTCAAGACAACCAAACAGCA	58.559	21	21	2	119
7005868	1	p1	(T)10	10	107	116	TCAGCAAAACATGTTGACTGAA	57.02	22	TGTGCTTGAGGCTTTCTGGA	59.526	20	148	26	173	ACAGGGATTTGAGGAAGTTACA	57.006	22	TGTGCTTGAGGCTTTCTGGA	59.526	20	20	57	173	ACAGATAACAGGGATTTGAGGAAGT	59.748	25	TGTGCTTGAGGCTTTCTGGA	59.526	20	20	50	173
6528571	1	p3	(GAA)6	18	910	927	GAGCCAAATGGTGTGGGAGA	59.962	20	CTTCTTCAGCCGCTCCTTCA	60.037	20	213	850	1062	GAGAGCCAAATGGTGTGGGA	59.962	20	CTTCTTCAGCCGCTCCTTCA	60.037	20	20	848	1062	AGAGCCAAATGGTGTGGGAG	59.961	20	CTTCTTCAGCCGCTCCTTCA	60.037	20	20	849	1062
7714173	1	p1	(A)10	10	225	234	TCACCTCAGCATCAGCCTTG	60.036	20	TCTGGTACTTACCTGTATTTGGTT	57.309	24	180	82	261	TCACCTCAGCATCAGCCTTG	60.036	20	TTCTGGTACTTACCTGTATTTGGT	57.309	24	24	82	262	GGCAACAGACTCAGCCTTCT	59.964	20	TCTGGTACTTACCTGTATTTGGTT	57.309	24	24	101	261
6527952	1	p3	(TCC)5	15	915	929	TGGTCTCGAACTTGGACACG	59.968	20	TCCGTCCCTCCATTCAAACG	60.037	20	196	795	990	GGTCTCGAACTTGGACACGT	59.968	20	TCCGTCCCTCCATTCAAACG	60.037	20	20	796	990	CATCCAGGTACGGATCCACG	59.968	20	TCCGTCCCTCCATTCAAACG	60.037	20	20	822	990
4190998	1	p3	(GAA)5	15	64	78	GGAGAGGATTTGGAAGGAGCA	59.438	21	AGTCTGAACCATGCCTCAGC	60.036	20	194	39	232	GGAGAGGATTTGGAAGGAGCA	59.438	21	GTGCTAACCCAAGCTCGTCT	60.037	20	20	39	201	GGAGAGGATTTGGAAGGAGCA	59.438	21	GTTCTTCGCCGTTTCACCAC	60.042	20	20	39	278
4968055	1	p3	(TTC)6	18	37	54	TCACCTTCCATCAACCACACA	59.507	21	GGGCGGACGGATTCTAGAAG	59.968	20	182	1	182	TCACCTTCCATCAACCACACA	59.507	21	GGGTTCGGAGACTGAAGGTG	60.037	20	20	1	105	TCACCTTCCATCAACCACACA	59.507	21	GGTCCACCTTCTCCAGTTCG	60.037	20	20	1	214
2699873	1	p3	(CTT)6	18	44	61	ACAGCTCTGCAAAATCTTCAC	57.088	21	AGACCGTGTAGTCGCACTTG	60.039	20	184	20	203	ACAGCTCTGCAAAATCTTCAC	57.088	21	CAGACCGTGTAGTCGCACTT	60.039	20	20	20	204	ACAGCTCTGCAAAATCTTCAC	57.088	21	ACCGTGTAGTCGCACTTGTT	59.896	20	20	20	201
197118	1	p1	(A)11	11	69	79	AGGCAACGATCCACATCTGT	59.385	20	ACTGGGAGGAAAGCTTGTGA	58.86	20	137	12	148	TCAGGCAACGATCCACATCT	59.095	20	ACTGGGAGGAAAGCTTGTGA	58.86	20	20	10	148	AGGCAACGATCCACATCTGT	59.385	20	ACTGGGAGGAAAGCTTGTGAA	59.505	21	21	12	148
7710091	1	p3	(GCG)5	15	1071	1085	GCCTTTGGCTGGGACACTAT	60.034	20	CACCACTCTCACCATTCCCC	60.035	20	243	870	1112	GCCTTTGGCTGGGACACTAT	60.034	20	CCACCACTCTCACCATTCCC	60.035	20	20	870	1113	GTGAGACTGCTGGGCATCTT	60.036	20	CACCACTCTCACCATTCCCC	60.035	20	20	924	1112
6181926	1	p3	(ATG)11	33	358	390	AAGGAACTGGGCTTGCAAGT	60.106	20	AGGTCCACCTTGCCAGATTG	59.961	20	229	321	549	TGGAGGAAAAGGAACTGGGC	59.888	20	AGGTCCACCTTGCCAGATTG	59.961	20	20	313	549	AATCCAGTGGTCCCAGCTTG	59.961	20	AGCGTCCCCACATCAAAACA	60.179	20	20	213	420
6181738	1	p2	(TA)6	12	87	98	CCCCTTCCCCAAGCACAAAT	60.545	20	TGCCATCGGATGTGTTCGAA	60.037	20	127	33	159	CCCCTTCCCCAAGCACAAAT	60.545	20	TTGCCATCGGATGTGTTCGA	60.037	20	20	33	160	CCCCTTCCCCAAGCACAAAT	60.545	20	TTGGCTTTCTTCAGCGACCA	60.179	20	20	33	260
6181738	2	p3	(GCT)5	15	383	397	CATCGGTATGAGGTCGGAGC	60.039	20	ACAACGCAAGAGTAGATGGATCA	59.804	23	149	300	448	GTATGAGGTCGGAGCCAAGG	59.895	20	ACAACGCAAGAGTAGATGGATCA	59.804	23	23	305	448	GGTATGAGGTCGGAGCCAAG	59.895	20	ACAACGCAAGAGTAGATGGATCA	59.804	23	23	304	448
7263584	1	p3	(ATG)8	24	135	158	GGCTCCAGTGTCTAGTTCGG	59.826	20	TTCGGGGAGTCATTGGTGTC	59.676	20	120	111	230	GGCTCCAGTGTCTAGTTCGG	59.826	20	CGGGGAGTCATTGGTGTCTT	59.675	20	20	111	228	GGCTCCAGTGTCTAGTTCGG	59.826	20	TCGGGGAGTCATTGGTGTCT	60.544	20	20	111	229
7263374	1	p1	(A)10	10	30	39	TGTGGTGGTCATTATGGAATTAGT	57.927	24	GCCCAAGCCCAATAGTCACT	60.034	20	195	3	197	TGTGGTGGTCATTATGGAATTAGT	57.927	24	GGCCCACAAACACACACAAG	60.179	20	20	3	161	ATGTGGTGGTCATTATGGAATTAGT	58.327	25	GCCCAAGCCCAATAGTCACT	60.034	20	20	2	197
3882023	1	p1	(A)10	10	131	140	GCCATTGCTCTGAACCTTGG	59.471	20	TGTGCTCTGGATGTACCTGTG	59.724	21	139	63	201	GCCATTGCTCTGAACCTTGG	59.471	20	GTGCTCTGGATGTACCTGTGT	59.724	21	21	63	200	GCCATTGCTCTGAACCTTGG	59.471	20	TGCTCTGGATGTACCTGTGT	58.355	20	20	63	199
25772	1	p1	(T)10	10	99	108	TGTTGCCTATTTCAGTGCACC	59.114	21	ATCTCCAGCCTCCCGTACAT	60.105	20	185	1	185	TGTTGCCTATTTCAGTGCACC	59.114	21	GCCTCCCGTACATGAACTGT	59.751	20	20	1	178	GTTGCCTATTTCAGTGCACCT	58.837	21	ATCTCCAGCCTCCCGTACAT	60.105	20	20	2	185
4963310	1	p1	(A)10	10	144	153	ACATTGTGATCGCTGAGGCA	60.036	20	TCTCTGCCGATGAAACAATTTGA	58.929	23	168	40	207	ACATTGTGATCGCTGAGGCA	60.036	20	CTCTGCCGATGAAACAATTTGA	57.576	22	22	40	206	ACATTGTGATCGCTGAGGCA	60.036	20	TCTCTGCCGATGAAACAATTTG	57.576	22	22	40	207
640864	1	p4	(GACA)5	20	107	126	AGATGTCGTCGCCTTACTGC	60.179	20	TCCTCTTTGTCCCCTTCGGA	60.179	20	166	58	223	AGATGTCGTCGCCTTACTGC	60.179	20	CTTGCTCCTCCTCCCAAACC	60.323	20	20	58	258	AGATGTCGTCGCCTTACTGC	60.179	20	ACTTGCTCCTCCTCCCAAAC	59.598	20	20	58	259
194366	1	p3	(TAC)5	15	1262	1276	AGATGCAGGCTACATGGACG	59.894	20	ACTGGAAGGAATATGCAGGAGG	59.559	22	256	1200	1455	AGATGCAGGCTACATGGACG	59.894	20	CTGGAAGGAATATGCAGGAGGA	59.292	22	22	1200	1454	GGTGCTTGTAGATGCAGGCT	60.394	20	ACTGGAAGGAATATGCAGGAGG	59.559	22	22	1191	1455
22724	1	p2	(TC)8	16	85	100	CCAGCGGCGGACTTCTTC	60.816	18	ATTCCGAGCTGGGTTTCTGG	60.035	20	229	12	240	CCAGCGGCGGACTTCTTC	60.816	18	GAGACAGGGATTCCGAGCTG	59.896	20	20	12	249	CCAGCGGCGGACTTCTTC	60.816	18	TGGGTTTCTGGAGAGGGGAA	60.104	20	20	12	231
22724	2	p1	(T)11	11	1548	1558	GGACACACCTGCATGCCTTA	60.322	20	TGGTACTGTATCAAGCCGTGT	59.103	21	174	1524	1697	GGACACACCTGCATGCCTTA	60.322	20	CTGGTACTGTATCAAGCCGTGT	60.094	22	22	1524	1698	TCGTGTCAGTTCCCACTTGC	60.532	20	TGGTACTGTATCAAGCCGTGT	59.103	21	21	1486	1697
4250275	1	p1	(A)10	10	160	169	AGGACTTCCCTGAACAGCAG	59.31	20	CCAAATGCGCATGGTGTTGA	60.038	20	163	39	201	AGGACTTCCCTGAACAGCAG	59.31	20	TCCAAATGCGCATGGTGTTG	60.038	20	20	39	202	AGGACTTCCCTGAACAGCAG	59.31	20	TGATCCAAATGCGCATGGTG	59.543	20	20	39	205
3235811	1	p1	(A)10	10	101	110	TGCCTTTTACATCTGCATTACAACA	59.757	25	AGTATGCCAGCTAGATCGCC	59.394	20	118	16	133	AGTTTGCCTTTTACATCTGCATT	57.527	23	AGTATGCCAGCTAGATCGCC	59.394	20	20	12	133	TGCCTTTTACATCTGCATTACAACA	59.757	25	ACAGTATGCCAGCTAGATCGC	60	21	21	16	135
5503951	1	p3	(CTT)5	15	86	100	CTTAACGTGCCCGAAGTTCG	59.563	20	GCAGTGCTTTTAGTACGAGCC	59.606	21	169	35	203	CTTAACGTGCCCGAAGTTCG	59.563	20	TGCTTTTAGTACGAGCCACCT	59.378	21	21	35	199	CTTAACGTGCCCGAAGTTCG	59.563	20	GTGCTTTTAGTACGAGCCACC	59.269	21	21	35	200
5767276	1	p2	(TC)8	16	44	59	TGTTGCTTCGTGCCAAATGG	59.968	20	TCCTCTCCCGTACCAAGGAG	60.033	20	177	11	187	TGTTGCTTCGTGCCAAATGG	59.968	20	TTGCTTTGACCGTCCTCTCC	59.965	20	20	11	199	TGTTGCTTCGTGCCAAATGG	59.968	20	ACCATTGCTTTGACCGTCCT	59.89	20	20	11	203
5767276	2	p3	(ATT)5	15	1251	1265	TGTTTGCCGAAACATGCAGG	59.968	20	TACGTCGTCAGGCAGCAAAT	60.038	20	279	1108	1386	TGTTTGCCGAAACATGCAGG	59.968	20	ATACGTCGTCAGGCAGCAAA	60.038	20	20	1108	1387	GAGGAGCTCAAGCAAGTGGT	59.964	20	TACGTCGTCAGGCAGCAAAT	60.038	20	20	1210	1386
5767209	1	p3	(TTC)8	24	45	68	CAAAACCACATGTTCCCTCTTT	57.329	22	GAAGGCAGGGCTAACAGTGA	59.675	20	161	0	160	CAAAACCACATGTTCCCTCTTT	57.329	22	AGAAGGCAGGGCTAACAGTG	59.674	20	20	0	161	CAAAACCACATGTTCCCTCTTTT	57.978	23	GAAGGCAGGGCTAACAGTGA	59.675	20	20	0	160
20652	1	p3	(GAA)5	15	315	329	GCGGAGATCGGTGAGGTATG	60.039	20	CTCTGCTCTTGCGGGAAGAA	60.037	20	238	280	517	TCGCCCTCGAGGAATGTAGA	60.107	20	CTCTGCTCTTGCGGGAAGAA	60.037	20	20	248	517	TAAGCAGGTCTTCTGTGCCG	60.037	20	AAGTGCGTGGACGATGAGAG	60.109	20	20	195	409
2048432	1	p3	(GAA)5	15	104	118	ACGGGTACATGTCCACAACG	60.32	20	GCAAAACGACCAACCAGACC	59.97	20	143	80	222	ACGGGTACATGTCCACAACG	60.32	20	CGGGTCTCATTTTGGTCCCA	59.962	20	20	80	189	ACGGGTACATGTCCACAACG	60.32	20	TCGGGTCTCATTTTGGTCCC	59.673	20	20	80	190
6781189	1	p3	(CGC)5	15	302	316	GGCGGCGATCCTGAATATCT	59.752	20	GCTAAGCTCGTCAGATCCGT	59.617	20	102	251	352	AAGCCCTCACTCCTCGGATT	60.619	20	TCGTCAGATCCGTCAGGTCT	60.035	20	20	158	345	AAAGCCCTCACTCCTCGGAT	60.619	20	TCGTCAGATCCGTCAGGTCT	60.035	20	20	157	345
5765230	1	p1	(T)10	10	165	174	TGGCAAACTCGTAGTTCCATGA	59.962	22	TCAGGGTTGCACAAGTGGTT	60.034	20	190	64	253	TGGCAAACTCGTAGTTCCATG	58.577	21	TCAGGGTTGCACAAGTGGTT	60.034	20	20	64	253	TTGGCAAACTCGTAGTTCCA	57.376	20	TCAGGGTTGCACAAGTGGTT	60.034	20	20	63	253
6847422	1	p2	(AG)9	18	34	51	TCGGTTACAGAAAGAGCGGG	59.754	20	GTGGGGATTGACCTACAGGC	60.107	20	154	11	164	TCGGTTACAGAAAGAGCGGG	59.754	20	GACATGGCCATTCTTCCGGA	60.107	20	20	11	255	TCGGTTACAGAAAGAGCGGG	59.754	20	TCGAAGACACGATTCCTGGC	60.109	20	20	11	131
2043275	1	p1	(A)10	10	67	76	AGTTGTGTGCAGGATGATGC	58.829	20	TTTGGGCGCAACAATTGAGG	59.967	20	120	0	119	AGTTGTGTGCAGGATGATGC	58.829	20	TACCTTCGCACGTACTCAGC	59.83	20	20	0	203	AGTTGTGTGCAGGATGATGC	58.829	20	CGCACGTACTCAGCCATGTA	60.179	20	20	0	197
5761549	2	c	(AGA)5tgaagatgatgatggagaaggaaaatgacaacaagaaggacaaggaaattaaggagaagaaga(AGAAGG)5	108	273	380	ACCACCAAGACACAAGCCAA	60.034	20	TGAAGAAGATGAAGCCTTCTCCT	59.157	23	238	198	435	CACAAGCCAAAGCAGCACAA	60.179	20	TGAAGAAGATGAAGCCTTCTCCT	59.157	23	23	208	435	CCTCCACCACCAAGACACAA	59.817	20	TGAAGAAGATGAAGCCTTCTCCT	59.157	23	23	193	435
1670591	1	p3	(TCC)6	18	35	52	TCGAACTGGTCGTCCAATTCA	59.658	21	CAACTTCTCCGCCCACAGAT	60.036	20	279	7	285	TCGAACTGGTCGTCCAATTCA	59.658	21	CCATTACGACGAAAGCCCCT	60.108	20	20	7	237	TCGAACTGGTCGTCCAATTCA	59.658	21	AGAAACAGCCGGAGATGTCG	60.109	20	20	7	147
5117663	1	p1	(A)11	11	173	183	TCCTAGTGCCCTAGCTTGGT	59.957	20	GAGCACATCTCCCAGGGTTG	60.394	20	201	6	206	CAGGTGTGGTGTTGTGTTGG	59.545	20	GAGCACATCTCCCAGGGTTG	60.394	20	20	54	206	CCAGGTGTGGTGTTGTGTTG	59.545	20	GAGCACATCTCCCAGGGTTG	60.394	20	20	53	206
6840057	1	p2	(AT)8	16	625	640	TGGCAAGGACAAGGCTATGG	60.034	20	AATTCATCCCCGACCCACTT	59	20	180	494	673	AGATCAAGGCTGGCAAGGAC	60.035	20	AATTCATCCCCGACCCACTT	59	20	20	484	673	AAGGCTGGAGCAGTCATCAC	60.036	20	AATTCATCCCCGACCCACTT	59	20	20	456	673
1024067	1	p1	(T)10	10	167	176	ATGGGCATTGCAAGGCTACA	60.325	20	TGTGGGCACATACAAGATTGTC	58.919	22	215	0	214	ATGGGCATTGCAAGGCTACA	60.325	20	TGTGGGCACATACAAGATTGT	57.847	21	21	0	214	ATGGGCATTGCAAGGCTACA	60.325	20	TGTGGGCACATACAAGATTGTCT	60.245	23	23	0	214
5824680	1	p1	(A)13	13	232	244	AGCTTCTCTTCTGCATGTCGA	59.452	21	GCAGATATCCGAGGAAGCCA	59.318	20	201	146	346	AGCTTCTCTTCTGCATGTCGA	59.452	21	TCACTCTTTAACACCGCCCA	59.24	20	20	146	405	AGCTTCTCTTCTGCATGTCGA	59.452	21	AGCAGATATCCGAGGAAGCC	59.027	20	20	146	347
1023348	1	p3	(CCT)5	15	101	115	TCGTCGTCGCCCTCTACTAA	60.108	20	GAGGAGGCGATGAGTAACCG	59.969	20	211	19	229	TCGTCGTCGCCCTCTACTAA	60.108	20	CACAGCTGGAGACTCCTTGG	60.037	20	20	19	174	TCGTCGTCGCCCTCTACTAA	60.108	20	GACTCCTTGGACTTCGGTGG	60.037	20	20	19	164
3555355	1	p2	(CT)6	12	53	64	GCCACAGCCGTATCCTTTCT	60.108	20	CTTGGTGTACGCTTCCCGAT	60.108	20	189	2	190	AGCCACAGCCGTATCCTTTC	60.108	20	CTTGGTGTACGCTTCCCGAT	60.108	20	20	1	190	GCCACAGCCGTATCCTTTCT	60.108	20	TTGGTGTACGCTTCCCGATC	60.109	20	20	2	189
4637538	1	p1	(A)11	11	179	189	CAGGAGGCAGGACAGATGTG	60.108	20	AGGTCGAGAGAGATACAGATCGA	59.677	23	173	43	215	GGAGGCAGGACAGATGTGTT	59.674	20	AGGTCGAGAGAGATACAGATCGA	59.677	23	23	45	215	CAGGAGGCAGGACAGATGTG	60.108	20	GGTCGAGAGAGATACAGATCGA	58.345	22	22	43	214
1022485	1	p3	(GCT)5	15	40	54	AGCAGAGTAAGGGTTGCTGC	60.322	20	ATGACAACTCACGGCACCAA	60.179	20	158	16	173	AGCAGAGTAAGGGTTGCTGC	60.322	20	AATGACAACTCACGGCACCA	60.179	20	20	16	174	AGCAGAGTAAGGGTTGCTGC	60.322	20	GCTCGTATCAGCAGCAGGAA	60.179	20	20	16	233
3554911	1	p1	(A)11	11	150	160	AATGCAAGCATCGCCAATCG	60.249	20	TGAGGCCAAGGAGAAGGAGA	59.883	20	244	21	264	GCTGCACCACAAACCCTAGA	60.251	20	TGAGGCCAAGGAGAAGGAGA	59.883	20	20	1	264	AATGCAAGCATCGCCAATCG	60.249	20	TTTGCTCCCACTCTTGAGGC	60.251	20	20	21	278
4636370	1	p1	(T)12	12	162	173	GACACTAGCCAAATGAGGGGA	59.44	21	AGAAAAGAAGGGATTGGCTAGT	57.063	22	202	1	202	AGACACTAGCCAAATGAGGGG	59.438	21	AGAAAAGAAGGGATTGGCTAGT	57.063	22	22	0	202	ACACTAGCCAAATGAGGGGA	58.331	20	AGAAAAGAAGGGATTGGCTAGT	57.063	22	22	2	202
6458030	1	p6	(TGGAGA)6	36	148	183	GTCCCCATCTTGCCCCAATT	60.326	20	ACAATGGTCCACAAAGCTGC	59.324	20	234	0	233	GTCCCCATCTTGCCCCAATT	60.326	20	CAATGGTCCACAAAGCTGCT	59.036	20	20	0	232	GTCCCCATCTTGCCCCAATT	60.326	20	AACAATGGTCCACAAAGCTGC	59.931	21	21	0	234
4189596	1	p2	(TA)7	14	39	52	ACGCTCTTAGCCTGTACATAAGA	59.048	23	TAAAAGTGACCTCCGGGCAC	59.964	20	224	8	231	ACGCTCTTAGCCTGTACATAAGA	59.048	23	GTAAAAGTGACCTCCGGGCA	59.964	20	20	8	232	ACGCTCTTAGCCTGTACATAAGA	59.048	23	TGTAAAAGTGACCTCCGGGC	59.964	20	20	8	233
574754	1	p1	(A)10	10	184	193	GCAAGTGGCACCAAATCACA	59.611	20	TCTTGTAGCAGCAGAGTTTCA	57.249	21	114	135	248	TGGCAAGTGGCACCAAATCA	60.758	20	TCTTGTAGCAGCAGAGTTTCA	57.249	21	21	133	248	GCAAGTGGCACCAAATCACA	59.611	20	TCTTGTAGCAGCAGAGTTTCAT	57.722	22	22	135	248
2810800	1	p3	(AGC)7	21	150	170	GGAGAATGAGGAGATGCGGG	59.965	20	CTTCCGTGACGTTCCCTGAG	60.389	20	200	1	200	GGAGAATGAGGAGATGCGGG	59.965	20	CTCTTCCGTGACGTTCCCTG	60.389	20	20	1	202	GGAGAATGAGGAGATGCGGG	59.965	20	ATCCTCTTCCGTGACGTTCC	59.469	20	20	1	205
6900889	1	p1	(T)10	10	159	168	TGTGATGCCTTTACAACCCA	57.334	20	AATCAGTTAGCGTCATATGTCAAC	57.41	24	117	79	195	TGTGATGCCTTTACAACCCA	57.334	20	AAATCAGTTAGCGTCATATGTCAAC	57.995	25	25	79	196	TGTGATGCCTTTACAACCCAT	57.832	21	AATCAGTTAGCGTCATATGTCAAC	57.41	24	24	79	195
6179363	1	p3	(GCT)5	15	159	173	AAAAGAGGAGAGGGCAAGGC	59.961	20	TGGACATGGCTTCAGGTAGC	59.747	20	110	136	245	ACTGGGACAATCTCTGGGGA	59.881	20	GGTAGCTTGTAAGTCGGGGG	59.823	20	20	84	231	AAAAGAGGAGAGGGCAAGGC	59.961	20	TGTCGGAATTGGACATGGCT	59.672	20	20	136	254
4631298	1	p1	(A)14	14	1602	1615	GCATAGCATGAGCCATGAGG	58.834	20	GCCGGGGCAGAAAATACATC	59.331	20	205	1504	1708	AGCATGAGCCATGAGGTGTA	58.793	20	GCCGGGGCAGAAAATACATC	59.331	20	20	1508	1708	TAGCATGAGCCATGAGGTGT	58.793	20	GCCGGGGCAGAAAATACATC	59.331	20	20	1507	1708
7706392	1	p3	(AAT)5	15	83	97	ACACCTGCTCAGTAAAATCAAAAGG	59.99	25	TGGGACGGAGGGAGTACAAT	59.958	20	192	34	225	CACCTGCTCAGTAAAATCAAAAGGA	59.758	25	TGGGACGGAGGGAGTACAAT	59.958	20	20	35	225	ACCTGCTCAGTAAAATCAAAAGGA	58.615	24	TGGGACGGAGGGAGTACAAT	59.958	20	20	36	225
3879680	1	p3	(ATA)5	15	81	95	GGTTCTCACAGCAAGGGAAGA	59.928	21	GCTTCTGCCTCTCGATCTCC	59.968	20	216	40	255	AGGTTCTCACAGCAAGGGAAG	59.927	21	GCTTCTGCCTCTCGATCTCC	59.968	20	20	39	255	GGTTCTCACAGCAAGGGAAGA	59.928	21	GCTGCACTGAGGGAAGCTTA	60.036	20	20	40	287
5437561	1	p1	(A)10	10	105	114	AGGTTGTGTATCGGCATCTTCA	59.764	22	TGTTGAAATGGTGTTCTTGGGG	59.302	22	139	1	139	GGTTGTGTATCGGCATCTTCA	58.372	21	TGTTGAAATGGTGTTCTTGGGG	59.302	22	22	2	139	AGGTTGTGTATCGGCATCTTCA	59.764	22	TTGTTGAAATGGTGTTCTTGGGG	59.866	23	23	1	140
1346013	1	p3	(CAT)6	18	91	108	TCAACATCATTTGATTTAGCAGGCT	59.58	25	GGTGCTTCGTTGATTTGTCACA	59.967	22	126	62	187	TCAACATCATTTGATTTAGCAGGCT	59.58	25	TGGTGCTTCGTTGATTTGTCAC	59.967	22	22	62	188	ACATCATTTGATTTAGCAGGCTC	57.489	23	GGTGCTTCGTTGATTTGTCACA	59.967	22	22	65	187
1884770	1	p3	(TGC)7	21	891	911	GTTGAACCCTCCACTGCTGA	59.891	20	GGGTATGATCGAGTCCGTGG	59.686	20	110	833	942	CTTTGGCGATTGCTGTGCAT	60.109	20	GGGTATGATCGAGTCCGTGG	59.686	20	20	784	942	GGTGTCTTTGGCGATTGCTG	60.11	20	GGGTATGATCGAGTCCGTGG	59.686	20	20	779	942
637235	1	p1	(T)10	10	148	157	AGTCAAAGTTTCTCAACACTTTGA	57.182	24	GCCTCAAGGTGTGCGTTTTT	59.898	20	181	17	197	AGTCAAAGTTTCTCAACACTTTGA	57.182	24	TAGCCTCAAGGTGTGCGTTT	59.892	20	20	17	199	AGTCAAAGTTTCTCAACACTTTGA	57.182	24	ATAGCCTCAAGGTGTGCGTT	59.675	20	20	17	200
6518093	1	p3	(CAG)7	21	181	201	CAACCTCAGCAACAGCAACC	59.969	20	CGGTCGGGTTTTGTATATAGTGG	58.947	23	100	141	240	CAACCTCAGCAACAGCAACC	59.969	20	CCGGTCGGGTTTTGTATATAGTG	58.947	23	23	141	241	GCAGGCACAACAAGAAGCAA	59.897	20	CGGTCGGGTTTTGTATATAGTGG	58.947	23	23	72	240
2427870	1	p1	(A)10	10	266	275	TGCCACAACCCACAGGATAC	59.962	20	CTCAAGCTCGTCAGACAGGG	60.109	20	275	26	300	CACCCTCGAGCTTCCATTCA	59.75	20	CTCAAGCTCGTCAGACAGGG	60.109	20	20	149	300	CCACCCTCGAGCTTCCATTC	60.463	20	CTCAAGCTCGTCAGACAGGG	60.109	20	20	148	300
1344770	1	p3	(AAG)6	18	121	138	AACTCGGCAGTGCATACGAA	60.038	20	GAAACGCAAGCAACAGCTCT	59.691	20	177	1	177	AACTCGGCAGTGCATACGAA	60.038	20	AGAAACGCAAGCAACAGCTC	59.691	20	20	1	178	CGAGGGCGATTTGGTCTCTT	60.108	20	GAAACGCAAGCAACAGCTCT	59.691	20	20	53	177
1882622	1	p1	(A)11	11	139	149	TGGTTCATTACACCGACCACC	60.271	21	TTGCTCAGTTTATGTGTTTTTCCA	57.786	24	100	97	196	TGGTTCATTACACCGACCACC	60.271	21	TTGCTCAGTTTATGTGTTTTTCCAA	58.365	25	25	97	196	TGGTTCATTACACCGACCACC	60.271	21	TTGCTCAGTTTATGTGTTTTTCCAAG	59.244	26	26	97	196
3164507	1	p1	(A)10	10	107	116	TGAGTCAGTTCTGAACACACA	57.114	21	GCAATGGTTACCTGAAATGCCA	59.767	22	124	21	144	TGGGTAGTCAATGAGTCAGTTCTG	60.021	24	GCAATGGTTACCTGAAATGCCA	59.767	22	22	10	144	TGAGTCAGTTCTGAACACACATCT	59.9	24	GCAATGGTTACCTGAAATGCCA	59.767	22	22	21	144
7253572	1	p1	(A)10	10	106	115	ACTGAAACATGTTGCAAAGCA	57.476	21	ACCCTTTGTGTCAGAATTGCTG	59.375	22	109	32	140	ACTGAAACATGTTGCAAAGCA	57.476	21	ACCCTTTGTGTCAGAATTGCT	58.051	21	21	32	140	AACTGAAACATGTTGCAAAGCA	58.141	22	ACCCTTTGTGTCAGAATTGCTG	59.375	22	22	31	140
4244482	1	p2	(AT)10	20	70	89	GCTCCACGATCTAACGGTCT	59.26	20	CTGATTTGTGGTGGTCAAGCA	59.044	21	240	23	262	AGCTCCACGATCTAACGGTC	59.26	20	CTGATTTGTGGTGGTCAAGCA	59.044	21	21	22	262	GCTCCACGATCTAACGGTCT	59.26	20	TGATTTGTGGTGGTCAAGCA	57.936	20	20	23	261
6776749	1	p1	(T)10	10	44	53	TGCTTGGAACTCTAGTGAAGTTGA	59.899	24	ACCCATAAACCACGCACCAA	60.179	20	176	12	187	TGCTTGGAACTCTAGTGAAGTTGA	59.899	24	AGACCCATAAACCACGCACC	60.322	20	20	12	189	AGTGAATGCTTGGAACTCTAGTGA	59.716	24	ACCCATAAACCACGCACCAA	60.179	20	20	6	187
15023	1	p3	(AAT)5	15	171	185	AATTGCAGGTTGTAGAGGACA	57.212	21	AATTTTTGCAAGATAATAGCAGACATT	57.12	27	199	46	244	AATTGCAGGTTGTAGAGGACA	57.212	21	AAATTTTTGCAAGATAATAGCAGACAT	57.12	27	27	46	245	AATTGCAGGTTGTAGAGGACA	57.212	21	AGCAGACATTATAAGACATGTTAGAAA	57.109	27	27	46	227
2685484	1	p1	(T)13	13	33	45	AGCCAAAACATCAAATCATTTGCT	58.69	24	TGCCTCTGTAAACCTACGACC	59.453	21	141	2	142	AGCCAAAACATCAAATCATTTGCT	58.69	24	GCCTCTGTAAACCTACGACCT	59.176	21	21	2	141	GCCAAAACATCAAATCATTTGCT	57.384	23	TGCCTCTGTAAACCTACGACC	59.453	21	21	3	142
3938694	1	p1	(A)10	10	297	306	CACCTCTCCAAATTGCAAGCC	60.067	21	CTAATTTAATTCTCTAAAGGATCCCGG	57.779	27	276	61	336	CCTCTCCAAATTGCAAGCCA	58.74	20	CTAATTTAATTCTCTAAAGGATCCCGG	57.779	27	27	63	336	ACCTCTCCAAATTGCAAGCC	58.739	20	CTAATTTAATTCTCTAAAGGATCCCGG	57.779	27	27	62	336
7318064	1	p3	(AAT)5	15	77	91	TGATAATCCTCCCCCTCCCG	60.179	20	CACCGACCGTAACTATCGGG	59.97	20	135	15	149	TGATAATCCTCCCCCTCCCG	60.179	20	CCACCGACCGTAACTATCGG	59.97	20	20	15	150	TGATAATCCTCCCCCTCCCG	60.179	20	CCCACCGACCGTAACTATCG	59.97	20	20	15	151
5048565	1	c	(GCT)5atcgtggccgtcatcgtgcttcttcttctc(CTT)6	63	293	355	CAAAGCAGTCTAGGCTCGCT	60.108	20	ACAAGATCCACGGTGAAGGC	60.322	20	177	225	401	AAAGCAGTCTAGGCTCGCTC	59.825	20	ACAAGATCCACGGTGAAGGC	60.322	20	20	226	401	GCTCGGACCTTCTGGATCTC	59.612	20	ACAAGATCCACGGTGAAGGC	60.322	20	20	242	401
5690957	1	p1	(T)11	11	180	190	ACTCCACACTCCAAGCACAA	59.454	20	GCAACATTAAAAGTGGCAAAGCT	59.191	23	179	42	220	ACTCCACACTCCAAGCACAA	59.454	20	AGCAACATTAAAAGTGGCAAAGC	59.191	23	23	42	221	ACTCCACACTCCAAGCACAA	59.454	20	GCAACATTAAAAGTGGCAAAGC	57.867	22	22	42	220
6772670	1	p1	(T)10	10	111	120	TGCCCCTATCATTGCCTGAC	59.817	20	AGAGGGCGGAAAAGACATGG	60.035	20	149	50	198	TGCCCCTATCATTGCCTGAC	59.817	20	GAGGGCGGAAAAGACATGGA	60.035	20	20	50	197	GTATTCTGCCAGTCTGCCCC	60.465	20	AGAGGGCGGAAAAGACATGG	60.035	20	20	36	198
3489332	1	p3	(CTT)5	15	88	102	CCTGAACTGAAAATGACCCCC	58.829	21	TGGAGCAATGGAGGAAGCAA	59.595	20	164	4	167	CCCTGAACTGAAAATGACCCC	58.829	21	TGGAGCAATGGAGGAAGCAA	59.595	20	20	3	167	TCCCTGAACTGAAAATGACCCC	60.225	22	TGGAGCAATGGAGGAAGCAA	59.595	20	20	2	167
6772452	1	p6	(AGTTGG)6	36	37	72	CGGAGGTGATATCTCCTTCTCC	59.177	22	TAGGCGAGCTCACTCCTTCT	60.034	20	209	11	219	CCGGAGGTGATATCTCCTTCTC	59.177	22	TAGGCGAGCTCACTCCTTCT	60.034	20	20	10	219	CGGAGGTGATATCTCCTTCTCC	59.177	22	CAGCTAATGATCCCCGGACC	59.965	20	20	11	169
6772452	2	p3	(GAG)6	18	246	263	AGAAGGAGTGAGCTCGCCTA	60.034	20	GCTCCTGATCCCACCACAAA	59.962	20	191	200	390	GGTCCGGGGATCATTAGCTG	59.965	20	GCTCCTGATCCCACCACAAA	59.962	20	20	150	390	CCCACTGCAGTACACCACAT	59.963	20	GCTCCTGATCCCACCACAAA	59.962	20	20	174	390
4307310	1	p1	(A)10	10	80	89	CAGCGATGGTCCGTCTTTGT	60.671	20	AGACCCGCAAATTGCAATGA	58.744	20	151	12	162	AGCGATGGTCCGTCTTTGTA	59.107	20	AGACCCGCAAATTGCAATGA	58.744	20	20	13	162	CAGCGATGGTCCGTCTTTGT	60.671	20	AAGACCCGCAAATTGCAATGA	59.382	21	21	12	163
1666634	1	c	(A)10taaaaaatacactc(TCT)6	42	242	283	GCAAAAATGACTGACCACCTCA	59.377	22	GCTTTGGCATAACCGCAACA	60.039	20	216	125	340	GCAAAAATGACTGACCACCTCA	59.377	22	TGCTTTGGCATAACCGCAAC	60.039	20	20	125	341	TGCAAAAATGACTGACCACCTC	59.377	22	GCTTTGGCATAACCGCAACA	60.039	20	20	124	340
890985	1	p1	(A)10	10	156	165	TCAAAATGATTCGAGGGCTGGA	60.026	22	TGAGCTGGTATGGTTCCGTG	59.751	20	152	63	214	TCGAGGGCTGGATAGAAAGT	57.839	20	TGAGCTGGTATGGTTCCGTG	59.751	20	20	73	214	TCAAAATGATTCGAGGGCTGGA	60.026	22	TGGTTCCGTGCAATCTCCTT	59.6	20	20	63	204
3487212	1	c	(A)10gaagaagaagaaacatctacagaatttactggtgaagtgcgtgttttgttggttgtt(TCA)5	82	61	142	CCCCACGTTAGATCGCGTAA	59.899	20	TGCTTTCTTGTTGCTTGCCC	59.895	20	170	0	169	ACGTTAGATCGCGTAACCCC	59.899	20	TGCTTTCTTGTTGCTTGCCC	59.895	20	20	4	169	CCCCACGTTAGATCGCGTAA	59.899	20	CCGTGCTCGTGATTTCCTCT	60.109	20	20	0	212
4567818	1	p3	(GAA)6	18	107	124	TGCATGAACTGTCCAATATGCA	58.646	22	AGGCTCAGAAGAATTGGCCC	60.034	20	145	34	178	TGCATGAACTGTCCAATATGCA	58.646	22	CCGTGTTCTGGCAGTCTCTT	59.966	20	20	34	160	TGCATGAACTGTCCAATATGCA	58.646	22	TGGCAGTCTCTTAGGGGGAA	59.882	20	20	34	152
6388149	1	p1	(A)15	15	55	69	ACCGAAGAATTTACAGTGACGAGA	60.023	24	TACGGTCGCAAATTGGGTGA	59.965	20	177	21	197	CGAAGAATTTACAGTGACGAGACG	59.971	24	TACGGTCGCAAATTGGGTGA	59.965	20	20	23	197	CGTACCGAAGAATTTACAGTGACG	59.97	24	TACGGTCGCAAATTGGGTGA	59.965	20	20	18	197
1660275	1	p2	(AC)9	18	167	184	AGGCTGTCCACTTGCTATCG	59.823	20	CAGGTTTGCTGATCCTCCACT	59.996	21	189	38	226	AGGCTGTCCACTTGCTATCG	59.823	20	ACAGGTTTGCTGATCCTCCA	58.933	20	20	38	227	AGGCTGTCCACTTGCTATCG	59.823	20	ACAGGTTTGCTGATCCTCCAC	60.272	21	21	38	227
952176	1	p1	(A)10	10	194	203	GCTGCCGGCTATTCATCTGT	60.534	20	TGCGTGATCTGGTTCTTTCCA	59.928	21	139	97	235	AAATATTTGGAGCTGCCGGC	59.253	20	TGCGTGATCTGGTTCTTTCCA	59.928	21	21	86	235	CTGCCGGCTATTCATCTGTCT	59.93	21	TGCGTGATCTGGTTCTTTCCA	59.928	21	21	98	235
2809134	1	p1	(A)10	10	171	180	AGAACAGGTTGCTTTCCCGT	59.817	20	TGCAAGCGTGTAAGTACATGT	58.238	21	206	1	206	CAGAACAGGTTGCTTTCCCG	59.407	20	TGCAAGCGTGTAAGTACATGT	58.238	21	21	0	206	AGAACAGGTTGCTTTCCCGT	59.817	20	ATGCAAGCGTGTAAGTACATGT	58.665	22	22	1	207
2741354	1	p3	(ATG)5	15	147	161	ACAATGATGGCCCTGCTGAA	59.96	20	GCTCCTGTGCATCACCTTCT	60.036	20	105	107	211	ACAATGATGGCCCTGCTGAA	59.96	20	AGCTCCTGTGCATCACCTTC	60.036	20	20	107	212	AACAATGATGGCCCTGCTGA	59.96	20	GCTCCTGTGCATCACCTTCT	60.036	20	20	106	211
7570654	1	p2	(TC)7	14	34	47	AGCAAACTCCACAGTCCACA	59.454	20	ATTGTGGTGGCTCTTGGAGG	59.961	20	218	2	219	AGCAAACTCCACAGTCCACA	59.454	20	AGATTCGCCGGAGAAATCCC	59.893	20	20	2	166	AGCAAACTCCACAGTCCACA	59.454	20	TTCCGTTGGAGGATTCGACG	60.109	20	20	2	103
6384654	1	p1	(A)11	11	109	119	ACGAGGATTGAGCAAAACGG	58.843	20	TTCTTGTTGCCCCCACAGTT	60.033	20	236	29	264	ACGAGGATTGAGCAAAACGG	58.843	20	TTTCTTGTTGCCCCCACAGT	60.033	20	20	29	265	ACGAGGATTGAGCAAAACGGA	60.271	21	TTCTTGTTGCCCCCACAGTT	60.033	20	20	29	264
6383429	1	p2	(GA)6	12	1124	1135	TGGTGAACTTCTGGTCGCTC	59.966	20	TCTTGAATTTAACGAACCCCTCC	58.671	23	169	993	1161	GATGTCAGTGTAGAGGCCCG	59.897	20	TCTTGAATTTAACGAACCCCTCC	58.671	23	23	1051	1161	CGATGTCAGTGTAGAGGCCC	59.897	20	TCTTGAATTTAACGAACCCCTCC	58.671	23	23	1050	1161
5104333	1	p3	(GAT)5	15	137	151	AGCCGCCATTGGATGATGAA	60.107	20	CACAAGGGCCTTACGTCCTT	59.964	20	140	38	177	CATTACAGCCTCCCCCACAG	60.107	20	CACAAGGGCCTTACGTCCTT	59.964	20	20	67	177	GTCATTACAGCCTCCCCCAC	60.107	20	CACAAGGGCCTTACGTCCTT	59.964	20	20	65	177
3099612	1	p3	(GAT)10	30	146	175	ACCCTAGGGCTAAGCAAAGG	59.08	20	GTCTCAGTGCCACGACTCTC	60.11	20	220	56	275	ACCCTAGGGCTAAGCAAAGG	59.08	20	CCCCGGGTCAGCTCTATCTA	59.887	20	20	56	256	ACCCTAGGGCTAAGCAAAGG	59.08	20	CCTATGGCTGTCTCAGTGCC	60.179	20	20	56	284
2359558	1	p3	(AGC)6	18	128	145	AAACCCATGTCATCGTCGCT	60.036	20	AGCTTGCGGAGAAGAGGAAC	60.037	20	175	68	242	AAACCCATGTCATCGTCGCT	60.036	20	CAAGCTTGCGGAGAAGAGGA	60.037	20	20	68	244	CCTTCTTCTCCTCAGCAGCC	60.108	20	TGCACCTACGCCACTTTGAT	59.964	20	20	105	363
7189940	1	p1	(A)10	10	189	198	CTGAGGGTTACCGCCAACAT	60.035	20	CCAGAGAGAACTTTGGCTCTGT	59.962	22	160	118	277	TGAGGGTTACCGCCAACATC	60.036	20	CCAGAGAGAACTTTGGCTCTGT	59.962	22	22	119	277	GCCAAAGGAGGATCTTCGCT	60.107	20	CCAGAGAGAACTTTGGCTCTGT	59.962	22	22	80	277
1012740	1	p3	(GGT)5	15	112	126	CAAGGGGTTGGGCAAAATGG	59.963	20	ACTAGTACCCTCCCCAGCTG	60.032	20	138	54	191	TCAAAGTGCATCAGGGTCCC	59.962	20	ACTAGTACCCTCCCCAGCTG	60.032	20	20	74	191	TTTGGTCCAGGGCAATCCTC	59.96	20	ACTAGTACCCTCCCCAGCTG	60.032	20	20	33	191
2290843	1	p1	(A)10	10	79	88	TACAACAGTGTGCCCTCCAC	59.892	20	GCAAAGTGTAGAGGGGCTGT	59.963	20	125	29	153	TACAACAGTGTGCCCTCCAC	59.892	20	TGCTGGTGTTGTGCTGTGTA	60.107	20	20	29	188	TACAACAGTGTGCCCTCCAC	59.892	20	TACTGCTGGTGTTGTGCTGT	59.82	20	20	29	191
6447924	1	p3	(TCT)5	15	160	174	CCGTTCCTGTATGCATATGCC	59.193	21	GGAGGTTTTCCATGACAGCA	58.09	20	173	57	229	CCGTTCCTGTATGCATATGCC	59.193	21	GGAGGTTTTCCATGACAGCAT	58.55	21	21	57	229	CGTTCCTGTATGCATATGCCA	58.507	21	GGAGGTTTTCCATGACAGCA	58.09	20	20	58	229
302574	1	p2	(TC)7	14	97	110	GAATAGGTTCGCCGGTAGGT	59.251	20	AGAGAAAGGGAGAGCATGGT	58.036	20	149	9	157	AGGTTCGCCGGTAGGTTTAA	59.024	20	AGAGAAAGGGAGAGCATGGT	58.036	20	20	13	157	GAATAGGTTCGCCGGTAGGT	59.251	20	AGAGAAAGGGAGAGCATGGTT	58.726	21	21	9	157
3541300	1	p3	(ATG)5	15	176	190	GGCGACGACAACAACAACAA	59.903	20	TCGGTTTGTTCAAGTCAGTAACC	59.127	23	150	67	216	TAGGGCGACGACAACAACAA	59.896	20	TCGGTTTGTTCAAGTCAGTAACC	59.127	23	23	64	216	ATTTGCTGCTGCTGCTGATG	59.827	20	TCGGTTTGTTCAAGTCAGTAACC	59.127	23	23	28	216
2354615	1	p2	(AG)6	12	1306	1317	CAAAATGGTGAGGCGATGGC	60.179	20	CTTCTTCCTCCACCGTCGTC	60.109	20	243	1105	1347	CCATGCCTCTGACTTCTCCC	59.82	20	CTTCTTCCTCCACCGTCGTC	60.109	20	20	1194	1347	CCTCCGAATTTCCAGCTCCA	59.747	20	CTTCTTCCTCCACCGTCGTC	60.109	20	20	1081	1347
3094131	1	p2	(AG)7	14	450	463	CGATCGACGAACACAATGGC	59.975	20	ACCTCTCCCTTGAGTCCTCC	59.958	20	256	239	494	GCGATCGACGAACACAATGG	59.975	20	ACCTCTCCCTTGAGTCCTCC	59.958	20	20	238	494	GAGCAGAATCGCGATCAGGA	59.969	20	ACCTCTCCCTTGAGTCCTCC	59.958	20	20	367	494
7184993	1	p1	(A)10	10	119	128	AGGGCGAGTTTGACCCAAAA	60.106	20	ACGAGTTTCCATTGCAACTGA	58.429	21	155	5	159	AAGGGCGAGTTTGACCCAAA	60.106	20	ACGAGTTTCCATTGCAACTGA	58.429	21	21	4	159	AGGGCGAGTTTGACCCAAAA	60.106	20	AACGAGTTTCCATTGCAACTGA	59.051	22	22	5	160
7894858	1	p2	(TA)8	16	246	261	TGACATTGCTCATCAATCATTGT	57.092	23	CGATCGACACCGTGAACGAT	60.523	20	137	175	311	TGTTGACATTGCTCATCAATCAT	57.092	23	CGATCGACACCGTGAACGAT	60.523	20	20	172	311	ATGTTGACATTGCTCATCAATCA	57.092	23	CGATCGACACCGTGAACGAT	60.523	20	20	171	311
3093350	1	p1	(T)10	10	31	40	TGGTGCTACTTAACTGAAAGAACG	59.252	24	TGGCTTCAACCACCTAGCTT	59.229	20	126	1	126	GGTGCTACTTAACTGAAAGAACGT	59.251	24	TGGCTTCAACCACCTAGCTT	59.229	20	20	2	126	TGGTGCTACTTAACTGAAAGAACG	59.252	24	TCTTTTACCCTCCCTGGTGGA	60.132	21	21	1	106
5428071	1	p1	(T)10	10	74	83	AGGTGAAAGGGGATCTTGCA	58.924	20	CCGTATGAAGCAGGGCAACT	60.393	20	123	50	172	AGGTGAAAGGGGATCTTGCA	58.924	20	GCAGGGCAACTAGTAGGAGG	59.534	20	20	50	163	AGGTGAAAGGGGATCTTGCA	58.924	20	ACCGTATGAAGCAGGGCAAC	60.677	20	20	50	173
7891261	1	p1	(T)10	10	93	102	ATCCTCTACTCTCTCCGCCC	59.888	20	AGTTGGTTTCGTGATAAATCGACT	58.764	24	148	52	199	CCTCTACTCTCTCCGCCCAA	60.396	20	AGTTGGTTTCGTGATAAATCGACT	58.764	24	24	54	199	ATCCTCTACTCTCTCCGCCC	59.888	20	GTTGGTTTCGTGATAAATCGACT	57.474	23	23	52	198
6440251	1	p1	(A)10	10	79	88	AAACAAATGTGCCAAAGTCTTTTAG	57.462	25	TGTGATGGATGGATTACAATAGACCA	59.899	26	127	51	177	AAACAAATGTGCCAAAGTCTTTTAG	57.462	25	AGTCTCGCTTAGCATTAACTTTACA	58.604	25	25	51	225	AAACAAATGTGCCAAAGTCTTTTAG	57.462	25	AGATGTTTTGCAAATACATCAGGTCT	59.565	26	26	51	279
6165407	1	p1	(T)10	10	229	238	AATGTCTTCCAGGGCTTCCG	60.035	20	TGTTGTGCTAACAGATAGAAAAGGA	58.47	25	280	9	288	TCTTCCAGGGCTTCCGAGTA	59.959	20	TGTTGTGCTAACAGATAGAAAAGGA	58.47	25	25	13	288	AATGTCTTCCAGGGCTTCCG	60.035	20	TGTTGTGCTAACAGATAGAAAAGG	57.198	24	24	9	288
5689023	1	p3	(GAA)5	15	293	307	CGGCAGGCATCTATAGGCTC	60.108	20	GCCTCCTATCTCATCAAGCCC	59.997	21	248	98	345	CAAAGATTGTGACGGCAGGC	60.11	20	GCCTCCTATCTCATCAAGCCC	59.997	21	21	86	345	TCCAGTGCAAGTTGTGTCCA	59.746	20	GCCTCCTATCTCATCAAGCCC	59.997	21	21	68	345
6164009	1	p3	(GAT)7	21	210	230	TGGCGGTTCATGGTGAATGA	59.963	20	TGGTTGAATGCTGCACCTTTC	59.659	21	103	158	260	TGGCGGTTCATGGTGAATGA	59.963	20	TGGTTGAATGCTGCACCTTT	58.588	20	20	158	260	AGTTGGCGGTTCATGGTGAA	60.179	20	TGGTTGAATGCTGCACCTTTC	59.659	21	21	155	260
179527	1	p1	(A)10	10	93	102	TCGCCATTAAAGAACTCCAGA	57.027	21	AGGCCGCCGAGTAAATGAAA	60.036	20	137	40	176	TCGCCATTAAAGAACTCCAGA	57.027	21	GCTGCTCCGGATTGAGTCTT	60.108	20	20	40	211	TCGCCATTAAAGAACTCCAGA	57.027	21	GTCTAGTTCTGGTCGGCGTC	60.179	20	20	40	245
3153623	1	p1	(T)11	11	66	76	TGTAACATTCCATGCCACCCA	59.924	21	TGCTAGCTACCTCGTGTCCT	60.034	20	203	1	203	GCTTGGCAGCCTCCTAAAAA	58.743	20	TGCTAGCTACCTCGTGTCCT	60.034	20	20	32	203	AACATTCCATGCCACCCAGC	61.26	20	TGCTAGCTACCTCGTGTCCT	60.034	20	20	4	203
3153459	1	p2	(AG)6	12	294	305	TCCAACACCTTGATTCCAGCA	59.855	21	CCGCTCCGAATGAAGAAGGT	60.108	20	145	218	362	TCCAACACCTTGATTCCAGCA	59.855	21	ACCGCTCCGAATGAAGAAGG	60.108	20	20	218	363	TCCAACACCTTGATTCCAGCA	59.855	21	CGAACCGCTCCGAATGAAGA	60.458	20	20	218	366
6767616	2	p1	(T)10	10	145	154	GACCTTAAAAGAGTTTGCCCCC	59.439	22	TGATTCCAGGTCTTGTGCCC	59.962	20	138	49	186	ACCTTAAAAGAGTTTGCCCCC	58.395	21	TGATTCCAGGTCTTGTGCCC	59.962	20	20	50	186	CCCCCAAAGGTTGTAAGTTGT	58.327	21	TGATTCCAGGTCTTGTGCCC	59.962	20	20	67	186
885269	1	p1	(T)10	10	35	44	TGATTCTTGTCTCACGTGCA	57.475	20	TGGAAATAGCGCCAACTCGT	60.037	20	210	4	213	TCTTGTCTCACGTGCAATCT	57.18	20	TGGAAATAGCGCCAACTCGT	60.037	20	20	8	213	TGATTCTTGTCTCACGTGCAA	58.167	21	TGGAAATAGCGCCAACTCGT	60.037	20	20	4	213
620294	1	p3	(TAA)7	21	163	183	TTTTGGAGGGGAAACAGGGG	59.81	20	TGTTCAATGGATGCTCCTCTGA	59.427	22	183	27	209	TTTTGGAGGGGAAACAGGGG	59.81	20	GGTTTGTTCAATGGATGCTCCT	59.172	22	22	27	213	TTTTGGAGGGGAAACAGGGG	59.81	20	AGGTTTGTTCAATGGATGCTCC	59.172	22	22	27	214
7240341	1	p2	(TA)7	14	219	232	GATAGTTGTTGGATGCGGCG	59.695	20	CTTGTAAGCTGGAAGCCCCA	59.962	20	242	50	291	ATAGTTGTTGGATGCGGCGT	60.392	20	CTTGTAAGCTGGAAGCCCCA	59.962	20	20	51	291	CGCCGGCTGGTTGAGATAAT	60.533	20	GCCTCTGCTTCGTCTTCTGT	60.038	20	20	157	350
3216294	1	p1	(A)11	11	30	40	CGATGCCGCCTTGGGTTTAT	61.101	20	TCGAGTGGAAGTGGTGATCC	59.104	20	120	4	123	CGATGCCGCCTTGGGTTTAT	61.101	20	CGAGTGGAAGTGGTGATCCT	59.102	20	20	4	122	CGATGCCGCCTTGGGTTTAT	61.101	20	TTTTCGGTCGCGGACGTAAG	61.003	20	20	4	223
7305868	1	p3	(ATG)8	24	123	146	GAGCACTTTTCCACTGGGGA	59.89	20	GGTGGGAGCTGGTGGATATG	59.891	20	224	29	252	AGAGCACTTTTCCACTGGGG	59.889	20	GGTGGGAGCTGGTGGATATG	59.891	20	20	28	252	GAGCACTTTTCCACTGGGGA	59.89	20	CGCACATAGGCACAAGCTTG	60.179	20	20	29	297
4493002	1	p1	(T)11	11	162	172	GAACCTCCACCTGTTTTGCG	59.689	20	TCGAAGGAAAGCACCACTCC	59.965	20	218	2	219	GAACCTCCACCTGTTTTGCG	59.689	20	CGAAGGAAAGCACCACTCCT	59.965	20	20	2	218	CACCTGTTTTGCGGCTTCTG	60.318	20	TCGAAGGAAAGCACCACTCC	59.965	20	20	9	219
5034499	1	p2	(AG)6	12	3073	3084	TATTCCGGTAATGGCGACGG	59.968	20	CGTTTGCTGCTGCGATCTTT	60.11	20	146	2972	3117	TATTCCGGTAATGGCGACGG	59.968	20	TTTCGTTTGCTGCTGCGATC	60.11	20	20	2972	3120	GATTCGTCCAAGGCAGGGAA	60.035	20	CGTTTGCTGCTGCGATCTTT	60.11	20	20	3009	3117
6379250	1	p3	(CTG)5	15	168	182	AATAAGGTGCTGCTGCTGGT	59.961	20	CCCCACCTCTGAAAAGCTCA	59.598	20	152	119	270	AATAAGGTGCTGCTGCTGGT	59.961	20	ACCCCACCTCTGAAAAGCTC	59.598	20	20	119	271	TGTTGCTGATCTGCTGCTGT	60.251	20	CCCCACCTCTGAAAAGCTCA	59.598	20	20	41	270
6824138	1	p2	(TA)8	16	31	46	CTTTCCTCCTCTCCTTCCCA	58.042	20	CGGAGGACGCCATTTTTGAC	59.832	20	237	0	236	CTTTCCTCCTCTCCTTCCCA	58.042	20	CTCATCGGTCGGGTGGAATC	60.249	20	20	0	273	CCTCCTCTCCTTCCCATTTGA	58.8	21	CGGAGGACGCCATTTTTGAC	59.832	20	20	4	236
2733592	1	p1	(T)10	10	147	156	CCATCCTGCTCCTGTGTTGT	59.963	20	GCAATTGCATCACATGACACA	58.051	21	160	34	193	ATTGCCATCCTGCTCCTGTG	60.395	20	GCAATTGCATCACATGACACA	58.051	21	21	30	193	CCATCCTGCTCCTGTGTTGT	59.963	20	GCAATTGCATCACATGACACAT	58.482	22	22	34	193
496193	1	p1	(A)10	10	144	153	AGGCAATGCAGAAAATAGCGT	58.905	21	CTGGAGCAGCTACATAGAAACA	57.871	22	192	41	232	AGGCAATGCAGAAAATAGCGT	58.905	21	CTGGAGCAGCTACATAGAAACAA	58.492	23	23	41	232	AGGCAATGCAGAAAATAGCGTT	59.507	22	CTGGAGCAGCTACATAGAAACA	57.871	22	22	41	232
2286658	1	p2	(TG)7	14	152	165	AGAAACATCCTGGTTCAGCA	57.043	20	CCATCTATGAGAATGGGACTCTGT	59.408	24	168	31	198	AGAAACATCCTGGTTCAGCA	57.043	20	AGTCCATCTATGAGAATGGGACT	58.175	23	23	31	201	AGAAACATCCTGGTTCAGCA	57.043	20	TCCATCTATGAGAATGGGACTCTG	59.163	24	24	31	199
5030372	1	p1	(T)13	13	203	215	GATTCCTGGAACCAGCCTCC	60.107	20	TGCAAGTATGTGTAGCGAGCA	60.067	21	186	58	243	GCAACACGAGAAGGCGATTG	60.179	20	TGCAAGTATGTGTAGCGAGCA	60.067	21	21	32	243	AAGCCTTCAGGGTGCTGAAA	59.814	20	TGCAAGTATGTGTAGCGAGCA	60.067	21	21	117	243
6376832	1	p1	(A)11	11	28	38	ATTTGAAAAACACATTCTGACACTC	57.008	25	CCTGTTCCACTTGCCTGGTT	60.468	20	252	0	251	ATTTGAAAAACACATTCTGACACTC	57.008	25	AACCTGTTCCACTTGCCTGG	60.468	20	20	0	253	ATTTGAAAAACACATTCTGACACTC	57.008	25	TGTTCCACTTGCCTGGTTCT	59.449	20	20	0	249
495130	1	p3	(TGA)6	18	27	44	AGCAAGGATGAATTGGATGAAACC	59.839	24	AGCCATCCTTCAAATACAGGGT	59.417	22	113	0	112	AGCAAGGATGAATTGGATGAAACC	59.839	24	ATACAGGGTCACCAAATCCACA	59.353	22	22	0	99	GCAAGGATGAATTGGATGAAACC	58.564	23	AGCCATCCTTCAAATACAGGGT	59.417	22	22	1	112
6822673	1	p3	(ATA)5	15	338	352	CAGCAGCAGTGACAGTGAGA	59.967	20	ATCGATGCGCCTAAACCACT	59.822	20	210	230	439	GCAGCAGTGACAGTGAGAGT	59.967	20	ATCGATGCGCCTAAACCACT	59.822	20	20	232	439	GTTCGGAAGGAGGAAGCACA	59.965	20	ATCGATGCGCCTAAACCACT	59.822	20	20	176	439
2021694	1	p3	(GCT)5	15	312	326	GAGTCCCAACGTAAAGCGGA	60.038	20	GCTCACCAAGACCATCCGAA	60.036	20	176	289	464	GAGTCCCAACGTAAAGCGGA	60.038	20	ACTGTCTCTGCGCCTTTTCA	59.893	20	20	289	442	GAGTCCCAACGTAAAGCGGA	60.038	20	TCACTGTCTCTGCGCCTTTT	59.893	20	20	289	444
6821096	1	p3	(CTT)5	15	165	179	CGCGTCTCCCTCAATTTCCT	60.108	20	TCGCGATCCATGCTGAGAAA	59.824	20	214	3	216	AATTTCCTCGTAGCCGCCTC	60.179	20	TCGCGATCCATGCTGAGAAA	59.824	20	20	15	216	CGCGTCTCCCTCAATTTCCT	60.108	20	CTCGCGATCCATGCTGAGAA	60.249	20	20	3	217
5359994	1	p3	(GCA)5	15	28	42	AGAATTTCACCCTCATGCAATCTG	59.598	24	ATCAAACCCTGCCTTGGAGG	59.96	20	134	1	134	CAGAATTTCACCCTCATGCAATCT	59.598	24	ATCAAACCCTGCCTTGGAGG	59.96	20	20	0	134	AGAATTTCACCCTCATGCAATCTG	59.598	24	CGAGGTTCTGAGCAGATGCA	60.108	20	20	1	207
6098907	1	p3	(TGT)7	21	93	113	TGTAGACAGTTGCACCGGAC	59.967	20	CAGTAAACGAGCCTTGCGTG	59.836	20	151	47	197	TGTAGACAGTTGCACCGGAC	59.967	20	TGAAGCTCGCCATCTCAGTC	59.826	20	20	47	156	TGTAGACAGTTGCACCGGAC	59.967	20	ACAGTAAACGAGCCTTGCGT	60.25	20	20	47	198
2992956	1	p3	(CTC)5	15	342	356	CGTCATCGATGTGGTCCGAT	59.969	20	TCTATTGCAGGGGAGGCTCT	60.031	20	259	229	487	CGTCATCGATGTGGTCCGAT	59.969	20	AGCCGTGGATGCTGAATTGA	60.035	20	20	229	392	CACTCTCCGAGCTGCAGTAG	59.9	20	AGCCGTGGATGCTGAATTGA	60.035	20	20	151	392
4618993	1	p1	(A)10	10	196	205	TGTACTCCCTCTGTGTCCCA	59.514	20	TGCGGATATTAATACTTCGTCCCA	59.719	24	149	86	234	TGTACTCCCTCTGTGTCCCA	59.514	20	GCGGATATTAATACTTCGTCCCA	58.187	23	23	86	233	TGTACTCCCTCTGTGTCCCA	59.514	20	TGCGGATATTAATACTTCGTCCC	58.187	23	23	86	234
5804518	1	p1	(A)11	11	42	52	TCAGGACTAGGCTGCCTCTT	59.958	20	GGCAATCTAGCACGCCTTCT	60.463	20	106	19	124	TCAGGACTAGGCTGCCTCTT	59.958	20	AGGCAATCTAGCACGCCTTC	60.463	20	20	19	125	TTCAGGACTAGGCTGCCTCT	59.958	20	GGCAATCTAGCACGCCTTCT	60.463	20	20	18	124
3088991	1	p2	(AT)6	12	65	76	GCGGGTGCATCTTAGAACCT	60.108	20	CGTTGTTGGATGCAGCAAGT	59.688	20	173	36	208	GCGGGTGCATCTTAGAACCT	60.108	20	ACGTTGTTGGATGCAGCAAG	59.688	20	20	36	209	GCGGGTGCATCTTAGAACCT	60.108	20	TGCAGCAAGTTGTGTGATGG	59.33	20	20	36	198
1002247	1	p2	(GT)6	12	72	83	TGCCTGCCTGCCTTTAGTTT	60.179	20	GCAGGTGCCCTCTAACACTT	59.963	20	155	7	161	TGCCTGCCTGCCTTTAGTTT	60.179	20	AAGCAGGTGCCCTCTAACAC	59.963	20	20	7	163	TGCCTGCCTGCCTTTAGTTT	60.179	20	AGCAGAGCATCAAAGCAGGT	59.962	20	20	7	175
4615740	1	p2	(AT)6	12	155	166	TGAGGGGTATGATGACATCTGA	58.073	22	ATCCTTAGTGGGGTGCTCCT	59.955	20	104	88	191	TGAGGGGTATGATGACATCTGA	58.073	22	AGGATCCTTAGTGGGGTGCT	59.955	20	20	88	194	TGAGGGGTATGATGACATCTGAA	58.702	23	ATCCTTAGTGGGGTGCTCCT	59.955	20	20	88	191
7175359	1	p2	(GT)7	14	114	127	CTTCATCGTCCTCCCACACC	60.108	20	GGATTGGAGAGGAGCCCTTG	59.818	20	188	26	213	CGTGCACCTCTCTTCATCGT	60.109	20	GGATTGGAGAGGAGCCCTTG	59.818	20	20	15	213	ACGTGCACCTCTCTTCATCG	60.109	20	GGATTGGAGAGGAGCCCTTG	59.818	20	20	14	213
7174972	1	p1	(T)10	10	92	101	TCGCCCCGAAAGAGATCCTA	60.106	20	CACGTGAGGAGTTGGTTCCA	59.894	20	130	46	175	TCGCCCCGAAAGAGATCCTA	60.106	20	ACCACGTGAGGAGTTGGTTC	59.894	20	20	46	177	TCGCCCCGAAAGAGATCCTA	60.106	20	CACCACGTGAGGAGTTGGTT	60.179	20	20	46	178
3083069	1	p1	(T)10	10	50	59	GCAAGGGAACAACTACCAGC	59.118	20	ACCCCCATGATGCCTGATAA	58.467	20	216	12	227	GCAAGGGAACAACTACCAGC	59.118	20	ACCCCCATGATGCCTGATAAA	59.141	21	21	12	227	AGCAAGGGAACAACTACCAGC	60.546	21	ACCCCCATGATGCCTGATAA	58.467	20	20	11	227
4165571	1	p3	(AGA)5	15	135	149	AGAGCAGGATCATCGGCATG	59.965	20	AGTCCTCCGCCTTAGCAAAC	60.036	20	128	77	204	AGAGCAGGATCATCGGCATG	59.965	20	TCCTCCGCCTTAGCAAACAG	60.036	20	20	77	202	ACTGCAGCCAAGTAGAGCAG	60.037	20	AGTCCTCCGCCTTAGCAAAC	60.036	20	20	55	204
1866656	1	p1	(T)10	10	121	130	GCTACCATTCAGTGTTTGCCG	60.136	21	CGTTTAGCACCATTAAGACAGAGA	58.831	24	149	94	242	GCTACCATTCAGTGTTTGCCG	60.136	21	CGTTTAGCACCATTAAGACAGAG	57.544	23	23	94	242	GCTACCATTCAGTGTTTGCCG	60.136	21	CGTTTAGCACCATTAAGACAGAGAA	59.362	25	25	94	242
619422	1	p3	(AGA)5	15	157	171	TCTCTTTCGTCACGTCCACG	60.041	20	GCTCGCCTTAGGGTTGTTCT	60.036	20	172	86	257	TCTCTTTCGTCACGTCCACG	60.041	20	CGGACCGTTTGAGTTTGCTG	60.041	20	20	86	301	TTCGGCTGCTACACAACACT	59.894	20	GCTCGCCTTAGGGTTGTTCT	60.036	20	20	106	257
3080127	1	p3	(GCG)6	18	397	414	GCTTTAGAGGCTGTGGCAGA	60.036	20	GGGTTTTCCAAGGCTGCAAG	59.966	20	118	351	468	CGCTAGAGCTGGTGAGACAG	59.9	20	GGGTTTTCCAAGGCTGCAAG	59.966	20	20	254	468	ATCCGCTAGAGCTGGTGAGA	60.106	20	GGGTTTTCCAAGGCTGCAAG	59.966	20	20	251	468
7948058	1	p1	(T)10	10	366	375	ACCCTTCTTGGCAAACCCTA	58.846	20	TTTTGCTCCTTGTGCCCCTT	60.398	20	277	330	606	ACCCTTCTTGGCAAACCCTA	58.846	20	TTTTTGCTCCTTGTGCCCCT	60.398	20	20	330	607	TACCCTTCTTGGCAAACCCT	58.846	20	TTTTGCTCCTTGTGCCCCTT	60.398	20	20	329	606
7948055	1	p3	(TTG)8	24	822	845	GGTCGTTGTAGGACCGTGTT	59.967	20	CGCTACTCAACCCGCAACTA	60.109	20	207	727	933	TACGGGGTGTTACTAGCCGA	60.035	20	CGCTACTCAACCCGCAACTA	60.109	20	20	675	933	GGTTCGGGAAATTCGGGTCT	60.036	20	CGCTACTCAACCCGCAACTA	60.109	20	20	751	933
7948046	1	p1	(T)10	10	424	433	TTTCCCATTTGCCTCACCCT	59.513	20	AACTTCAGTCGGCCCTTCAG	59.965	20	278	213	490	TTTCCCATTTGCCTCACCCT	59.513	20	CTCCTTGGCACTCCAGCTAC	60.108	20	20	213	463	TTTCCCATTTGCCTCACCCT	59.513	20	GTGACTCCTTGGCACTCCAG	60.321	20	20	213	467
7948042	1	p3	(TTC)5	15	399	413	TCTGCTGCTGACGTACGATC	59.901	20	AGCCGCAAACCCCATCAATA	60.034	20	265	314	578	GTACGATCCCAGTTCCGCAT	59.896	20	AGCCGCAAACCCCATCAATA	60.034	20	20	326	578	GCTGACGTACGATCCCAGTT	59.827	20	AGCCGCAAACCCCATCAATA	60.034	20	20	320	578
7948034	1	c*	(TA)6(A)16*	27	601	627	AGTTGAGAAAATTCGGAGTTCCT	58.026	23	ACCCCCTGTTTTCTTCTTGTGA	59.756	22	193	561	753	AGTTGAGAAAATTCGGAGTTCCT	58.026	23	AGACCCCCTGTTTTCTTCTTGT	59.486	22	22	561	755	AGTTGAGAAAATTCGGAGTTCCT	58.026	23	GACCCCCTGTTTTCTTCTTGTG	59.377	22	22	561	754
7948014	1	p1	(A)10	10	297	306	TCATGATGGGAGCAATGGCA	59.741	20	CAGGGGATTGACACTGCTGT	59.963	20	187	215	401	TCATGATGGGAGCAATGGCA	59.741	20	TTACGGTGTCTGTCGAAGGC	60.039	20	20	215	382	TCATGATGGGAGCAATGGCA	59.741	20	GCTGTTACGGTGTCTGTCGA	60.04	20	20	215	386
3857036	1	p3	(AGA)5	15	187	201	GGAGCCCGAAGAAGAGGATG	59.894	20	AAGCGACTGTGAGCGTTGTA	59.968	20	223	162	384	GGAGCCCGAAGAAGAGGATG	59.894	20	TGTGAGCGTTGTACCACCTC	59.967	20	20	162	377	GGAGCCCGAAGAAGAGGATG	59.894	20	CTGTGAGCGTTGTACCACCT	59.966	20	20	162	378
7947996	1	p4	(TTGG)5	20	1017	1036	CCGCGATCAAGGAGAAGGTT	60.108	20	GGCAACCCAATAACAAGTCTCAC	60.058	23	190	877	1066	TCGCCTAATCCCCGGACATA	60.179	20	GGCAACCCAATAACAAGTCTCAC	60.058	23	23	798	1066	CCGCGATCAAGGAGAAGGTT	60.108	20	GGCAACCCAATAACAAGTCTCA	58.846	22	22	877	1066
7947979	1	p2	(AG)11	22	61	82	GCGGCTGCTTCTTCTTCTTC	59.554	20	TTCATGCTGTGCTGGAGGAG	60.036	20	121	3	123	GCGGCTGCTTCTTCTTCTTC	59.554	20	GTGCTGGAGGAGGAGTTTCC	60.036	20	20	3	115	GCGGCTGCTTCTTCTTCTTC	59.554	20	TGGAGCGATGTTCATGCTGT	60.036	20	20	3	133
7947973	1	p1	(T)10	10	438	447	GGCCTAATTCAGTGACCTGCT	60.065	21	GGCATGACATCTGGAAGCATG	59.663	21	220	408	627	TGGCCTAATTCAGTGACCTGC	60.34	21	GGCATGACATCTGGAAGCATG	59.663	21	21	407	627	GGCCTAATTCAGTGACCTGC	58.616	20	GGCATGACATCTGGAAGCATG	59.663	21	21	408	627
7947952	1	p3	(CCA)6	18	721	738	TTCAACTGTGGAACCACCCC	60.106	20	CCACACTTCCGGACATCGAT	59.824	20	220	558	777	TTCAACTGTGGAACCACCCC	60.106	20	ATCCACACTTCCGGACATCG	59.824	20	20	558	779	GCAGCCAGACAGGTTATCGA	59.824	20	GAATGGCCCGGAATGGAAGA	60.107	20	20	678	868
7947947	1	p3	(TGA)5	15	717	731	TCAGGTTCCAGCAAAGCCAA	60.106	20	CTATGTCAGCACGCTTTCGC	59.974	20	247	531	777	ATCAGGTTCCAGCAAAGCCA	59.887	20	CTATGTCAGCACGCTTTCGC	59.974	20	20	530	777	TCAGGTTCCAGCAAAGCCAA	60.106	20	CTCGACTATGTCAGCACGCT	59.9	20	20	531	782
7947911	1	p2	(CT)7	14	2002	2015	GGAACTGAACGAGGACCCAG	60.037	20	AGAGAAGACACAGCTGAACCA	58.958	21	254	1824	2077	CTCTACAGGCGAGCGATCAG	60.041	20	AGAGAAGACACAGCTGAACCA	58.958	21	21	1874	2077	GGAACTGAACGAGGACCCAG	60.037	20	AGAAGACACAGCTGAACCAACA	60.093	22	22	1824	2075
7947910	1	p3	(CAG)5	15	595	609	GCCCACCCATAAGCGTAAGT	60.107	20	TCTTGGCCTTAGCTGACTGC	60.036	20	233	423	655	GAAAAGAGCGGGAAAAGGCG	60.11	20	TCTTGGCCTTAGCTGACTGC	60.036	20	20	523	655	CGAAAAGAGCGGGAAAAGGC	60.11	20	TCTTGGCCTTAGCTGACTGC	60.036	20	20	522	655
7947910	2	p3	(GAA)5	15	1151	1165	GAAGAGGACGCCGAGTACAG	59.901	20	ACAGAAAGAGAAAATACAACACACA	57.376	25	199	1001	1199	TGTGTGTGTGGAAGAGGACG	59.896	20	ACAGAAAGAGAAAATACAACACACA	57.376	25	25	991	1199	AGAGGACGCCGAGTACAGTA	59.749	20	ACAGAAAGAGAAAATACAACACACA	57.376	25	25	1003	1199
7947906	1	p1	(T)10	10	78	87	TGCATGTTTCTGCTGACTCAC	59.124	21	TGGGCTTTTATTTGCAGTGTCT	58.77	22	146	34	179	TGCATGTTTCTGCTGACTCAC	59.124	21	GCAGTGTCTTTAATCTTGTGGCA	59.747	23	23	34	166	TGCATGTTTCTGCTGACTCAC	59.124	21	TGCAGTGTCTTTAATCTTGTGGC	59.747	23	23	34	167
7947883	1	c	(TCTT)5tttatttttca(T)11	42	392	433	TGCGTTCCTCCACCGTATTC	60.109	20	TGGCATAGGATTTCAGCGCA	60.107	20	277	346	622	CGTTCCTCCACCGTATTCGT	59.828	20	TGGCATAGGATTTCAGCGCA	60.107	20	20	348	622	TGCGTTCCTCCACCGTATTC	60.109	20	GCAACATCTTGCCGACGAAA	59.763	20	20	346	478
7947875	1	p2	(AT)6	12	113	124	TGGTGATGGATCCCTTTGTGA	59.008	21	CTGGACATTGCCTCTCTGGT	59.383	20	165	1	165	GGTGATGGATCCCTTTGTGAGT	60.026	22	CTGGACATTGCCTCTCTGGT	59.383	20	20	2	165	TGGTGATGGATCCCTTTGTGAG	60.026	22	CTGGACATTGCCTCTCTGGT	59.383	20	20	1	165
7947872	1	p1	(A)10	10	287	296	CTGCTGGTGGAGTCTTCCTG	60.037	20	CCTGTCGAAAGTGCACTCCA	60.25	20	256	176	431	GCTGGTGGAGTCTTCCTGAC	60.037	20	CCTGTCGAAAGTGCACTCCA	60.25	20	20	178	431	TATGGTGTTGCACTGCTGGT	59.89	20	CCTGTCGAAAGTGCACTCCA	60.25	20	20	164	431
7947865	1	p1	(T)10	10	234	243	ACCGTTCAAGATGCTGCAGA	59.965	20	ATGCTGCGATCAAACCCAGA	60.035	20	263	156	418	ACCGTTCAAGATGCTGCAGA	59.965	20	ACTGTGGATGCTGCGATCAA	60.036	20	20	156	425	ACCGTTCAAGATGCTGCAGA	59.965	20	AACTGTGGATGCTGCGATCA	60.036	20	20	156	426
7947863	1	p1	(A)12	12	390	401	AGATAGTCTCTGGGGGTGCA	59.66	20	GTCATGTCCTAGGCGACCTG	59.897	20	243	338	580	GGGGTGCATGGTGGGTAAAA	60.543	20	GTCATGTCCTAGGCGACCTG	59.897	20	20	350	580	AGATAGTCTCTGGGGGTGCA	59.66	20	TGTCCTAGGCGACCTGTTTG	59.68	20	20	338	576
7947859	1	p3	(TGC)7	21	117	137	AGAGAGGGTTGCCAAGTTCG	59.965	20	ACACCCAGATGGCAAAACCT	59.812	20	103	68	170	GAGAGGGTTGCCAAGTTCGT	60.25	20	ACACCCAGATGGCAAAACCT	59.812	20	20	69	170	AGAGAGGGTTGCCAAGTTCG	59.965	20	ACCAGCTGCACCAAGAAGAT	59.597	20	20	68	223
7947839	1	p1	(A)10	10	182	191	CAATCTTTTCCCCCTCCCCC	60.032	20	ATTGCCCAACAAAGCTGGTG	59.606	20	259	101	359	AATCTTTTCCCCCTCCCCCT	60.179	20	ATTGCCCAACAAAGCTGGTG	59.606	20	20	102	359	CCCCTCTGAATCTCCCCTCT	59.733	20	ATTGCCCAACAAAGCTGGTG	59.606	20	20	117	359
7947839	2	p3	(AAG)5	15	1638	1652	AGCTGCCGTGGAGTAGTAGA	60.034	20	ACCGAGCAGACAAAAACCCT	59.817	20	126	1566	1691	ATTGCAGAAAGGAGCGAGCT	60.036	20	ACCGAGCAGACAAAAACCCT	59.817	20	20	1550	1691	TTAGAGCAGGAACATGGCGG	60.108	20	ACCGAGCAGACAAAAACCCT	59.817	20	20	1504	1691
7947811	1	p3	(TCT)8	24	47	70	TTTCTCCTCTCTTCCTCACCA	57.74	21	ACCGATTGGCTCTGCAATGA	60.035	20	235	4	238	TTTCTCCTCTCTTCCTCACCA	57.74	21	ATTCCAGGCCAATTCCAGCA	59.958	20	20	4	130	TTTCTCCTCTCTTCCTCACCA	57.74	21	CACCGATTGGCTCTGCAATG	59.9	20	20	4	239
7947797	1	p1	(A)12	12	1421	1432	CCACCTCCAGATGCGTATCC	59.966	20	TCGATCGAGTTTGCACCCAA	59.966	20	250	1280	1529	TCCAGATGCGTATCCATGGC	59.965	20	TCGATCGAGTTTGCACCCAA	59.966	20	20	1285	1529	CCAGATGCGTATCCATGGCT	59.964	20	TCGATCGAGTTTGCACCCAA	59.966	20	20	1286	1529
7947792	1	p3	(ATC)5	15	187	201	GGGAGAAGAGAGAGGTCCGT	60.034	20	ACAGTGGGTGCGAGTAGTTG	59.966	20	265	1	265	GGGAGAAGAGAGAGGTCCGT	60.034	20	CACAGTGGGTGCGAGTAGTT	59.966	20	20	1	266	CACTTGAACTTGCTGTCGCC	60.041	20	ACAGTGGGTGCGAGTAGTTG	59.966	20	20	134	265
7947780	1	p3	(ACC)5	15	995	1009	TTACTGAGCTCCTCACCGGA	59.961	20	CGAACGAGAAGTGCTGCAAC	60.111	20	234	808	1041	TTACTGAGCTCCTCACCGGA	59.961	20	TACTCTGATGCTGGCGTCAC	59.827	20	20	808	1081	TTACTGAGCTCCTCACCGGA	59.961	20	GTACTCTGATGCTGGCGTCA	59.827	20	20	808	1082
7947780	2	p3	(ACC)7	21	1277	1297	ACTGCGTCTCTTTTGCCTCA	59.893	20	TTTCCCCTTGTGATCAGGGC	59.96	20	234	1152	1385	ACTGCGTCTCTTTTGCCTCA	59.893	20	TCCCCTTGTGATCAGGGCTA	59.956	20	20	1152	1383	ACTGCGTCTCTTTTGCCTCA	59.893	20	AGACAGTTTGAGGCGGATCG	60.109	20	20	1152	1421
7947780	3	p3	(GAT)5	15	1458	1472	GCCCTGATCACAAGGGGAAA	59.96	20	CCATGGCCATTGCACTTAGC	59.896	20	130	1366	1495	GCCCTGATCACAAGGGGAAA	59.96	20	GCCATGGCCATTGCACTTAG	59.896	20	20	1366	1496	GCCCTGATCACAAGGGGAAA	59.96	20	TGGTTAGGATGCTGCCATGG	60.107	20	20	1366	1509
7947777	1	c	(GAT)5gacgacgacgac(GAT)5	42	217	258	AGTAGGTCTGGATACCGTGGA	59.432	21	TGACAGAAACCCAGTCCTCA	58.199	20	206	104	309	AGTAGGTCTGGATACCGTGGA	59.432	21	CGCATTGTCTCCAATTTTGCC	59.005	21	21	104	379	AGGTCTGGATACCGTGGAAA	58.053	20	TGACAGAAACCCAGTCCTCA	58.199	20	20	107	309
7947774	1	p2	(TC)11	22	65	86	TAGATTCTTCCGCCACCACC	59.46	20	GCCACCATAGAGATCACGGG	59.966	20	109	41	149	TAGATTCTTCCGCCACCACC	59.46	20	GGGCACGGAGAGAAAATGGA	60.035	20	20	41	241	TAGATTCTTCCGCCACCACC	59.46	20	TGGAGTAGCTGATGGGGTCA	59.957	20	20	41	196
7947774	2	p2	(TA)7	14	2606	2619	TTCTTTGCACAGCACACCAC	59.545	20	AGGTAGGGATTGTACGTACGT	57.995	21	102	2583	2684	TAGTCGGCTAACCTCTCGGG	60.465	20	AGGGATTGTACGTACGTAGGT	57.995	21	21	2439	2680	TAGTCGGCTAACCTCTCGGG	60.465	20	AGGTAGGGATTGTACGTACGT	57.995	21	21	2439	2684
7947762	1	p1	(T)11	11	273	283	GGGAGAGGAGAGAAGGAGCA	60.033	20	CTCGGTCGGATTTCAGCGTA	59.9	20	209	168	376	GGGAGAGGAGAGAAGGAGCA	60.033	20	TTCCTCGGTCGGATTTCAGC	60.108	20	20	168	379	GGGAGAGGAGAGAAGGAGCA	60.033	20	GGGAGGAAGGAGTGGAGGAA	60.253	20	20	168	425
7947761	1	c	(TGA)6tcaacacagacgactactagtactactatgatgaagcacacaaatcttactcttgtttgagtt(GAA)9	108	87	194	CTCCAGGAGATTGCCGTCTC	59.896	20	AATGGTGGAGGAGGGGTAGT	59.578	20	226	14	239	TCGTGGCACTCCGATTCTAC	59.545	20	AATGGTGGAGGAGGGGTAGT	59.578	20	20	32	239	CTCCAGGAGATTGCCGTCTC	59.896	20	CCATAATGGTGGAGGAGGGG	59.226	20	20	14	243
7947753	1	p3	(TCT)6	18	216	233	TCCCCAACATCCCCAATTCA	58.912	20	AGGCGGAAGGAGGATACACT	60.032	20	252	166	417	AGACCTCACCAACCAAACCC	59.815	20	GTCCAAGACCAAAGCAAGCAG	60.001	21	21	71	260	AGACCTCACCAACCAAACCC	59.815	20	CGAACAGCTTCAAAGTTGGGG	60.001	21	21	71	345
7947748	1	p3	(AGA)5	15	207	221	CAAAGAATCCGCAGCTGCTG	60.179	20	CCTTTCTTGTCTTGCGGTGC	60.04	20	105	177	281	AACAAAGAATCCGCAGCTGC	59.758	20	CCTTTCTTGTCTTGCGGTGC	60.04	20	20	175	281	CAAAGAATCCGCAGCTGCTG	60.179	20	TTCTTGTCTTGCGGTGCTCT	59.893	20	20	177	278
7947734	1	p2	(GA)9	18	442	459	AGCTGGACATCTGGAAACGG	60.036	20	GCTGGCCACTCTATTCTGCT	59.82	20	255	249	503	ACCTTGTCAGCCATGGGATC	59.743	20	TTTATCGAGGCCCGGTGAAC	60.108	20	20	288	567	CAACCTTGTCAGCCATGGGA	60.251	20	TGAGTACCCTTCCTTCCCGT	59.884	20	20	286	545
7947734	2	c	(A)10gttgatcgatgctgacccaagcatcatataatgaac(T)10	56	1153	1208	TATGCCATGGCTGAGCTCAG	59.892	20	TAGCAATTCCTCCTGCCAGG	59.452	20	141	1097	1237	TATGCCATGGCTGAGCTCAG	59.892	20	GCAATTCCTCCTGCCAGGTT	60.613	20	20	1097	1235	TGTATGGGAAGTGGGGTCCA	60.179	20	TAGCAATTCCTCCTGCCAGG	59.452	20	20	1066	1237
7947729	1	p3	(GAA)5	15	319	333	GGTTCGTCGAATACAGCCCA	60.109	20	ATGCCACTCCACTCCTACCT	59.957	20	219	138	356	GGTTCGTCGAATACAGCCCA	60.109	20	GTAAGGGTCCCACCAGATGC	60.107	20	20	138	372	CAAAGACGGTCCCCAAAGGT	60.179	20	ATGCCACTCCACTCCTACCT	59.957	20	20	245	356
7947727	1	p1	(A)18	18	32	49	TCTCTCAACAAAATCCACAACAACA	59.583	25	TGGACAAGGACCGTACAACG	59.968	20	253	4	256	TCTCTCAACAAAATCCACAACAACA	59.583	25	ACTATGCACGCCAATGTCCA	60.036	20	20	4	229	TCTCTCAACAAAATCCACAACAACA	59.583	25	TGACCGCGAAAGTAGCATGT	60.038	20	20	4	278
7947725	1	p3	(AGA)7	21	211	231	CTGCTCTAGGGAAGCAGTCA	58.81	20	TGGAACAGCTAGCTTGACCG	60.037	20	152	114	265	CCGAAGCAGCTGAAAAGTCA	58.771	20	TGGAACAGCTAGCTTGACCG	60.037	20	20	144	265	ACCGAAGCAGCTGAAAAGTC	58.77	20	TGGAACAGCTAGCTTGACCG	60.037	20	20	143	265
7947724	1	p3	(AGC)7	21	224	244	AGGCGGCTCATCATCATCAC	60.25	20	GTTGCTGACTGTGAAGCGTG	60.042	20	209	183	391	CGTAGTAAGGCGGCTCATCA	59.616	20	GTTGCTGACTGTGAAGCGTG	60.042	20	20	176	391	AGGCGGCTCATCATCATCAC	60.25	20	TGCTGACTGTGAAGCGTGAA	60.179	20	20	183	389
7947724	2	p3	(AGA)5	15	773	787	CGGGGAAAGTTAGGCTCGTT	60.037	20	AGCCAATCGACCTTATCTTCCT	58.958	22	126	690	815	CTCTCTTGGCGGGGAAAGTT	59.963	20	AGCCAATCGACCTTATCTTCCT	58.958	22	22	681	815	GGAGGATTTGGTGAGGGCTC	60.107	20	AGCCAATCGACCTTATCTTCCT	58.958	22	22	664	815
7947714	1	p2	(TA)8	16	405	420	CATTCTGCGGATCCCTCCTC	59.965	20	CAGTTGGACGACTCGGAGTC	60.11	20	167	295	461	AGGACTTTCACAACGCCGAT	59.965	20	CAGTTGGACGACTCGGAGTC	60.11	20	20	226	461	GCCGAGGAGGACTTTCACAA	59.965	20	CAGTTGGACGACTCGGAGTC	60.11	20	20	219	461
7947712	1	p1	(A)10	10	210	219	AGCCTGCTGGTTATTGGTGA	59.302	20	TCGCATTCGTGTCTTCAGCT	60.038	20	192	141	332	CGCAAGAATGAGAGCAGTGG	59.274	20	TCGCATTCGTGTCTTCAGCT	60.038	20	20	172	332	AGCCTGCTGGTTATTGGTGA	59.302	20	GTCGCATTCGTGTCTTCAGC	59.906	20	20	141	333
7947703	1	p3	(CTT)7	21	38	58	AGTCAGTGGCAGTGCATTCA	59.891	20	TGTCCCGCTGGATCTCTGTA	60.034	20	152	8	159	TCAGTCAGTGGCAGTGCATT	59.891	20	TGTCCCGCTGGATCTCTGTA	60.034	20	20	6	159	AGTCAGTGGCAGTGCATTCA	59.891	20	CTGAACCACCTCACTGTCCC	59.965	20	20	8	173
7947701	1	p1	(A)14	14	165	178	TCGGTAGTACAACCCAAAGCC	59.998	21	GATGCTCCGGTTCAAGTCCA	60.036	20	224	80	303	CCTTCCAAACACAGTGCACAG	59.934	21	GATGCTCCGGTTCAAGTCCA	60.036	20	20	25	303	TCGGTAGTACAACCCAAAGCC	59.998	21	TCGATGCTCCGGTTCAAGTC	60.109	20	20	80	305
7947695	1	p2	(CT)10	20	38	57	TGCTGCCAAGAAGAAGTGAGA	59.582	21	ATGCAAAACCTCTCGCCACT	60.251	20	213	1	213	TGCTGCCAAGAAGAAGTGAGA	59.582	21	CAGTTAGTCAGCACCACGGA	59.683	20	20	1	176	TGCTGCCAAGAAGAAGTGAGA	59.582	21	TCAGTTAGTCAGCACCACGG	59.683	20	20	1	177
7947691	1	p5	(TGGTC)5	25	1551	1575	CGCAGTGTGCAGCTCTAGAA	60.389	20	ACAAGAAAACCCAACACAACCA	59.099	22	268	1346	1613	CGCAGTGTGCAGCTCTAGAA	60.389	20	AACAAGAAAACCCAACACAACCA	59.675	23	23	1346	1614	CGCAGTGTGCAGCTCTAGAA	60.389	20	ACAAGAAAACCCAACACAACCAT	59.482	23	23	1346	1613
7947683	1	c	(TTC)10attgctttctggtttaacccgtacacccgaagattcgctcgaaatctatggacgttggatgattgaaggataaatacaattcctagg(TGC)6tctgaaactgttttcttgaatctct(TC)10	180	95	274	GGTAGTGCCGTGCCATCTTT	60.677	20	GCTACTTGAGCCCAATCCCA	59.744	20	270	56	325	GGTAGTGCCGTGCCATCTT	60.078	19	GCTACTTGAGCCCAATCCCA	59.744	20	20	56	325	GGTAGTGCCGTGCCATCTTTA	60.406	21	GCTACTTGAGCCCAATCCCA	59.744	20	20	56	325
7947682	1	p1	(A)12	12	78	89	GAGGGAGAACATAACCGTGCT	59.793	21	AGGGAAGCAACATGGGATGG	60.033	20	278	32	309	GAGGGAGAACATAACCGTGCT	59.793	21	GGGAAGCAACATGGGATGGA	60.033	20	20	32	308	GAGGGAGAACATAACCGTGCT	59.793	21	TCAGCGCAAGAAGAAGCTCA	59.966	20	20	32	183
7947663	1	p3	(CTC)5	15	118	132	CGCCTTCATCCTCCATCCAA	59.819	20	TCCCACTGGCACAAACTGTT	60.034	20	267	15	281	CGCCTTCATCCTCCATCCAA	59.819	20	TTCCCACTGGCACAAACTGT	60.034	20	20	15	282	CGCCTTCATCCTCCATCCAA	59.819	20	CACTGGCACAAACTGTTGGG	59.897	20	20	15	278
7947663	2	p3	(AAG)5	15	1197	1211	AAAGGACGACGGAAAGGAGG	59.679	20	TGATGAGCTGTCAACGCACA	60.25	20	206	1070	1275	ACTCCTCTCCGCCTCTTGTA	59.668	20	TGATGAGCTGTCAACGCACA	60.25	20	20	1019	1275	GACGACGGAAAGGAGGAGAG	59.547	20	TGATGAGCTGTCAACGCACA	60.25	20	20	1074	1275
7947657	1	p1	(A)11	11	168	178	TTATAAGTGCGGCGCTGGAT	59.894	20	CGAGACGTACTGCAAGGACA	59.76	20	262	26	287	TTTATAAGTGCGGCGCTGGA	60.108	20	CGAGACGTACTGCAAGGACA	59.76	20	20	25	287	TTATAAGTGCGGCGCTGGAT	59.894	20	CGAGTGCCGCACTTACGATA	60.248	20	20	26	254
7947653	1	p3	(TCT)10	30	39	68	TGCACTCCACTGCGCATAG	60.448	19	CGCTCCAAGGGCGAATAGAT	59.966	20	162	13	174	TGCACTCCACTGCGCATAG	60.448	19	TTCGCTCCAAGGGCGAATAG	60.179	20	20	13	176	TGCACTCCACTGCGCATAG	60.448	19	CTTCGCTCCAAGGGCGAATA	60.179	20	20	13	177
7947649	1	p1	(T)10	10	410	419	TGTAGCCATGCACGATCGAT	59.611	20	TGCAACTGAATTATGTGCCTGA	58.58	22	158	290	447	ATGTAGCCATGCACGATCGA	59.611	20	TGCAACTGAATTATGTGCCTGA	58.58	22	22	289	447	TGTAGCCATGCACGATCGAT	59.611	20	GCTACTGCTTTGACTTGTTCAGA	59.19	23	23	290	511
7947646	1	p1	(A)10	10	83	92	CACAATATCAAGAGTTGACGCCC	59.936	23	GCACAATATCGCAGCCCAAA	59.545	20	262	57	318	ACAATATCAAGAGTTGACGCCC	58.729	22	GCACAATATCGCAGCCCAAA	59.545	20	20	58	318	CACAATATCAAGAGTTGACGCCC	59.936	23	ATGGTGCACAATATCGCAGC	59.335	20	20	57	323
7947635	1	p3	(CTG)6	18	167	184	AAGCCAGATTCTGCAAAGGC	59.107	20	AGGAGAGGAAGGAGGAGCAG	60.032	20	174	51	224	AAGCCAGATTCTGCAAAGGC	59.107	20	AGCAGGAGAGGAAGGAGGAG	60.032	20	20	51	227	AAGCCAGATTCTGCAAAGGC	59.107	20	CACCTTTACTGGGCGACGAT	60.108	20	20	51	291
7947635	2	p1	(A)10	10	564	573	AAGAGCACTGGTTCAGGCTC	59.964	20	CCAATCCTGCCTCCCATGAG	60.179	20	276	377	652	TCCTGGCAAGACTGTGAACC	59.891	20	GCTAACGACCAATCCTGCCT	60.108	20	20	452	660	TCCTGGCAAGACTGTGAACC	59.891	20	GGCTGCTAACGACCAATCCT	60.108	20	20	452	664
7947632	1	p2	(CT)14	28	39	66	CTTTCGTTCGCTGCCTTTCC	60.11	20	AGAAACGCCATTGCTGGAGA	59.963	20	156	5	160	CTTTCGTTCGCTGCCTTTCC	60.11	20	GAAACGCCATTGCTGGAGAC	59.831	20	20	5	159	CTTTCGTTCGCTGCCTTTCC	60.11	20	GCAGAATTGCGGGGAGAAAC	59.829	20	20	5	174
7947624	1	c	(CAC)5caact(TTC)7	41	318	358	CGTGTGACCAAGAAAGCACC	59.692	20	AAAGAGTCATAAGCGGGGGC	60.107	20	195	196	390	GCGTGTGACCAAGAAAGCAC	60.317	20	AAAGAGTCATAAGCGGGGGC	60.107	20	20	195	390	CGTGTGACCAAGAAAGCACC	59.692	20	AGTCATAAGCGGGGGCATTC	60.179	20	20	196	386
7947606	1	p3	(CAG)5	15	649	663	GGCTTTTCCTGAGGAACCGA	59.964	20	GTGGTGGTGGTTGGAATTGC	59.967	20	171	623	793	AGGCTTTTCCTGAGGAACCG	59.963	20	GTGGTGGTGGTTGGAATTGC	59.967	20	20	622	793	GGCTTTTCCTGAGGAACCGA	59.964	20	TGGTGGTGGTTGGAATTGCT	60.106	20	20	623	792
7947602	1	p3	(CGG)5	15	255	269	TTTCCTCATCAGGCTCTCGC	59.823	20	GAGGGAGGAGAAAATGCGGG	60.465	20	276	193	468	TTTCCTCATCAGGCTCTCGC	59.823	20	AGAGGGAGGAGAAAATGCGG	59.456	20	20	193	469	ACTCCAATTTTACGTGCGCG	59.835	20	CAACGAGCTTCTCCGGTCTG	60.734	20	20	145	294
7947595	1	p3	(TCT)5	15	416	430	TCGCATCTGCATCTTCCTCC	59.894	20	CGCCTCCTCTGAACCCAAAT	60.035	20	152	392	543	CGCATCTGCATCTTCCTCCT	59.894	20	CGCCTCCTCTGAACCCAAAT	60.035	20	20	393	543	TCGCATCTGCATCTTCCTCC	59.894	20	GTGGAGTCTGCTGTGAGGAC	60.038	20	20	392	644
7947554	1	p3	(TGG)5	15	204	218	GACCACGAGCTCGATACCTG	59.97	20	ACTTGCTTCTTCTGCCCCTC	59.963	20	246	53	298	AAACTCATGCTGACCCTCGG	60.036	20	ACTTGCTTCTTCTGCCCCTC	59.963	20	20	124	298	AGCAGACACTCTTGGAAGGC	59.964	20	ACTTGCTTCTTCTGCCCCTC	59.963	20	20	146	298
7947539	1	p3	(GAG)5	15	55	69	CCGACGAAGGAGCAGATCAT	59.613	20	AGGATGAGAAGGGACGTCGA	60.034	20	173	31	203	CCGACGAAGGAGCAGATCAT	59.613	20	CGTCGAGGTAATCCCCCTTG	59.896	20	20	31	189	CCGACGAAGGAGCAGATCAT	59.613	20	CCCCTTGTAGTCGCGATGAA	59.825	20	20	31	176
7947525	1	p3	(AAG)8	24	85	108	TGGCTCTGCGCTTATCTAGC	59.967	20	AGCAGGTGTGAGAAATGCGA	59.965	20	247	22	268	TGGCTCTGCGCTTATCTAGC	59.967	20	TAAACCGCTGCAGACCACAT	59.964	20	20	22	242	TGGCTCTGCGCTTATCTAGC	59.967	20	CTTCTTCGCAGTACAGGGCA	60.037	20	20	22	177
7947525	2	p3	(TCA)5	15	1063	1077	GGATGCTTCATTCAGCTGCG	59.971	20	GGCGAGCTAAACTTGGGCTA	60.108	20	138	1013	1150	CCGAATGGCGTTATGGATGC	59.762	20	GGCGAGCTAAACTTGGGCTA	60.108	20	20	999	1150	GGATGCTTCATTCAGCTGCG	59.971	20	AAGGGCGAGCTAAACTTGGG	60.323	20	20	1013	1153
7947525	3	p3	(ATT)5	15	1216	1230	TAGCCCAAGTTTAGCTCGCC	60.108	20	TGGCGAATGTCTCAGGTAATTCA	60.055	23	182	1131	1312	CCCAAGTTTAGCTCGCCCTT	60.323	20	TGGCGAATGTCTCAGGTAATTCA	60.055	23	23	1134	1312	TAGCCCAAGTTTAGCTCGCC	60.108	20	GGCGAATGTCTCAGGTAATTCA	58.468	22	22	1131	1311
7947510	1	p3	(GAA)13	39	308	346	AGCTTGATTGAGTCTGCTCCA	59.373	21	CCACTGGGTTGGTTTTCTGC	59.611	20	172	236	407	GCTTGATTGAGTCTGCTCCAC	59.263	21	CCACTGGGTTGGTTTTCTGC	59.611	20	20	237	407	GCTTGATTGAGTCTGCTCCA	57.895	20	CCACTGGGTTGGTTTTCTGC	59.611	20	20	237	407
7947497	1	p3	(ATT)5	15	94	108	TCATGATCTTTCTTATCAGATTGGCA	58.715	26	AACGTAGTGCTCCATGCCTC	60.108	20	237	18	254	TCATGATCTTTCTTATCAGATTGGCA	58.715	26	GAACGTAGTGCTCCATGCCT	60.108	20	20	18	255	TCATGATCTTTCTTATCAGATTGGCA	58.715	26	GCTCCATGCCTCCATCCAAT	60.179	20	20	18	246
7947483	1	p1	(A)10	10	124	133	CTCAGCGGATTTCACTCGGA	59.827	20	TTCCCTTGTGGTTGTGGTCC	60.106	20	204	76	279	CTCAGCGGATTTCACTCGGA	59.827	20	ATCTGCGAGCACATATGGCA	59.893	20	20	76	188	CTCAGCGGATTTCACTCGGA	59.827	20	AGGACGGGCATTTGATCTCG	60.179	20	20	76	229
7947466	1	p1	(A)13	13	125	137	AGATTGTACGGCCCAAACCA	59.597	20	AGGTTCGTGGTGTGGCTATG	60.036	20	275	66	340	AGATTGTACGGCCCAAACCA	59.597	20	GGTTCGTGGTGTGGCTATGA	60.037	20	20	66	339	AGATTGTACGGCCCAAACCA	59.597	20	ACATGCTAGCACCGTCAGAC	60.109	20	20	66	273
7947441	1	p1	(A)15	15	108	122	ACTGACTTCACTGCTCACCG	59.967	20	GGTGGCCAAGTTCCCGAATA	60.035	20	147	69	215	ACTGACTTCACTGCTCACCG	59.967	20	GTGTTTGTTCTGGTGGTGGC	59.898	20	20	69	229	ACTGACTTCACTGCTCACCG	59.967	20	TCTTGACTGTTGTCCCCGTG	59.894	20	20	69	318
7947434	1	p3	(CTT)23	69	399	467	GCAGATCCGTACGTGTCCAT	59.898	20	ATCCCAAACACAGCCCAACA	60.106	20	236	320	555	GCAGATCCGTACGTGTCCAT	59.898	20	TCCGAACCACCTACCCATCA	60.252	20	20	320	579	GCAGATCCGTACGTGTCCAT	59.898	20	ACTTCCGAACCACCTACCCA	60.472	20	20	320	582
7947402	1	p1	(T)13	13	106	118	TGATGCAACAAACATATCAACCCA	59.474	24	AGGCGGAAGAACTTGCATCA	59.963	20	260	38	297	TGATGCAACAAACATATCAACCCA	59.474	24	CACAAGGCGGAAGAACTTGC	60.04	20	20	38	301	TGATGCAACAAACATATCAACCCA	59.474	24	GCACAAGGCGGAAGAACTTG	60.04	20	20	38	302
7947388	1	p4	(CTTT)5	20	40	59	AGAGACGCGACGACCTTTTT	59.968	20	CGACCACCAACAGGCTTAGT	59.965	20	256	10	265	AAGAGACGCGACGACCTTTT	59.968	20	CGACCACCAACAGGCTTAGT	59.965	20	20	9	265	AAAGAGACGCGACGACCTTT	59.968	20	CGACCACCAACAGGCTTAGT	59.965	20	20	8	265
7947374	1	p1	(T)10	10	163	172	TGGAAGTGTGTGATTGCGGA	59.892	20	TGGTCAACGGGATTTTGGGT	59.814	20	259	1	259	TGGAAGTGTGTGATTGCGGA	59.892	20	CGGTGGTCAACGGGATTTTG	59.76	20	20	1	262	GTGGAAGTGTGTGATTGCGG	59.762	20	TGGTCAACGGGATTTTGGGT	59.814	20	20	0	259
7947371	1	p2	(AT)6	12	79	90	TCGATTTTCAAAGAGGGGCT	57.121	20	TTGGGCCATTCCAAGTTCCT	59.513	20	251	32	282	GGAATCGATTTTCAAAGAGGGGC	60.181	23	TTGGGCCATTCCAAGTTCCT	59.513	20	20	28	282	AGGGGCTATATATGCAGGAGAGA	59.727	23	TTGGGCCATTCCAAGTTCCT	59.513	20	20	45	282
7947370	1	p2	(AT)7	14	252	265	TATGCGTCTGACCATCGCAG	60.249	20	GGTGTCTGTGTCATGCCTGA	59.965	20	274	87	360	TATGCGTCTGACCATCGCAG	60.249	20	TCATGCCTGATTCGGTGACC	60.108	20	20	87	350	ATATGCGTCTGACCATCGCA	59.611	20	GGTGTCTGTGTCATGCCTGA	59.965	20	20	86	360
7947265	1	p3	(TGC)5	15	120	134	TCCCCGAAGCTTGTTGAAGT	59.528	20	GAGCTGGACAATCAAGGGCT	60.035	20	126	58	183	TCCCCGAAGCTTGTTGAAGT	59.528	20	ATCGGTATCGTCGGTGATGC	60.039	20	20	58	319	TCCCCGAAGCTTGTTGAAGT	59.528	20	TATCGTCGGTGATGCAGGTG	59.898	20	20	58	314
7947249	2	c	(AACC)5tactctagcctttgcgtaccggatgaatca(GT)11	72	2015	2086	ACCTAACAAGGTGGTGCCAA	59.446	20	ACACACCCACAGTACCATGC	60.251	20	251	1859	2109	AACCTAACAAGGTGGTGCCA	59.446	20	ACACACCCACAGTACCATGC	60.251	20	20	1858	2109	TGGCCTCAAGGTTTCTGGAA	59.15	20	AAAGGAAGGAAGGACCGCAG	59.963	20	20	1970	2228
7947244	1	p3	(TCT)10	30	34	63	CTTGTTCCTCATCCTCCTCCA	58.809	21	GTGGACCCTGAGGAATGCAA	59.962	20	280	10	289	CTTGTTCCTCATCCTCCTCCA	58.809	21	AATGGTGGTCAGTGGCTGTT	59.814	20	20	10	250	TTGTTCCTCATCCTCCTCCA	57.658	20	GTGGACCCTGAGGAATGCAA	59.962	20	20	11	289
7947241	1	p2	(AG)8	16	276	291	ATCGAGCCGTAGATTGAGCG	60.04	20	CTTGCCCATCCTCTCTCCTC	59.242	20	232	94	325	CGAGCCGTAGATTGAGCGTA	59.693	20	CTTGCCCATCCTCTCTCCTC	59.242	20	20	96	325	ATCGAGCCGTAGATTGAGCG	60.04	20	TTGCCCATCCTCTCTCCTCG	61.045	20	20	94	324
7947226	2	p3	(CTG)9	27	630	656	TCCAATGGTTCTGCTCCCAC	59.962	20	AAAGCTGTCATCTCGGGTGG	60.036	20	219	589	807	TCCAATGGTTCTGCTCCCAC	59.962	20	TCACAGGCGCTTTCTCAGAG	60.038	20	20	589	718	TCCAATGGTTCTGCTCCCAC	59.962	20	CTCACAGGCGCTTTCTCAGA	60.038	20	20	589	719
7947224	1	p1	(A)10	10	71	80	ACAGCATTTGCAGACTCAAGT	58.42	21	GGCCCATGGAGGACTCTTTC	60.107	20	234	14	247	ACAGCATTTGCAGACTCAAGTT	59.046	22	GGCCCATGGAGGACTCTTTC	60.107	20	20	14	247	ACAGCATTTGCAGACTCAAGTTC	59.996	23	GGCCCATGGAGGACTCTTTC	60.107	20	20	14	247
7947214	1	p3	(GCT)7	21	76	96	TCTTGGAGTCGATTGTGGGC	60.036	20	GCGATTGTGATGATGGTGGC	59.97	20	129	6	134	GTGGGCAGTGATGGAGTTGA	59.963	20	GCGATTGTGATGATGGTGGC	59.97	20	20	20	134	GAGTCGATTGTGGGCAGTGA	60.037	20	GCGATTGTGATGATGGTGGC	59.97	20	20	11	134
7947213	1	p3	(CTT)5	15	233	247	TCTTCGCGTTGTACGACCAA	59.969	20	ATGAGGCAGGGGGTTTGATG	60.033	20	244	74	317	TGCAACGTCTCCTTCCTCAC	59.966	20	ATGAGGCAGGGGGTTTGATG	60.033	20	20	122	317	TCTTCGCGTTGTACGACCAA	59.969	20	AAGATGAGGCAGGGGGTTTG	59.96	20	20	74	320
7947213	2	p3	(AGA)6	18	816	833	GTGCGTGGATGGAGAGTTGA	60.037	20	CAACTGCTGCCACAGGGTA	59.927	19	223	710	932	GTTACCTGAGTCCACTCGCC	60.109	20	CAACTGCTGCCACAGGGTA	59.927	19	19	671	932	GGTTACCTGAGTCCACTCGC	60.109	20	CAACTGCTGCCACAGGGTA	59.927	19	19	670	932
7947211	1	p1	(T)10	10	410	419	TGAAGGTGTCATTGTGCCGA	59.892	20	TCCCTTGCATGATGTGAGCA	59.671	20	188	332	519	TGAAGGTGTCATTGTGCCGA	59.892	20	CTGATGGCGTGTATGTGCTTG	59.937	21	21	332	579	TGAAGGTGTCATTGTGCCGA	59.892	20	TCCCTTGCATGATGTGAGCAT	60.064	21	21	332	519
7947210	1	c	(AAG)11nnnnnnnnnnnnnnn(AAG)11	81	124	204	TCCAAATTCAAGAAAAGAAGCAGAGA	59.453	26	GGACTGGAGCCAAGACAAGT	59.602	20	200	95	294	CCAAATTCAAGAAAAGAAGCAGAGA	58.258	25	GGCTAGACACCAAAAGGCCA	60.251	20	20	96	375	TCCAAATTCAAGAAAAGAAGCAGAGA	59.453	26	CATCGGACTGGAGCCAAGAC	60.461	20	20	95	298
7947208	1	p2	(AT)6	12	127	138	GCTCATTGTGCAGTTGTGGA	59.046	20	TGAGCTCCAAATCCAACGCT	59.963	20	251	46	296	AGCTCATTGTGCAGTTGTGG	59.043	20	TGAGCTCCAAATCCAACGCT	59.963	20	20	45	296	GCTCATTGTGCAGTTGTGGA	59.046	20	TCCAAATCCAACGCTGTCCA	59.89	20	20	46	291
7947198	1	p1	(T)16	16	522	537	GCAGTTGGAATGGAGCTCCT	60.035	20	ACAACATCGTCGGCACAGAA	60.25	20	126	486	611	AGCAGTTGGAATGGAGCTCC	60.035	20	ACAACATCGTCGGCACAGAA	60.25	20	20	485	611	GCAGTTGGAATGGAGCTCCT	60.035	20	ACACAAACCCACCCGAAACA	60.324	20	20	486	641
7947181	1	p3	(TGG)5	15	368	382	ACCCTTCTTCTGGTCAGGGA	59.806	20	CTCCTTGAGCTGCTCCGTAG	59.898	20	219	339	557	ACCCTTCTTCTGGTCAGGGA	59.806	20	AACCTGCAGCTGAACCGTAA	59.892	20	20	339	512	ACCCTTCTTCTGGTCAGGGA	59.806	20	AATAACCCGACTGAGCACCG	60.108	20	20	339	479
7947180	1	p3	(GAA)5	15	133	147	TGGAGCCAGTTTAAGCAGCA	59.89	20	CTTTGCCATAGCCATGTCGC	59.97	20	160	81	240	TGGAGCCAGTTTAAGCAGCA	59.89	20	GCTTTGCCATAGCCATGTCG	59.97	20	20	81	241	TGGAGCCAGTTTAAGCAGCA	59.89	20	AGCCCCAGGAGCTTCATAGA	60.031	20	20	81	303
7947174	1	p3	(ACC)6	18	136	153	TTAAAAGCTCCCGCCACCAT	59.961	20	AGCTCTTTGCCGTCCTCTTC	60.037	20	182	91	272	TTAAAAGCTCCCGCCACCAT	59.961	20	GAAGCTCTTTGCCGTCCTCT	60.037	20	20	91	274	TTAAAAGCTCCCGCCACCAT	59.961	20	AGAAGCTCTTTGCCGTCCTC	60.037	20	20	91	275
7947167	2	p3	(TCT)6	18	1066	1083	ACGCCTCACTTTGTTCGGAT	59.965	20	AAGGTACAAGGGGGAGACGA	59.884	20	171	941	1111	AACGCCTCACTTTGTTCGGA	60.179	20	AAGGTACAAGGGGGAGACGA	59.884	20	20	940	1111	ACGCCTCACTTTGTTCGGAT	59.965	20	AGGTACAAGGGGGAGACGAT	59.661	20	20	941	1110
7947160	1	p1	(A)10	10	79	88	TCAGTTCTCTTGTACAACGTACCT	59.418	24	CCCGGGAGCATCTGTTTGAT	60.107	20	104	39	142	TCAGTTCTCTTGTACAACGTACC	58.137	23	CCCGGGAGCATCTGTTTGAT	60.107	20	20	39	142	CAGTTCTCTTGTACAACGTACCT	58.132	23	CCCGGGAGCATCTGTTTGAT	60.107	20	20	40	142
7947132	1	p3	(GAA)5	15	317	331	CGATGGTGCATGCATTCAGG	59.97	20	TTTTGGATGCTGGGCCTCAA	60.179	20	273	114	386	GTTTCGGGCCTTGACTCTGA	59.965	20	TTTTGGATGCTGGGCCTCAA	60.179	20	20	214	386	GTTTCGGGCCTTGACTCTGA	59.965	20	CACCTCAGACTGAGTCCACG	59.758	20	20	214	450
7947108	1	p3	(CTT)9	27	196	222	ACAACAACCGCACCAACAAG	59.828	20	GGAGTCTGTAGCCAAGAGCC	59.823	20	262	45	306	ACAACAACCGCACCAACAAG	59.828	20	GGCTTTATCCCGGAGCTCAA	59.82	20	20	45	263	CAACCGCACCAACAAGACAC	60.248	20	GGAGTCTGTAGCCAAGAGCC	59.823	20	20	49	306
7947074	1	p3	(CAC)5	15	384	398	CAAGTCACCTCCTCCACCAC	59.965	20	TACTGGTGGTGGTGGAGACT	59.81	20	142	288	429	CCCCCGGTTTACAAGTCTCC	60.036	20	TACTGGTGGTGGTGGAGACT	59.81	20	20	217	429	CCAACCCCGGTCTACAAGTC	60.037	20	TACTGGTGGTGGTGGAGACT	59.81	20	20	190	429
7947068	1	p2	(GA)6	12	992	1003	GCACACAGCTGAAGATCCTTG	59.532	21	CCCCATATATCCTTCCACTTCCG	60.055	23	259	787	1045	ACAGCTGAAGATCCTTGTGGT	59.298	21	CCCCATATATCCTTCCACTTCCG	60.055	23	23	791	1045	GCACACAGCTGAAGATCCTT	58.181	20	CCCCATATATCCTTCCACTTCCG	60.055	23	23	787	1045
7947060	1	p1	(T)11	11	132	142	TCAACTTCTTTCCATCCCGGA	59.018	21	GGGCTGTTGCATGGTTTGTC	60.32	20	219	107	325	TCAACTTCTTTCCATCCCGGA	59.018	21	ATGGGCTGTTGCATGGTTTG	59.678	20	20	107	327	TCAACTTCTTTCCATCCCGGA	59.018	21	CAATGGGCTGTTGCATGGTT	59.678	20	20	107	329
7947048	1	p2	(TC)7	14	112	125	TCTCCAGAGAGGACCCTATACT	58.318	22	GCTCGCTCAGTGCATGATTG	59.972	20	231	54	284	ACCACAAGACCAACTTTTTCTCC	59.3	23	GCTCGCTCAGTGCATGATTG	59.972	20	20	83	284	ACCACAAGACCAACTTTTTCTCC	59.3	23	TCTAAAACCCACGTCCTGCC	59.964	20	20	83	336
7947040	1	p3	(GGA)5	15	938	952	TGATGGGGGTGGTGGATTTG	59.959	20	GATCTTCCATGCCACCCCTC	60.179	20	120	861	980	TGATGGGGGTGGTGGATTTG	59.959	20	CTCTGCGATCTTCCATGCCA	60.179	20	20	861	986	GTTGATGGGGGTGGTGGATT	59.959	20	GATCTTCCATGCCACCCCTC	60.179	20	20	859	980
7947013	1	p2	(TA)6	12	315	326	TTGGCAGGGTGTTGCAAATG	59.894	20	TCGATAGTAACTTTGGATCCACA	57.074	23	263	108	370	TTGGCAGGGTGTTGCAAATG	59.894	20	TCGATAGTAACTTTGGATCCACAA	57.711	24	24	108	370	GGCAGGGTGTTGCAAATGAT	59.39	20	TCGATAGTAACTTTGGATCCACA	57.074	23	23	110	370
7946991	1	p2	(AT)7	14	267	280	CTGTTGATTCAAGCCGTGGC	60.11	20	TTGCAGGGATGCCTTCTCAG	60.035	20	172	200	371	GCTGTTGATTCAAGCCGTGG	60.11	20	TTGCAGGGATGCCTTCTCAG	60.035	20	20	199	371	CTGTTGATTCAAGCCGTGGC	60.11	20	GCAGGGATGCCTTCTCAGAA	59.746	20	20	200	369
7946989	1	p1	(A)11	11	845	855	TGCTGACTCAACCATCCGAC	60.037	20	GCAACCACAACTGAACCGTG	60.248	20	242	672	913	AGGAAGATGGGTTACGGGGA	59.956	20	GCAACCACAACTGAACCGTG	60.248	20	20	721	913	GGACGGCTTCAAGTGGCTAT	60.108	20	GCAACCACAACTGAACCGTG	60.248	20	20	738	913
7946942	1	p2	(AT)6	12	148	159	CACCTCCCTCCCTCTCTCTC	60.106	20	ACGAGACGACAGGAGAGAGA	59.391	20	196	10	205	CACCTCCCTCCCTCTCTCTC	60.106	20	AGACGAGACGACAGGAGAGA	59.391	20	20	10	207	CTCTCTCGCACACCCACTTC	60.389	20	ACGAGACGACAGGAGAGAGA	59.391	20	20	23	205
7946931	1	p3	(TGA)5	15	1732	1746	TGGTGGCGGCTTTATGATGT	60.035	20	AGCCAAAACCACATTTAGTCGT	58.781	22	205	1590	1794	GGAATTTTGGTGGCGGCTTT	59.965	20	AGCCAAAACCACATTTAGTCGT	58.781	22	22	1583	1794	AAACTGTTGGGAGGGCTACG	59.964	20	AGCCAAAACCACATTTAGTCGT	58.781	22	22	1547	1794
7946918	1	p2	(CT)7	14	225	238	ACTCCCAGCAAGCATCATCA	59.378	20	GCCTCTCCCAGATGACGATG	59.967	20	160	113	272	TCACTCCCAGCAAGCATCAT	59.378	20	GCCTCTCCCAGATGACGATG	59.967	20	20	111	272	ATCACTCCCAGCAAGCATCA	59.378	20	GCCTCTCCCAGATGACGATG	59.967	20	20	110	272
7946879	1	p2	(TA)6	12	776	787	AATCTCCACTCCGCAGCTTC	60.108	20	AGCTTCCAGACACACGACAC	60.249	20	243	607	849	AATCTCCACTCCGCAGCTTC	60.108	20	CCAGACACACGACACAGCTA	59.686	20	20	607	844	AGAGAACCAACCCAAACCCG	60.179	20	AGCTTCCAGACACACGACAC	60.249	20	20	654	849
7946856	1	p3	(GAA)5	15	134	148	ACGAAGCATTGGGGTGACTT	59.89	20	CGGCGTGCTTGAGAGACTAT	59.899	20	129	100	228	ACGAAGCATTGGGGTGACTT	59.89	20	CCTCTGCTGCTTACGAAGGT	59.752	20	20	100	276	CTGTTGACGAATATGGCCGC	59.695	20	CGGCGTGCTTGAGAGACTAT	59.899	20	20	8	228
7946838	1	p1	(T)10	10	140	149	TGCAATCTGTGTGGGTGGAA	59.815	20	TGACGAGCAGATTAACACCAGA	59.439	22	273	71	343	ATGCAATCTGTGTGGGTGGA	59.595	20	TGACGAGCAGATTAACACCAGA	59.439	22	22	70	343	TGCAATCTGTGTGGGTGGAA	59.815	20	TGACGAGCAGATTAACACCAG	58.04	21	21	71	343
7946822	1	p3	(CTT)7	21	1889	1909	CTTCTCCCGAGCCCAAAACT	59.963	20	AATTCCCAGGCTTTCCTCGG	60.034	20	279	1657	1935	TCTCCTGCTGCTCGGAAATC	59.823	20	AATTCCCAGGCTTTCCTCGG	60.034	20	20	1791	1935	CTCTCCTGCTGCTCGGAAAT	59.822	20	AATTCCCAGGCTTTCCTCGG	60.034	20	20	1790	1935
7946812	1	p3	(CAG)5	15	620	634	GTGAAGCAACTGGGAGTGGA	59.891	20	ACTCTTATTGTTTCCTCCTCCTACA	58.976	25	243	420	662	AGTGAAGCAACTGGGAGTGG	59.891	20	ACTCTTATTGTTTCCTCCTCCTACA	58.976	25	25	419	662	GAAACACTTGTTGGCACGGG	60.249	20	ACTCTTATTGTTTCCTCCTCCTACA	58.976	25	25	536	662
879368	1	p3	(AGA)5	15	74	88	GTCGGACCAGATCAACCAGT	59.391	20	CCCACCACCAGCTCGATATC	59.966	20	113	33	145	GTCGGACCAGATCAACCAGT	59.391	20	ATTCAACCCACCACCAGCTC	60.251	20	20	33	151	AGTCGGACCAGATCAACCAG	59.102	20	CCCACCACCAGCTCGATATC	59.966	20	20	32	145
7946796	1	p3	(AAG)5	15	170	184	ACAAGGTGTTGCTTGTGGGA	60.034	20	GATCCGGGTATTGGGCTGTC	60.25	20	182	44	225	ACAAGGTGTTGCTTGTGGGA	60.034	20	CTGATCCGGGTATTGGGCTG	60.25	20	20	44	227	GTTGTCGAGGAGCAGGGATT	59.749	20	GATCCGGGTATTGGGCTGTC	60.25	20	20	121	225
7946778	1	p3	(TAG)5	15	142	156	ACGGATCGACCAGCAATAACT	59.519	21	GGAGTGATGAGATCGCGTGT	59.899	20	192	100	291	ACGGATCGACCAGCAATAACT	59.519	21	TCCCCTACAAGATCAGCCCT	59.657	20	20	100	369	CGACCAGCAATAACTAGTGGC	59.066	21	GGAGTGATGAGATCGCGTGT	59.899	20	20	106	291
7946725	1	p1	(A)10	10	571	580	GCCCAAACAGGTGAATCTGC	59.755	20	TTGGTGTCCTGTTCCAGCAG	60.179	20	277	426	702	GCCCAAACAGGTGAATCTGC	59.755	20	GGTGTCCTGTTCCAGCAGAT	59.674	20	20	426	700	GCCCAAACAGGTGAATCTGC	59.755	20	GTTGGTGTCCTGTTCCAGCA	60.465	20	20	426	703
7946688	1	p3	(TTC)5	15	100	114	TCGTCACCCGTATCCTCGTA	59.822	20	GATCGTGGGGTGAATCGGTT	60.108	20	188	40	227	TCATGCTCGTCACCCGTATC	59.616	20	GATCGTGGGGTGAATCGGTT	60.108	20	20	34	227	TCGTCACCCGTATCCTCGTA	59.822	20	TGCCAGATCACAGTCACTGC	60.321	20	20	40	264
7946688	2	p3	(TGT)5	15	753	767	TCCGGGGTTCATTGTGGTTT	59.814	20	TTTCGTGCTTCAACGGCAAC	60.248	20	218	576	793	TTCCGGGGTTCATTGTGGTT	59.814	20	TTTCGTGCTTCAACGGCAAC	60.248	20	20	575	793	GCATTACCCGATTCAGCTGC	59.691	20	TTTCGTGCTTCAACGGCAAC	60.248	20	20	640	793
7946680	1	p1	(T)11	11	600	610	GTGAGCACTGCGGCAAAATA	59.479	20	GCACCTCCTGAATTCCTCCC	60.107	20	187	456	642	GTGAGCACTGCGGCAAAATA	59.479	20	CCAAAACGGTGATGGCTCTG	59.477	20	20	456	682	GTGAGCACTGCGGCAAAATA	59.479	20	TGCACCTCCTGAATTCCTCC	59.379	20	20	456	643
7946675	1	p4	(TCTT)5	20	420	439	CCTTGCTTGAGAAATCGGCG	59.902	20	CTCGTCTCCTTCCTTCCTGC	59.825	20	210	273	482	AGCTGGCCGTAGTTGATTCC	60.108	20	CTCGTCTCCTTCCTTCCTGC	59.825	20	20	251	482	TGGCCGTAGTTGATTCCGAC	60.109	20	CTCGTCTCCTTCCTTCCTGC	59.825	20	20	254	482
7946550	1	p3	(CTC)7	21	182	202	CGGTGCTATCATCGCTGACT	59.969	20	TGCCTGATGCCACGGTATAC	59.894	20	249	136	384	CGGTGCTATCATCGCTGACT	59.969	20	CGGGTAAGCTGTGACTCCAG	60.109	20	20	136	264	CGGTGCTATCATCGCTGACT	59.969	20	ACTCCAGCCAGTTGGACTTG	59.891	20	20	136	251
7946517	1	p3	(AGG)5	15	707	721	AAATGCAGGAGCCGTGAAGA	59.963	20	GAAACTCGACCCGGATTCGA	59.828	20	166	586	751	AAATGCAGGAGCCGTGAAGA	59.963	20	ACTCGACCCGGATTCGAAAG	59.827	20	20	586	748	AAATGCAGGAGCCGTGAAGA	59.963	20	TGGAAACTCGACCCGGATTC	59.752	20	20	586	753
7946496	1	p3	(CAG)5	15	2414	2428	TCTACCCCTGCTCCGAATCA	60.033	20	TTCACCTCCAAGCTAGCAGC	60.036	20	275	2276	2550	TCTACCCCTGCTCCGAATCA	60.033	20	CCTCGCCTCGGTGTTTTAGT	60.038	20	20	2276	2495	AAACTCAACCGCATTTGCCC	59.967	20	CCTCGCCTCGGTGTTTTAGT	60.038	20	20	2254	2495
7946465	1	c	(AAG)8tagaagaagcacgacgaggtgtctcgtgagcccaacgaagacgacgacgatagttgttattgctgtacatcgtgcttccccagatcttaaatccccc(CATT)5	141	43	183	GAGAACGACGAAGGGGTAGC	60.179	20	ATTGCTGCTCGGAGGTGAAT	59.746	20	206	2	207	GAGAACGACGAAGGGGTAGC	60.179	20	TAGACATTGCTGCTCGGAGG	59.538	20	20	2	212	GAGAACGACGAAGGGGTAGC	60.179	20	GAATCAAACGCCGCGTCTTC	60.519	20	20	2	240
7946446	1	p1	(T)22	22	791	812	ATGTCTTGGCATGGTACGCA	60.036	20	TCCTCCCCTTCTTCTACACCT	59.277	21	268	588	855	ATGTCTTGGCATGGTACGCA	60.036	20	GTCCTCCCCTTCTTCTACACC	59.168	21	21	588	856	TGTCTTGGCATGGTACGCAA	60.251	20	TCCTCCCCTTCTTCTACACCT	59.277	21	21	589	855
7946408	1	p3	(AGA)5	15	299	313	GGCAGGTGGGATTGGAGAAT	59.74	20	TTAGCTGGCATGGAATCGAG	57.755	20	156	181	336	GAAGAGGCAGGTGGGATTGG	60.395	20	TTAGCTGGCATGGAATCGAG	57.755	20	20	176	336	TGAAGAAGAGGCAGGTGGGA	60.474	20	TTAGCTGGCATGGAATCGAG	57.755	20	20	172	336
7946403	1	p1	(A)10	10	1817	1826	CAGCGTCAGAAGACCACCTT	59.966	20	AGAAGACACTACAACCAAGTTAGT	57.519	24	274	1584	1857	CAGCGTCAGAAGACCACCTT	59.966	20	AGTAGAAGACACTACAACCAAGTT	57.519	24	24	1584	1860	CATCCTCATTCGGCGAAGGA	59.895	20	AGAAGACACTACAACCAAGTTAGT	57.519	24	24	1604	1857
7946400	1	p3	(ATA)5	15	45	59	TGGCACAAAGTTGGTTCCAT	58.213	20	CCGTGATGCGCCTAGGTAAA	60.179	20	246	9	254	TGGCACAAAGTTGGTTCCAT	58.213	20	TAGGAGGAGAGCGGGTGAAG	60.396	20	20	9	277	TGGCACAAAGTTGGTTCCAT	58.213	20	TATGGTGGCGTAGGAGGAGA	59.446	20	20	9	287
7946400	2	c	(CTG)5atgctgctgatgctgctgatgctgctgctga(TGC)5	61	637	697	AGGAGGAGGACGAGCATCAT	60.106	20	ATGGTCCCGAGCATCACATC	59.893	20	279	591	869	AGGAGGAGGACGAGCATCAT	60.106	20	GATGGTCCCGAGCATCACAT	59.893	20	20	591	870	AGGAGGAGGACGAGCATCAT	60.106	20	ATCTCTAGTCAGGGGCGAGG	60.179	20	20	591	852
7946400	3	p3	(CCA)7	21	2492	2512	CAAGGGCCGGGTTGTCTTC	60.972	19	AGCTGAATCGCGGAAGATGA	59.538	20	274	2435	2708	AAGGGCCGGGTTGTCTTCAA	62.002	20	AGCTGAATCGCGGAAGATGA	59.538	20	20	2436	2708	CCCAAGCCTCCTGAGTGAAG	60.036	20	GGTAGAGGTTGGTAGGTGAAGG	59.499	22	22	2292	2565
1323481	1	p2	(TA)6	12	530	541	CTACGACGGGAAGCTGTACC	59.9	20	GATCTTGCTGACGTGGACCA	60.037	20	251	335	585	CTACGACGGGAAGCTGTACC	59.9	20	TGATCTTGCTGACGTGGACC	60.037	20	20	335	586	CTACGACGGGAAGCTGTACC	59.9	20	ATCTTGCTGACGTGGACCAC	60.321	20	20	335	584
7946391	1	c	(ATA)5gttacttatatccacgct(AGCC)7	61	190	250	CCAGCACCACAAAGAGCAAC	59.969	20	TGTATTTGGGGAGTGGTGGC	59.961	20	197	141	337	CCAGCACCACAAAGAGCAAC	59.969	20	TGCCCACTTCGGATCGATTT	59.748	20	20	141	282	CCAGCACCACAAAGAGCAAC	59.969	20	TTGCCCACTTCGGATCGATT	59.748	20	20	141	283
7946386	1	p1	(A)10	10	196	205	ACAAGAGAATGAGGCAACACG	58.854	21	GTCTCCTTCTATGTCGCCGG	59.969	20	247	139	385	ACAAGAGAATGAGGCAACACGA	60.224	22	GTCTCCTTCTATGTCGCCGG	59.969	20	20	139	385	ACAAGAGAATGAGGCAACACG	58.854	21	CTCCTTCTATGTCGCCGGTG	60.249	20	20	139	383
7946379	1	p3	(AAG)10	30	1616	1645	CAGAGTCGCGGTGCTTCTAT	59.899	20	ACGATGCGATATGGGTGGTC	59.966	20	175	1578	1752	CAGAGTCGCGGTGCTTCTAT	59.899	20	GATGCGATATGGGTGGTCGA	59.683	20	20	1578	1750	TTTGGATCAGAGTCGCGGTG	60.39	20	ACGATGCGATATGGGTGGTC	59.966	20	20	1571	1752
7946376	1	p3	(ACC)5	15	1077	1091	CCTCAGTTCAACCGAGGACC	60.037	20	TCCCTGGTCGGAGTGTAGTT	59.886	20	170	1011	1180	AGTACAATCAGGGAGGGCCT	59.955	20	TCCCTGGTCGGAGTGTAGTT	59.886	20	20	934	1180	CACCACCTCAGTTCAACCGA	59.894	20	TCCCTGGTCGGAGTGTAGTT	59.886	20	20	1006	1180
7946345	1	p3	(TCT)5	15	99	113	CTCATGGCGGACATTGCAAG	59.9	20	CCGCAAAACTAGCAGATGCC	59.901	20	225	12	236	CTCATGGCGGACATTGCAAG	59.9	20	GCAAGGTTGACCGCAAAACT	59.898	20	20	12	246	ATCTCATGGCGGACATTGCA	60.107	20	CCGCAAAACTAGCAGATGCC	59.901	20	20	10	236
7946314	1	p1	(A)10	10	198	207	CGGGCATAACTTTTCGCTCG	59.974	20	TCTCCAAAACCGATGCCGAA	59.964	20	164	92	255	CGTTTCGCATCCGATTCACC	59.974	20	TCTCCAAAACCGATGCCGAA	59.964	20	20	30	255	CCGTTTCGCATCCGATTCAC	59.974	20	TCTCCAAAACCGATGCCGAA	59.964	20	20	29	255
7946314	2	p1	(A)10	10	353	362	TTCGGCATCGGTTTTGGAGA	59.964	20	CACAGCACACGAAACAGCAA	59.901	20	222	236	457	TCGGACTCTGAAGTTTCGGC	60.039	20	CACAGCACACGAAACAGCAA	59.901	20	20	222	457	TTCGGCATCGGTTTTGGAGA	59.964	20	TGTGTTTCCCGGTTTCGTCT	59.821	20	20	236	423
7946285	1	p2	(CA)6	12	150	161	CACAGGTGCACAGAAACACA	58.906	20	AAGTGCAAGCTGGTGGATGT	60.179	20	176	13	188	CACAGGTGCACAGAAACACA	58.906	20	TGCAAGCTGGTGGATGTGAA	60.179	20	20	13	185	CACAGGTGCACAGAAACACA	58.906	20	GCAAGCTGGTGGATGTGAAC	59.758	20	20	13	184
7946284	1	p1	(T)10	10	551	560	GCCGGCGGAAAGAAAAAGAA	59.687	20	TGAAAAGGTTTGAAAAGAAGAAAAAGT	57.446	27	191	400	590	GCCGGCGGAAAGAAAAAGAA	59.687	20	AGTTTGAAAAGGTTTGAAAAGAAGAAA	57.446	27	27	400	594	GCCGGCGGAAAGAAAAAGAA	59.687	20	AAGTTTGAAAAGGTTTGAAAAGAAGAA	57.446	27	27	400	595
7946276	1	p2	(AG)9	18	84	101	CTCTCTCGTCTCCTGTGGGA	60.035	20	TGTCGTCTCCTTTCGAAGCC	60.039	20	121	60	180	TCTCTCTCGTCTCCTGTGGG	60.035	20	TGTCGTCTCCTTTCGAAGCC	60.039	20	20	59	180	CTCTCTCGTCTCCTGTGGGA	60.035	20	CCACCAGCTTCCACTTCCAT	59.961	20	20	60	199
7946273	1	p3	(CCA)5	15	133	147	ATAAGTCACCCTCGACCCCA	59.958	20	CCTGCAGCTGCTGATAGTGA	59.823	20	228	25	252	ATAAGTCACCCTCGACCCCA	59.958	20	TCCTGCAGCTGCTGATAGTG	59.823	20	20	25	253	ATAAGTCACCCTCGACCCCA	59.958	20	TTGTGGTAGTGGTGGTGGTG	59.818	20	20	25	296
7946234	1	p3	(GCC)6	18	82	99	TCCACAGCTCTGATCTGATGA	58.256	21	GGCGGGTGGTTCTCAGTTAA	59.964	20	247	8	254	TCCACAGCTCTGATCTGATGA	58.256	21	CTGGATCCCGGGTTTTCGAA	60.036	20	20	8	230	TCTTCCACAGCTCTGATCTGA	58.187	21	GGCGGGTGGTTCTCAGTTAA	59.964	20	20	5	254
7946212	1	p3	(CAA)5	15	215	229	ACCATGCAGTTGTCTTTCCCA	60.134	21	CAGCGCAACATTCATTCTGGA	59.53	21	278	115	392	ACCATGCAGTTGTCTTTCCCA	60.134	21	TCAGCGCAACATTCATTCTGG	59.53	21	21	115	393	ACCATGCAGTTGTCTTTCCCA	60.134	21	AGCGCAACATTCATTCTGGA	58.175	20	20	115	391
7946190	1	p2	(GA)9	18	1225	1242	AATCGATGACGCAGGATCCC	59.966	20	AGCTAAGGCGTCACACACAA	59.894	20	253	1039	1291	AATCGATGACGCAGGATCCC	59.966	20	AAGCTAAGGCGTCACACACA	59.894	20	20	1039	1292	TCCGGTACTTTGCCTTCACC	59.964	20	GGGAGGAGAAGGAGGAGAGG	60.106	20	20	1141	1334
7946189	1	p1	(A)15	15	166	180	CGCGCGACTGAATCAATAGC	60.112	20	TGAACCATTGCACTGAAGCA	58.31	20	183	41	223	GCGCGCGACTGAATCAATAG	60.112	20	TGAACCATTGCACTGAAGCA	58.31	20	20	40	223	CGCGCGACTGAATCAATAGC	60.112	20	TTGAACCATTGCACTGAAGCA	58.97	21	21	41	224
7946157	1	p3	(GAA)10	30	60	89	CGAACTGTCTATGAGCCCGG	60.249	20	CAACTCAACTCGGAGCTCCA	59.682	20	180	30	209	GAACTGTCTATGAGCCCGGC	60.531	20	CAACTCAACTCGGAGCTCCA	59.682	20	20	31	209	CGAACTGTCTATGAGCCCGG	60.249	20	TCAACTCAACTCGGAGCTCC	59.396	20	20	30	210
7946157	2	p3	(TGA)8	24	284	307	TGGAGCTCCGAGTTGAGTTG	59.682	20	CCTGGAGAGCTGGTTCATGG	60.107	20	223	190	412	TGGAGCTCCGAGTTGAGTTG	59.682	20	CCCTGGAGAGCTGGTTCATG	60.107	20	20	190	413	TGGAGCTCCGAGTTGAGTTG	59.682	20	ATAAGCCCTGGAGAGCTGGT	60.327	20	20	190	418
7946115	1	p1	(T)12	12	292	303	GGAACGGCTCATATATGCCCA	59.997	21	GCAAAGCCCAATGATCAGCA	59.467	20	186	247	432	GGAACGGCTCATATATGCCCA	59.997	21	TGCAAAGCCCAATGATCAGC	59.467	20	20	247	433	TGGAACGGCTCATATATGCCC	59.997	21	GCAAAGCCCAATGATCAGCA	59.467	20	20	246	432
7946111	1	p1	(T)12	12	38	49	TGAGTAAATTATTGGTTGTGAAGTCGA	59.342	27	TGTGTGTGTCTTGTGTGGCT	60.036	20	163	2	164	TGAGTAAATTATTGGTTGTGAAGTCG	58.197	26	TGTGTGTGTCTTGTGTGGCT	60.036	20	20	2	164	CTGAGTAAATTATTGGTTGTGAAGTCG	59.043	27	TGTGTGTGTCTTGTGTGGCT	60.036	20	20	1	164
7946103	1	p3	(GTC)5	15	184	198	ACCACCAACAATTCCCCCTC	59.886	20	CAACATCTGCTGCTGATGCC	59.899	20	169	154	322	CACCACCAACAATTCCCCCT	60.179	20	CAACATCTGCTGCTGATGCC	59.899	20	20	153	322	AGAACCACTTCACAGGCCAC	60.179	20	CAACATCTGCTGCTGATGCC	59.899	20	20	136	322
7946089	1	p3	(CAT)5	15	79	93	CGACCCTCCTGCTCATCTTC	59.896	20	GTCGAGATCAGTGCCTCGTC	60.248	20	267	56	322	CGACCCTCCTGCTCATCTTC	59.896	20	AAAGGTCAGGGGGTCGAGAT	60.253	20	20	56	334	CGACCCTCCTGCTCATCTTC	59.896	20	GACCTCGCCGATCCAATACC	60.32	20	20	56	290
7946089	2	p3	(CAT)5	15	226	240	GACCCTCCTGCTCATCTTCG	59.896	20	GTCGAGATCAGTGCCTCGTC	60.248	20	266	57	322	CGACCCTCCTGCTCATCTTC	59.896	20	GTCGAGATCAGTGCCTCGTC	60.248	20	20	56	322	TCCTGCTCATCTTCGCCATC	59.894	20	GTCGAGATCAGTGCCTCGTC	60.248	20	20	62	322
7946077	1	p3	(AGT)7	21	151	171	AGCAACCAAAGCCTTCCAGT	60.106	20	GGACTGACCGAGTTTGAGCA	59.966	20	266	118	383	AGCAACCAAAGCCTTCCAGT	60.106	20	ACAAGTGGGGTTGGTTTCGT	60.034	20	20	118	256	AAGCACGCGATAATCCCCAA	60.107	20	ACAAGTGGGGTTGGTTTCGT	60.034	20	20	17	256
7946077	2	p3	(AGG)6	18	1572	1589	TCTAGCTGCTGTGGTTGCTG	60.321	20	TCTTCGTCTCCCTAGGCTCC	60.107	20	167	1491	1657	CTGCCATTGGACACGAGGAA	60.322	20	TCTTCGTCTCCCTAGGCTCC	60.107	20	20	1508	1657	TGCCATTGGACACGAGGAAT	59.672	20	TCTTCGTCTCCCTAGGCTCC	60.107	20	20	1509	1657
7946054	1	p3	(GAA)5	15	139	153	AGAAAAGCGAGTCGAAGCCA	59.966	20	ACAGGACTCGGGAGCAAATG	60.036	20	268	49	316	AGCCAAAGCCCGAGTGTTAA	59.89	20	ACAGGACTCGGGAGCAAATG	60.036	20	20	64	316	AAGCCAAAGCCCGAGTGTTA	59.89	20	ACAGGACTCGGGAGCAAATG	60.036	20	20	63	316
7946036	1	p3	(CTT)8	24	103	126	ACGCATACACCGGTTCCTTT	59.964	20	AGTGCTCCAACACAAGGCTT	60.107	20	188	71	258	AACGCATACACCGGTTCCTT	59.964	20	AGTGCTCCAACACAAGGCTT	60.107	20	20	70	258	ACGCATACACCGGTTCCTTT	59.964	20	TGCTCCAACACAAGGCTTCA	60.107	20	20	71	256
7946007	1	p3	(CAA)5	15	380	394	AAACGAATGGTTAAAGTCGCAA	57.445	22	TCCAGCGATATTTCCATAGTACTGT	59.461	25	136	342	477	AAAACGAATGGTTAAAGTCGCA	57.445	22	TCCAGCGATATTTCCATAGTACTGT	59.461	25	25	341	477	AACGAATGGTTAAAGTCGCAAT	57.24	22	TCCAGCGATATTTCCATAGTACTGT	59.461	25	25	343	477
3145767	1	p4	(AAAT)5	20	242	261	ACCACCTGTGAGCAGATTCA	58.941	20	TGGTAGAACATCTCACCACAG	57.039	21	131	155	285	ACCACCTGTGAGCAGATTCA	58.941	20	GTTGGTAGAACATCTCACCACAG	59.003	23	23	155	287	ACCACCTGTGAGCAGATTCA	58.941	20	GTTGGTAGAACATCTCACCACA	57.997	22	22	155	287
6153366	2	p1	(T)10	10	178	187	GAGGAGAAAAGGCAACACGC	59.761	20	TGTGGAAATGTTTTTATCACAGTGT	57.894	25	179	51	229	GGAGGAGGAGGAGAAAAGGC	59.456	20	TGTGGAAATGTTTTTATCACAGTGT	57.894	25	25	44	229	GAGGAGAAAAGGCAACACGC	59.761	20	TTGTGGAAATGTTTTTATCACAGTGT	58.448	26	26	51	230
7945991	1	p1	(T)15	15	1845	1859	GAACAACTTGCAGAGCAGGC	60.04	20	ACACTACATGTCTGAGTCCAACT	59.102	23	140	1747	1886	GCTTCCACGCCTTCTTTGTG	60.04	20	ACACTACATGTCTGAGTCCAACT	59.102	23	23	1721	1886	TAGGGTCCCCTATGGCTTCC	60.105	20	ACACTACATGTCTGAGTCCAACT	59.102	23	23	1707	1886
7945982	1	p3	(CTG)5	15	437	451	CCTACCGGACCTCCAAACAC	60.037	20	TCCTGCACTGTTTCTGGTCC	59.891	20	271	217	487	CCTACCGGACCTCCAAACAC	60.037	20	CCTGCACTGTTTCTGGTCCT	59.891	20	20	217	486	CTTCGTCGTTCGTTGCTTCG	60.179	20	GAGCCTCCTAACCTCCTCCA	60.032	20	20	370	578
7945975	1	p2	(TA)6	12	422	433	TTACCCTCCCCAATTGCACC	59.96	20	ATGCAATGCACAACAGCCAG	60.038	20	112	369	480	TTACCCTCCCCAATTGCACC	59.96	20	CGGATGTGCACCCAAAACTG	60.039	20	20	369	548	AAGCACGCATGGCTTTTACC	59.756	20	ATGCAATGCACAACAGCCAG	60.038	20	20	354	480
7945918	1	p5	(CCAAA)5	25	219	243	GTCGGGTTCGGGATCAAGTT	60.037	20	TCCTACTGGGGATGATGGCA	60.03	20	186	169	354	GTCGGGTTCGGGATCAAGTT	60.037	20	ATGTGTCAGAGCCGGTGAAG	60.037	20	20	169	396	GTCGGGTTCGGGATCAAGTT	60.037	20	GATGTGTCAGAGCCGGTGAA	60.037	20	20	169	397
7945911	1	p3	(AGC)5	15	1198	1212	GAAGCGATCCTCCCAAACCA	60.035	20	TTCTGCAACTGGGTAGAGCG	60.037	20	193	1064	1256	AAGAGGGGATGGTGCCAAAG	59.96	20	TTCTGCAACTGGGTAGAGCG	60.037	20	20	1025	1256	CAAGAGGGGATGGTGCCAAA	60.252	20	TTCTGCAACTGGGTAGAGCG	60.037	20	20	1024	1256
7945902	1	p2	(GA)6	12	2550	2561	CCCTTCGTCTTTCCCTGCTT	59.963	20	TCTCACCCACCCTTACCTGT	59.807	20	134	2497	2630	AGAGTAGGCCAGAGCTGTGA	59.96	20	TCTCACCCACCCTTACCTGT	59.807	20	20	2439	2630	AGAGTAGGCCAGAGCTGTGA	59.96	20	TCCCTTCCCTTTCTCCTCCC	60.253	20	20	2439	2592
1586504	1	p3	(GCA)5	15	365	379	TCACCTCTATCGGGCTTGGA	60.033	20	CCGAGCTCGACTCAGATTCC	59.97	20	162	291	452	CACTGAGAACCTGCGTGAGT	59.967	20	CCGAGCTCGACTCAGATTCC	59.97	20	20	316	452	AAGCTCAACGACCCGACAAT	59.965	20	CCGAGCTCGACTCAGATTCC	59.97	20	20	203	452
7945882	1	p3	(CCA)6	18	173	190	CCCCCAAAGGATGAGGAACC	60.033	20	AAAGCACCGAATCTGCAAGC	59.758	20	157	145	301	CTCTTCCTCTGCCCCCAAAG	60.035	20	AAAGCACCGAATCTGCAAGC	59.758	20	20	134	301	CCCCCAAAGGATGAGGAACC	60.033	20	GGGCGCTCTAGAGGATTTGG	60.25	20	20	145	335
7945873	1	p1	(A)19	19	613	631	TCCCCTCATAAAGGCGGAGA	60.032	20	GCCAGCACCTTCGAACATTC	59.831	20	151	569	719	TCTCACAGATACCCGGAGCA	60.034	20	GCCAGCACCTTCGAACATTC	59.831	20	20	492	719	CGGTTCTCACAGATACCCGG	59.898	20	GCCAGCACCTTCGAACATTC	59.831	20	20	488	719
7945864	1	p1	(T)11	11	232	242	GCAGCTGCTAGTGTGATTCAG	59.335	21	CCCATGACCACAGCAACAAC	59.685	20	216	96	311	GCAGCTGCTAGTGTGATTCA	58.269	20	CCCATGACCACAGCAACAAC	59.685	20	20	96	311	TTTCGCCGGAGCTTTCACAA	60.816	20	AGCCAAAACCCAATGCATCA	58.65	20	20	7	275
7945849	1	p3	(CAA)5	15	70	84	CAGCAATGCCAAGCACATCT	59.469	20	GGAACTGTTGTTGCTGCCAG	59.969	20	172	12	183	CAGCAATGCCAAGCACATCT	59.469	20	GCGAAAGGACTCCCTAGAGC	59.897	20	20	12	226	CAGCAATGCCAAGCACATCT	59.469	20	GAGAACATTTGGCAGCACGG	60.11	20	20	12	125
7945841	1	p1	(T)10	10	129	138	CTCGAACACTTTGCAGCAACA	59.936	21	AGAAGAAGGTGAGCCGATGC	60.108	20	279	15	293	ACTCGAACACTTTGCAGCAAC	59.936	21	AGAAGAAGGTGAGCCGATGC	60.108	20	20	14	293	TCGAACACTTTGCAGCAACA	58.909	20	AGAAGAAGGTGAGCCGATGC	60.108	20	20	16	293
7945811	1	p3	(GAA)5	15	670	684	CGATCCGTGGGTCTGATGAC	60.249	20	TCCTTCACCTTTGCAAACCCT	60.063	21	217	497	713	CGATCCGTGGGTCTGATGAC	60.249	20	TCCGATTCCTTCACCTTTGCA	59.927	21	21	497	719	CGATCCGTGGGTCTGATGAC	60.249	20	CACGATTTCTCCAACAACCGG	59.803	21	21	497	762
7945804	1	p3	(ATG)5	15	235	249	ATCAGCGATGATGCAGGGAG	59.965	20	CTAGTCCACTCCCACGAGGA	60.034	20	214	200	413	ATCAGCGATGATGCAGGGAG	59.965	20	CCCCACTCACCTGATTCCAC	60.035	20	20	200	363	ATCAGCGATGATGCAGGGAG	59.965	20	TTCACCACTGCAGCTGCTAA	59.892	20	20	200	447
7945793	1	p1	(T)11	11	748	758	GCTTGTTACGTCTCCTTGCC	59.203	20	CAGCAAGCATCAGCAGGTTG	60.109	20	243	597	839	GCTTGTTACGTCTCCTTGCC	59.203	20	CAACAGCAAGCATCAGCAGG	60.109	20	20	597	842	GCTTGTTACGTCTCCTTGCC	59.203	20	AGCAAGCATCAGCAGGTTGA	60.251	20	20	597	838
7945785	1	p3	(TGA)5	15	86	100	TCGGTGTCAACTCAAGCGAA	59.897	20	CATATCGCGGGTGGAGAGAC	60.039	20	148	12	159	CCTTGCTCGGTGTCAACTCA	60.25	20	CATATCGCGGGTGGAGAGAC	60.039	20	20	6	159	CTCGGTGTCAACTCAAGCGA	60.319	20	CATATCGCGGGTGGAGAGAC	60.039	20	20	11	159
7945780	1	p1	(A)10	10	334	343	GCTACTGCGGTTCGATTTGC	60.248	20	AGTGCACCGACCAAATTCCT	59.89	20	265	103	367	TGCGGTTCGATTTGCAAAGT	59.334	20	AGTGCACCGACCAAATTCCT	59.89	20	20	108	367	ACTGCGGTTCGATTTGCAAA	59.334	20	AGTGCACCGACCAAATTCCT	59.89	20	20	106	367
7945766	1	p6	(CCGAAC)6	36	155	190	CTGCAGCACGTTGATCAGTG	59.835	20	CTGAGGAGTGAAAAGCCCGT	59.965	20	211	6	216	CACTGCAGCACGTTGATCAG	59.835	20	CTGAGGAGTGAAAAGCCCGT	59.965	20	20	4	216	CCGAACGGCTTGATGGTTTC	59.832	20	CTGAGGAGTGAAAAGCCCGT	59.965	20	20	61	216
7945752	1	p1	(T)11	11	135	145	AATTCGCATCATGCACAGCG	60.248	20	GGAGCACGGCAGTATCCTAC	59.968	20	275	107	381	AATTCGCATCATGCACAGCG	60.248	20	AGGAGCACGGCAGTATCCTA	60.106	20	20	107	382	AATTCGCATCATGCACAGCG	60.248	20	CATGCTACCTCTCTGGCTGG	59.894	20	20	107	272
7945736	1	p3	(CCG)5	15	85	99	GCGTCCGAAATCGAAGCAAA	59.835	20	TCCAGCCTTCTCTTTCAGCG	60.037	20	252	47	298	GCGTCCGAAATCGAAGCAAA	59.835	20	TCTGAATCGCGTACTGGCTC	59.899	20	20	47	320	GCGTCCGAAATCGAAGCAAA	59.835	20	GTCACGATCGCCTCAGTGAT	59.899	20	20	47	279
7945733	1	p3	(GGT)6	18	394	411	GGACGTGGATGTTTCGGACT	60.038	20	CCCCATATACACACACACCCA	59.438	21	165	275	439	GGACGTGGATGTTTCGGACT	60.038	20	ACCCCATATACACACACACCC	59.438	21	21	275	440	TTGGATTATGATGCCGGCGA	59.892	20	CCCCATATACACACACACCCA	59.438	21	21	333	439
7945728	1	p1	(T)11	11	330	340	ACTTGACAGGGACACTTGCC	60.179	20	CTCCACTTGTGCCTCCCAAT	59.961	20	273	113	385	GCCAGTCCACGTCATCTACC	60.179	20	CTCCACTTGTGCCTCCCAAT	59.961	20	20	209	385	GGCCAGTCCACGTCATCTAC	60.179	20	CTCCACTTGTGCCTCCCAAT	59.961	20	20	208	385
7945717	1	p3	(GCT)6	18	92	109	GCAAGAGTGCGGAGAATCTTC	59.337	21	CGACAACACCATCCTCAGCT	60.037	20	118	30	147	GCAAGAGTGCGGAGAATCTTC	59.337	21	TCGACAACACCATCCTCAGC	60.037	20	20	30	148	GCAAGAGTGCGGAGAATCTT	58.268	20	CGACAACACCATCCTCAGCT	60.037	20	20	30	147
7945702	1	p1	(A)11	11	193	203	AGACGACAGCTGCCTCATTC	60.108	20	CGCGCAAGGAACTGATCAAG	59.904	20	248	50	297	AGACGACAGCTGCCTCATTC	60.108	20	CTCTAATGGGTGCTCGGGTG	60.179	20	20	50	321	ACGACAGCTGCCTCATTCAT	59.749	20	CGCGCAAGGAACTGATCAAG	59.904	20	20	52	297
7945702	2	p3	(CTG)7	21	2467	2487	GACGGGTAGCCATTAGACGG	59.968	20	AAGACGGCGACTCGAAGAAG	60.11	20	163	2350	2512	GACGGGTAGCCATTAGACGG	59.968	20	GACGGCGACTCGAAGAAGAA	60.11	20	20	2350	2510	GACGGGTAGCCATTAGACGG	59.968	20	CCTTCGAAACAAAGACGGCG	60.111	20	20	2350	2523
7945652	1	p2	(GA)6	12	32	43	CCCTTCGCAATCAGAAACCC	59.189	20	ACCCTGTGCTGGTTCGATTT	59.89	20	119	0	118	CCCTTCGCAATCAGAAACCC	59.189	20	GTGCTGGTTCGATTTGGTGG	59.759	20	20	0	113	CCCTTCGCAATCAGAAACCC	59.189	20	TGGTAAACCAGCTTGCCTCC	60.251	20	20	0	151
7945649	1	p3	(AGA)6	18	32	49	GAGAACATGAAACCCTAATCGCA	59.061	23	GAGTCGAAGCCTCACAACCA	59.966	20	117	3	119	TGAGAACATGAAACCCTAATCGC	59.061	23	GAGTCGAAGCCTCACAACCA	59.966	20	20	2	119	AGAACATGAAACCCTAATCGCA	58.05	22	GAGTCGAAGCCTCACAACCA	59.966	20	20	4	119
7945645	1	p1	(A)11	11	127	137	AACAAGACGCGGCAAAGTTC	59.971	20	CCATGAGGAGCAGCAACTGA	60.036	20	100	67	166	AACAAGACGCGGCAAAGTTC	59.971	20	TCCATGAGGAGCAGCAACTG	60.036	20	20	67	167	AACAAGACGCGGCAAAGTTC	59.971	20	CTAGTAGCAGCAGTCCCAGC	59.896	20	20	67	231
7945645	2	p3	(TCT)12	36	295	330	CAGTTGCTGCTCCTCATGGA	60.036	20	AGAGGAGGGAGAGGCAAGAG	60.032	20	223	148	370	TCAGTTGCTGCTCCTCATGG	60.036	20	AGAGGAGGGAGAGGCAAGAG	60.032	20	20	147	370	CAGTTGCTGCTCCTCATGGA	60.036	20	CAGTGGAAGCCCAAGAGGAG	60.036	20	20	148	383
7945645	3	p3	(TCT)5	15	466	480	CTCTTGCCTCTCCCTCCTCT	60.032	20	GCTCCTCGTGGAAGGAAACA	59.965	20	224	351	574	CTCCTCTTGGGCTTCCACTG	60.036	20	GCTCCTCGTGGAAGGAAACA	59.965	20	20	364	574	GTGCATCCTCCATAGGGCTC	59.964	20	GCTCCTCGTGGAAGGAAACA	59.965	20	20	334	574
7945645	4	p3	(CTC)5	15	943	957	ACCCCTATCTCCACAGCGAT	60.105	20	GATGCCGATGATGCCCAGTA	59.965	20	257	794	1050	ACCCCTATCTCCACAGCGAT	60.105	20	CGATGATGCCCAGTACAGCT	59.894	20	20	794	1045	CCGTGCCCAATGTCCATCTA	59.82	20	GATGCCGATGATGCCCAGTA	59.965	20	20	848	1050
7945628	1	p1	(T)11	11	40	50	AGTACTCTCCTCTGCAGCCC	60.686	20	GTAGTGCTCCAAAGGCCCAT	60.034	20	233	17	249	AGTACTCTCCTCTGCAGCCC	60.686	20	TAGTGCTCCAAAGGCCCATG	60.034	20	20	17	248	AGTACTCTCCTCTGCAGCCC	60.686	20	AGAAGCTTGCTGCAGAGGAG	60.036	20	20	17	137
7945615	1	p3	(AGC)5	15	788	802	ATGCTTTGAGGATGCGACCA	60.035	20	ACCATTCACTTAGCCTCCGC	60.108	20	247	654	900	ATGCTTTGAGGATGCGACCA	60.035	20	CTTGGAAGCCCCTTATCCCG	60.179	20	20	654	929	ATGCTTTGAGGATGCGACCA	60.035	20	CCTTGGAAGCCCCTTATCCC	59.814	20	20	654	930
7945606	1	p3	(AGA)9	27	401	427	ATGCTTGGAAAGGGAGTCCG	60.035	20	TCAACAACCACAGCTAGCGT	59.894	20	274	302	575	CCGATGCTTGGAAAGGGAGT	60.035	20	TCAACAACCACAGCTAGCGT	59.894	20	20	299	575	ACCGATGCTTGGAAAGGGAG	60.035	20	TCAACAACCACAGCTAGCGT	59.894	20	20	298	575
7945563	2	p3	(CTT)5	15	1510	1524	GGAGGTCCCGGTAAAAACCC	60.323	20	GACACTGACTGAGGCCTGTC	60.038	20	249	1386	1634	GGAGGTCCCGGTAAAAACCC	60.323	20	ACTGACTGAGGCCTGTCTCT	59.886	20	20	1386	1631	TGGAGGTCCCGGTAAAAACC	59.599	20	GACACTGACTGAGGCCTGTC	60.038	20	20	1385	1634
7945533	1	p3	(TTC)5	15	319	333	GAGAGGTCCGCCAAGAGTTC	60.109	20	TGGCAGCAAGGAGAAATGCA	60.54	20	216	167	382	CAAGAGCAAGGGGAGAGGTC	59.748	20	TGGCAGCAAGGAGAAATGCA	60.54	20	20	155	382	CAAGAGGGGGAAGCGATTCA	59.747	20	TGGCAGCAAGGAGAAATGCA	60.54	20	20	104	382
7945487	1	p3	(AAG)7	21	645	665	GTCACCCGAACCTACACCTG	60.038	20	CATCGCAGCATCTTCAGCAC	59.972	20	276	563	838	CAGTCACCCGAACCTACACC	60.038	20	CATCGCAGCATCTTCAGCAC	59.972	20	20	561	838	CCAGTCACCCGAACCTACAC	60.038	20	CATCGCAGCATCTTCAGCAC	59.972	20	20	560	838
7945485	1	p5	(GATGA)5	25	103	127	TGATTGTGGATCGTGTGGTGA	59.654	21	CGATTGTAGCCTCCACTTGGT	60.066	21	176	40	215	TGATTGTGGATCGTGTGGTGA	59.654	21	ACCGATTGTAGCCTCCACTTG	60.066	21	21	40	217	TGATTGTGGATCGTGTGGTGA	59.654	21	TCAACCAGTATTGCCACGTGA	59.929	21	21	40	258
7945479	1	p2	(GA)7	14	241	254	ATTTTGGCAGGATGGTCGGT	59.96	20	AGGCCTATGTGGGTGCTCTA	60.031	20	267	154	420	ATTTTGGCAGGATGGTCGGT	59.96	20	AGCCGAGAAAATCCCTGTGG	60.035	20	20	154	350	ATAGGTCGACGTAGGGGGTT	59.74	20	AGGCCTATGTGGGTGCTCTA	60.031	20	20	212	420
7945470	1	p2	(CG)6	12	217	228	AAGCGAGCTTTCATTCGGGA	60.036	20	ACGCCTGCTGTCGTAATTCA	60.038	20	269	115	383	GGATGTCAATGACTGCACGC	59.902	20	ACGCCTGCTGTCGTAATTCA	60.038	20	20	192	383	CGTACAGCCGCGAGAGTAAT	59.971	20	ATATTGGCCTGCGAGTGGAG	59.893	20	20	95	364
7945443	1	p2	(TC)6	12	149	160	AGCAAGTTGTAGCATTTCCCA	58.125	21	TTTCTGGCTGGTGTTGGGTT	60.033	20	188	22	209	AGCAAGTTGTAGCATTTCCCA	58.125	21	GGGGGAACAGGTGATGTGAA	59.596	20	20	22	287	AGCAAGTTGTAGCATTTCCCA	58.125	21	AGTTTCTGGCTGGTGTTGGG	60.468	20	20	22	211
7945432	1	p2	(TA)7	14	1049	1062	ATTGAGCAGGGTGTGTCCAC	60.251	20	TCTGCATGCCCACAAAAACA	58.882	20	177	1021	1197	AACCCTAGAAAAGTGCCCCC	59.592	20	TCTGCATGCCCACAAAAACA	58.882	20	20	979	1197	ACCCTAGAAAAGTGCCCCCT	60.478	20	TCTGCATGCCCACAAAAACA	58.882	20	20	980	1197
7945430	1	p3	(CAT)5	15	378	392	TGGCTCGTGAATTGGTGACA	59.892	20	TACAATGTGGTGCTTCCGCT	59.964	20	188	276	463	CCGCAATTGGCTCGTGAATT	59.829	20	TACAATGTGGTGCTTCCGCT	59.964	20	20	269	463	TGGCTCGTGAATTGGTGACA	59.892	20	TCTCGGGATCCATCACCCAT	60.105	20	20	276	482
7945414	1	p3	(GGA)5	15	341	355	AATTGGTGGCCATCCTTGGT	59.883	20	TGCATGCCATGTACCAAGGT	59.961	20	205	265	469	AATGCAGCTGGAAAATCGGC	59.826	20	TGCATGCCATGTACCAAGGT	59.961	20	20	190	469	AATTGGTGGCCATCCTTGGT	59.883	20	TCCTGAACACACGCACATCA	59.894	20	20	265	422
7945414	2	p2	(TC)7	14	642	655	ATGCAGGCCCTCTGTTTAGG	59.743	20	AGGCATGCACAGATGGTAAA	57.487	20	254	465	718	CGTCAAGCTCCACCTTGGTA	59.68	20	AGGCATGCACAGATGGTAAA	57.487	20	20	439	718	ATGCAGGCCCTCTGTTTAGG	59.743	20	AATAGGCATGCACAGATGGT	57.258	20	20	465	721
7945412	1	p3	(GAT)6	18	1248	1265	GCTGTCGATCTGGAGGTACG	59.97	20	TGTGTTGGAGGAGAGTACATGA	58.494	22	261	1034	1294	GCACCACTGCTGGGTCTTTA	60.251	20	TGTGTTGGAGGAGAGTACATGA	58.494	22	22	1128	1294	TGTGCTGACTCCATCCACTG	59.677	20	TGTGTTGGAGGAGAGTACATGA	58.494	22	22	1082	1294
7945406	1	p3	(GCA)5	15	2239	2253	GAAGCTGGAGGATGAGGTGG	59.82	20	TTCCTCCTTCCCCTCCTAGC	60.031	20	195	2133	2327	GAAGCTGGAGGATGAGGTGG	59.82	20	CTCCTTCCCCTCCTAGCAGT	60.032	20	20	2133	2324	GAAGCTGGAGGATGAGGTGG	59.82	20	TGCCTTTTTCCTCCTTCCCC	59.886	20	20	2133	2334
7945404	1	p3	(TGG)7	21	865	885	ACGGTGATGATGGGAGGGTA	60.032	20	GTTTTCCCTTCCCTCTCCCG	60.035	20	263	689	951	ACGGTGATGATGGGAGGGTA	60.032	20	CGAGACTCCCCTGTTTTCCC	60.036	20	20	689	963	ACGGTGATGATGGGAGGGTA	60.032	20	CCCCTGTTTTCCCTTCCCTC	59.96	20	20	689	956
7945387	1	p3	(AAC)5	15	665	679	TTGTCTTACTGGTCGCCGTC	60.039	20	GCGAGGGAGAAACAAAAGGC	59.759	20	202	584	785	TACTGGTCGCCGTCCTCATA	60.107	20	GCGAGGGAGAAACAAAAGGC	59.759	20	20	590	785	CGCCTACCAAGCCATTCTCA	60.108	20	GCGAGGGAGAAACAAAAGGC	59.759	20	20	618	785
7945382	1	p3	(TCT)7	21	698	718	GTCGACGCTTGGAGAGGAAA	60.039	20	TCTACGCGTAAGTTGCAGCT	59.757	20	103	647	749	ACGAATGCTCAGCGTTGTTG	59.764	20	CGTAAGTTGCAGCTCGAAGC	59.906	20	20	496	743	ACGAATGCTCAGCGTTGTTG	59.764	20	GCGTAAGTTGCAGCTCGAAG	59.906	20	20	496	744
7945380	1	p1	(A)12	12	299	310	CCAGCAAGTACATACCACTGGT	60.027	22	TGATGGTTTTGGGTAAAATCTGCT	59.162	24	260	106	365	ACCAGCAAGTACATACCACTGG	60.027	22	TGATGGTTTTGGGTAAAATCTGCT	59.162	24	24	105	365	CCAGCAAGTACATACCACTGGT	60.027	22	TGATGGTTTTGGGTAAAATCTGC	57.854	23	23	106	365
7945364	1	p3	(CTC)5	15	67	81	TGTCTTCCGGTACACTGCAC	59.967	20	CTCCACAATCCCAGCTCCAG	60.107	20	159	25	183	TGTCTTCCGGTACACTGCAC	59.967	20	CCCAATCCGCCATCTCCAAT	60.179	20	20	25	296	TGTCTTCCGGTACACTGCAC	59.967	20	TAAAACCCTGCCTTCCTCGC	60.322	20	20	25	215
7945355	1	c	(A)11cgntgaactgcattgctgatattgacccc(A)10	50	167	216	TCGTTGGATGAACTGCATTGC	59.8	21	TTACAGTGCGATGGTTGGCT	59.964	20	129	132	260	CGTTGGATGAACTGCATTGCT	59.799	21	TTACAGTGCGATGGTTGGCT	59.964	20	20	133	260	TCGTTGGATGAACTGCATTGC	59.8	21	GCGATGGTTGGCTGTTCATG	60.179	20	20	132	253
7945351	1	p1	(A)12	12	408	419	GCCAAAGTCAAAAATCACCGC	59.208	21	ATGCAGATGGAATTTGCCGC	59.896	20	179	350	528	ACATGACATGCACGAGTTGT	58.117	20	TGCGGGCATGCAGATATGAT	59.963	20	20	302	443	ACATGACATGCACGAGTTGT	58.117	20	ATGCAGATGGAATTTGCCGC	59.896	20	20	302	528
7945335	1	p2	(AG)12	24	1447	1470	TTCGTCCCACTGCTTGATCC	60.036	20	CTCCCTCCCCTGATTGCTTC	59.818	20	181	1382	1562	CGTCCCACTGCTTGATCCAT	60.108	20	CTCCCTCCCCTGATTGCTTC	59.818	20	20	1384	1562	GGAAGCGGGAAGATTCGAGT	59.824	20	CTCCCTCCCCTGATTGCTTC	59.818	20	20	1283	1562
7945317	1	c	(A)10gttcactactcaccatgtgtacgttcaatcgattcatcgcagcaaggaaacgtcacgcttttgc(T)10	84	1608	1691	GCAAATCTCTCCTGCTCGGT	60.108	20	GCTTGCACACAGTTGATCGG	60.11	20	149	1578	1726	AGCAAATCTCTCCTGCTCGG	59.822	20	GCTTGCACACAGTTGATCGG	60.11	20	20	1577	1726	GCTGATCATGGGGAGGACAC	60.179	20	GCTTGCACACAGTTGATCGG	60.11	20	20	1450	1726
7945314	1	p1	(A)12	12	32	43	AGGCCACAAAAACTATATAATTGTTCA	57.97	27	TGCAAGAAAGACACGAGGGG	60.25	20	259	1	259	AGGCCACAAAAACTATATAATTGTTCA	57.97	27	TCTTGCCTGCTTGGATTCCA	59.595	20	20	1	200	GGCCACAAAAACTATATAATTGTTCAG	57.699	27	TGCAAGAAAGACACGAGGGG	60.25	20	20	2	259
7945314	2	p3	(TTC)6	18	519	536	AATGAGCTGAGCATCCTCCG	59.894	20	CGTTACGACCTTGGTCACCA	59.968	20	248	425	672	AATGAGCTGAGCATCCTCCG	59.894	20	GTACAAGCTTCACCGGTGGA	59.966	20	20	425	648	AATGAGCTGAGCATCCTCCG	59.894	20	TTACGACCTTGGTCACCAGC	59.966	20	20	425	670
7945275	1	p3	(TCT)9	27	1067	1093	GGAGCAGCCATTATCGAAGC	59.129	20	CAGAAATCTCGAGCAACGGC	59.628	20	225	905	1129	TGCGAATATTGCAAGTGCCA	58.828	20	CAGAAATCTCGAGCAACGGC	59.628	20	20	859	1129	AGCAGCCATTATCGAAGCTCT	59.584	21	CAGAAATCTCGAGCAACGGC	59.628	20	20	907	1129
7945234	1	p2	(AG)6	12	254	265	TTCCATTTCCGCCTACCACC	60.035	20	CCTAGAAAGCAACCTCCCCC	59.744	20	263	50	312	TTCCATTTCCGCCTACCACC	60.035	20	CCCTAGAAAGCAACCTCCCC	59.744	20	20	50	313	CTTCCGGTTCCCTTCACTCC	60.036	20	CCTAGAAAGCAACCTCCCCC	59.744	20	20	80	312
7945229	1	p1	(T)10	10	157	166	TCGAGTACAAGGCAATATCGGG	59.965	22	GACTTCTTGGGCTGTGACGA	59.966	20	216	48	263	TCGAGTACAAGGCAATATCGGG	59.965	22	GCGGGAGATCGTGACTTCTT	59.826	20	20	48	275	CGAGTACAAGGCAATATCGGGT	60.224	22	GACTTCTTGGGCTGTGACGA	59.966	20	20	49	263
7945209	1	p2	(TC)6	12	388	399	GAGGAAAGGGCCGTTCTCAA	59.964	20	CGTTGTTCGGACAGTTCTACG	59.288	21	169	267	435	TTGAGGAAAGGGCCGTTCTC	59.964	20	CGTTGTTCGGACAGTTCTACG	59.288	21	21	265	435	CTTGAGGAAAGGGCCGTTCT	59.963	20	CGTTGTTCGGACAGTTCTACG	59.288	21	21	264	435
7945186	1	p2	(GA)13	26	126	151	CGCACAGAAAACAACCACCC	60.249	20	CTCCATATCTCACCGGCGAC	60.039	20	192	65	256	CGCACAGAAAACAACCACCC	60.249	20	ATCTCACCGGCGACATGAAG	60.179	20	20	65	250	CGCACAGAAAACAACCACCC	60.249	20	ACATGAAGAATCCGGGGAGC	59.819	20	20	65	238
7945182	1	c	(A)14tnaaagaggtc(A)13	38	255	292	TATGTCAGCAGTGCCGACAG	60.109	20	CCTGGACAGCCCTTTTACCA	59.596	20	277	109	385	TATGTCAGCAGTGCCGACAG	60.109	20	TCCTGGACAGCCCTTTTACC	59.303	20	20	109	386	ATATGTCAGCAGTGCCGACA	59.463	20	CCTGGACAGCCCTTTTACCA	59.596	20	20	108	385
7945177	1	c	(TGC)8tgtttgaaaactcaaccgttncaaccatatgttgct(TGC)5tgtttgaaaactcaaccgttggtaaattgtcattcgattttgcatatgcttctgtga(TTG)7	153	70	222	CCACCAAAGGCTTGAGGAGT	59.889	20	ACCCAACCCCATCATATACACA	58.873	22	243	17	259	AGAAGAAGGAGGAGGAGCCA	59.585	20	ACCCAACCCCATCATATACACA	58.873	22	22	0	259	CCACCAAAGGCTTGAGGAGT	59.889	20	ACCCAACCCCATCATATACACAA	59.47	23	23	17	259
7945154	1	p1	(A)17	17	1140	1156	TGGGAAGGTCGGTAAGGACA	60.179	20	TGCATGTGCTCCATCTTTGTC	59.186	21	223	1002	1224	CTGCACCGTCCGATCATGAT	60.25	20	TGCATGTGCTCCATCTTTGTC	59.186	21	21	965	1224	TGGGAAGGTCGGTAAGGACA	60.179	20	TGCATGTGCTCCATCTTTGT	58.086	20	20	1002	1224
7945152	1	c	(T)10atcattaatattttaaaattggaatttctaatttttatttacttttttgatttctatttaatagcgaaaatcctaagaacattcaaaaatgaagcaagt(A)10	119	414	532	TTCCAAGTTTCGAACCCCCG	60.536	20	CGTAATCCTGGACGTGAAGA	57.067	20	207	365	571	TTCCAAGTTTCGAACCCCCG	60.536	20	CCTATCTAACGATCCAGGACGT	58.852	22	22	365	590	TTCCAAGTTTCGAACCCCCG	60.536	20	TCCTATCTAACGATCCAGGACGT	60.181	23	23	365	591
7945152	2	c	(T)14g(A)15	30	679	708	AGGAATCCGAAGATGAAGAGAGA	58.458	23	TCCTCACAATAGGGGGTCGT	59.958	20	267	588	854	TGGATCGTTAGATAGGAATCCGA	58.341	23	TCCTCACAATAGGGGGTCGT	59.958	20	20	575	854	TCACCACTGTGTAAACAAAGAGT	58.161	23	TCCTCACAATAGGGGGTCGT	59.958	20	20	622	854
7945152	3	c	(T)10attgcacttggagataattgtattttgattgagttaatataataatcatagtagtgatatacgttaaaaattacgaaagtagggtagacccaaaatcc(T)17	125	1216	1340	GCGTAGGCCTCGGGTAATTT	60.179	20	AGGATGATTTCTTCAATTCGCAA	57.097	23	276	1121	1396	GCGTAGGCCTCGGGTAATTT	60.179	20	AAGGATGATTTCTTCAATTCGCA	57.097	23	23	1121	1397	GGCCTCGGGTAATTTGGCTA	59.818	20	AGGATGATTTCTTCAATTCGCAA	57.097	23	23	1126	1396
7945117	1	p3	(TTC)5	15	181	195	GAGGGGCTGAAACTGCAGAT	60.035	20	TTCCGCTTCTGCTCTCTTGG	60.037	20	182	66	247	CCTCCTCTTTGCAATCCGGT	60.035	20	TTCCGCTTCTGCTCTCTTGG	60.037	20	20	20	247	GAGGGGCTGAAACTGCAGAT	60.035	20	CAGCCTCCTCGATTCCTTCC	59.894	20	20	66	263
7945100	1	p3	(CTT)7	21	548	568	GGGGTAATGAGCGGAGTAGC	59.966	20	CCCATGGTGGAGGTTTCACA	59.888	20	270	379	648	GGGGTAATGAGCGGAGTAGC	59.966	20	ACCCATGGTGGAGGTTTCAC	59.888	20	20	379	649	GTAGCGGCTCACCTGATGAA	59.824	20	CCCATGGTGGAGGTTTCACA	59.888	20	20	394	648
7945050	1	p3	(GTG)6	18	774	791	GATCGGAGCTTTGCTAGGGG	60.25	20	GCCGAAGAGTTGGAAGTGGA	59.965	20	264	638	901	ATGAGCTGGTGCGTGAGATG	60.462	20	GCCGAAGAGTTGGAAGTGGA	59.965	20	20	683	901	CATGAGCTGGTGCGTGAGAT	60.462	20	GCCGAAGAGTTGGAAGTGGA	59.965	20	20	682	901
7945044	1	p1	(A)10	10	991	1000	AAAGCCCCGCACCTCATTAA	59.961	20	CGTGAGAAGGTGGACGGAAA	59.967	20	115	948	1062	GCCCAACGAATGTCAGATGC	59.901	20	CGTGAGAAGGTGGACGGAAA	59.967	20	20	928	1062	AAAGCCCCGCACCTCATTAA	59.961	20	CTGGCTGGGAGCTGTATGAG	59.894	20	20	948	1104
7944995	1	p1	(A)11	11	210	220	CCAGACCAAGGCAAGCAGAT	60.323	20	GGAAAAGGGAGACAGGTCGG	60.036	20	189	56	244	AAACCAGACCAAGGCAAGCA	60.397	20	GGAAAAGGGAGACAGGTCGG	60.036	20	20	53	244	AAAACCAGACCAAGGCAAGC	59.247	20	GGAAAAGGGAGACAGGTCGG	60.036	20	20	52	244
7944992	1	p3	(CTT)10	30	62	91	TCATCCAATCAACGCCGTTG	59.198	20	GGTGAATCGGATCGACGACA	59.9	20	229	13	241	TCATCCAATCAACGCCGTTG	59.198	20	TGGTGAATCGGATCGACGAC	59.9	20	20	13	242	TCATCCAATCAACGCCGTTG	59.198	20	TCGTGGTGAATCGGATCGAC	59.9	20	20	13	245
7944984	2	p1	(T)11	11	478	488	AACCTCGGCCTGCTTCAATT	60.251	20	AAGCTAATGCAGGCAACCCT	59.96	20	168	363	530	TTCAATCCAACCTCGGCCTG	60.322	20	AAGCTAATGCAGGCAACCCT	59.96	20	20	355	530	GTTCAATCCAACCTCGGCCT	60.323	20	AAGCTAATGCAGGCAACCCT	59.96	20	20	354	530
7944984	3	p3	(ATT)5	15	701	715	GACAGGAGGAGGGACTTTGC	60.036	20	GCATCCTCAGAGCAGAGAGTC	59.932	21	127	656	782	GGTTTTGGACAGGAGGAGGG	59.962	20	GCATCCTCAGAGCAGAGAGTC	59.932	21	21	649	782	GGGTTTTGGACAGGAGGAGG	59.962	20	GCATCCTCAGAGCAGAGAGTC	59.932	21	21	648	782
7944969	1	p3	(TGG)6	18	705	722	CGTGGTGGTTCGGGTAGAAG	60.389	20	CATTAGCAGCGTCGTCTTGC	59.974	20	247	654	900	AGAAGCAGAAGCCCTCCAAG	59.672	20	CTTCGTCCTCTATGCCCACC	59.895	20	20	600	775	AGAAGCAGAAGCCCTCCAAG	59.672	20	CCACTTCGTCCTCTATGCCC	59.895	20	20	600	778
7944963	1	p1	(A)10	10	1687	1696	TTTGTCAGGTGGAAGAGGCC	59.89	20	TGGTGGTGATGATGATGACGA	59.17	21	178	1557	1734	CGTGTCCGCCTTCCTTTTTC	59.763	20	TGGTGGTGATGATGATGACGA	59.17	21	21	1626	1734	TCCGCCTTCCTTTTTCCGAG	60.321	20	TGGTGGTGATGATGATGACGA	59.17	21	21	1630	1734
7944960	1	c	(CAG)6cgggagaggattctcggttcggatatagtaatggcgctgcaaagagctgcagcagagaagaatttgaagatggcgatggcggt(GAA)6	119	214	332	CCTCTGAATTCGATCCCCCG	59.966	20	CGCCCCTTCCTCTTCTTCTC	59.823	20	266	136	401	GCCTCTGAATTCGATCCCCC	60.251	20	CGCCCCTTCCTCTTCTTCTC	59.823	20	20	135	401	CGACGCCGAAACACCAAATC	60.452	20	ATGGGCCTAGTTTCTTCCGC	60.107	20	20	175	418
7944942	1	p3	(AGC)6	18	526	543	TCCGCGAAGATGCTGTATCC	59.968	20	AAGCAATCTCTACCCGGCAG	59.821	20	280	433	712	TCCGCGAAGATGCTGTATCC	59.968	20	GCAATCTCTACCCGGCAGAT	59.605	20	20	433	710	CCGCGAAGATGCTGTATCCA	60.249	20	GAAGCAATCTCTACCCGGCA	59.822	20	20	434	713
7944919	1	p3	(AGC)5	15	26	40	CATCAATTGTTGTTGCTGAGCA	58.355	22	AGCAACCTGTGTATGGAGCC	60.035	20	209	1	209	CATCAATTGTTGTTGCTGAGCA	58.355	22	CCCCTGCACCTAACCCATTT	59.959	20	20	1	191	CATCAATTGTTGTTGCTGAGCA	58.355	22	TTCTCTGCGTCGAATGGCAT	60.108	20	20	1	141
7944895	1	p1	(A)11	11	221	231	TAGTACGCAAAGCAGAGGCC	60.108	20	CCTTGCTGGGGGCTGTTTAT	60.325	20	264	72	335	GAGCAGAGGGGGTTGTCAAA	59.89	20	CCTTGCTGGGGGCTGTTTAT	60.325	20	20	162	335	TAGAGCAGAGGGGGTTGTCA	59.884	20	CCTTGCTGGGGGCTGTTTAT	60.325	20	20	160	335
7944857	1	p3	(ACT)5	15	409	423	GGGCAAAGGGGCAGAAAATC	59.75	20	TCGCCCGACAAAGAGAACTC	60.039	20	237	279	515	TAGCACTGCCTTCAACAGCA	59.892	20	ACCCGACCGACCAAAAGAAA	59.819	20	20	222	494	TAGCACTGCCTTCAACAGCA	59.892	20	AACCCGACCGACCAAAAGAA	59.819	20	20	222	495
7944850	1	p1	(A)12	12	79	90	CCTTGAAAGCCAAACCGCAA	59.896	20	GACTCACAGAGGGTTGCTCT	59.027	20	279	33	311	CCTTGAAAGCCAAACCGCAA	59.896	20	AGACTCACAGAGGGTTGCTC	59.027	20	20	33	312	CCTTGAAAGCCAAACCGCAA	59.896	20	ACAGAGGGTTGCTCTTTCAGG	59.927	21	21	33	306
7944833	1	p3	(CAG)5	15	650	664	CAGAAGGAGTGACTGCAGCA	59.966	20	ACTCCATCCCTAGCTGAGCA	60.032	20	175	595	769	TGCAGAAGGAGTGACTGCAG	59.966	20	ACTCCATCCCTAGCTGAGCA	60.032	20	20	593	769	CTGCAGAAGGAGTGACTGCA	59.966	20	ACTCCATCCCTAGCTGAGCA	60.032	20	20	592	769
7944831	1	c	(T)13(A)10	23	50	72	CACATTACTTTACAAAGCCAAGTCCT	60.016	26	CCATTGCCAACGTGCCTTAC	60.109	20	259	8	266	ACATTACTTTACAAAGCCAAGTCCT	58.931	25	CCATTGCCAACGTGCCTTAC	60.109	20	20	9	266	CACATTACTTTACAAAGCCAAGTCC	58.85	25	CCATTGCCAACGTGCCTTAC	60.109	20	20	8	266
7944827	1	p3	(AGC)5	15	113	127	CACCCCGATCCACACTTTGA	59.964	20	GTGTGCAGCCACCAATGAAG	60.039	20	154	58	211	GACACCCCGATCCACACTTT	59.964	20	GTGTGCAGCCACCAATGAAG	60.039	20	20	56	211	TCACATTTCAAGCCTTGCGC	60.039	20	GTGTGCAGCCACCAATGAAG	60.039	20	20	32	211
7944805	1	p1	(A)10	10	175	184	TGATCAGACTCAGAGCCGGA	60.034	20	TGGCGCTGGTTCCAATAAGT	59.962	20	243	3	245	TGATCAGACTCAGAGCCGGA	60.034	20	AGTGGCGCTGGTTCCAATAA	59.962	20	20	3	247	TGATCAGACTCAGAGCCGGA	60.034	20	AAGATCAGAGTGAGTGGCGC	60.108	20	20	3	259
7944795	1	p3	(GTG)5	15	1516	1530	ACAGGCTAGAGAGAGCGGAA	60.034	20	ATACAGCGTATCTGCACCCG	59.968	20	233	1389	1621	CAACAAAGTCAGCTGCTGGC	60.318	20	ATACAGCGTATCTGCACCCG	59.968	20	20	1485	1621	GCTGACAGGCTAGAGAGAGC	59.615	20	ATACAGCGTATCTGCACCCG	59.968	20	20	1385	1621
7944791	1	p3	(CCA)5	15	368	382	ACCGGAGACTACATTCCCGA	60.034	20	AAGGACCGAAGCGCTGATAC	60.179	20	155	336	490	ACCGGAGACTACATTCCCGA	60.034	20	CAAGGACCGAAGCGCTGATA	60.179	20	20	336	491	ACCGGAGACTACATTCCCGA	60.034	20	GACCGAAGCGCTGATACTGT	60.179	20	20	336	487
7944731	1	p4	(AGGA)5	20	1059	1078	ATATGCCCAGAAGCCCAGGA	60.699	20	GCTTGAAGCCGACTTGACAC	59.764	20	267	891	1157	GTGGGCCGATCGGTCTAATA	59.036	20	ACTCATCTGTCACGCATCCG	60.179	20	20	913	1176	ATATGCCCAGAAGCCCAGGA	60.699	20	AGCCGACTTGACACACTTGA	59.536	20	20	891	1151
7944718	1	p1	(T)24	24	496	519	ATATCTGTGTGCGCGGTAGG	59.968	20	TCGCTTCCAAGTTGCTCTTA	57.168	20	228	368	595	TAGCTAGCGTCGGTGGATCT	60.179	20	TCGCTTCCAAGTTGCTCTTA	57.168	20	20	441	595	ATATCTGTGTGCGCGGTAGG	59.968	20	GCCAAAAACAAAGACAGCAACA	59.001	22	22	368	545
7944697	1	p3	(AGC)7	21	992	1012	AAGTGTTGTTGGGGGAGCAA	60.033	20	AAATAGCAGCTCCTCCCTGG	59.157	20	268	794	1061	TACGAGAGGCAAATGCAGCA	60.036	20	AAATAGCAGCTCCTCCCTGG	59.157	20	20	917	1061	TGCAGCAGATGAAGATGGGG	60.107	20	AAATAGCAGCTCCTCCCTGG	59.157	20	20	930	1061
7944682	1	p3	(TAT)5	15	112	126	TTTGTCAAGCTTGTGCATCAA	57.203	21	TGACTTGTGGGGAAAACTCGA	59.513	21	129	44	172	TTTTGTCAAGCTTGTGCATCA	57.203	21	TGACTTGTGGGGAAAACTCGA	59.513	21	21	43	172	ACATTTTTGTCAAGCTTGTGCA	58.141	22	TGACTTGTGGGGAAAACTCGA	59.513	21	21	39	172
7944677	1	p3	(CTG)5	15	934	948	CAGACTTTCCGCCGAAAAGC	60.11	20	CCAGGGCTTTGGGCAGATTA	60.033	20	269	796	1064	GCAGACTTTCCGCCGAAAAG	60.11	20	CCAGGGCTTTGGGCAGATTA	60.033	20	20	795	1064	CAACGGCGGCTGTTTTAGTC	60.11	20	CCAGGGCTTTGGGCAGATTA	60.033	20	20	856	1064
7944665	1	p3	(AGC)6	18	905	922	ACGGTGTTGAGCCAGTTGAA	60.107	20	TCAGGCCTCTTTGCAGCTTT	60.179	20	247	699	945	AGCTTTACGGTGTTGAGCCA	59.892	20	TCAGGCCTCTTTGCAGCTTT	60.179	20	20	693	945	ACGGTGTTGAGCCAGTTGAA	60.107	20	TTCCAGCATTCTCAGGCCTC	59.746	20	20	699	956
7944662	1	c	(GGA)5aggtttggtgccagagacttcagacaaagggatgctgcatttaacaacagaggtggcc(GTG)6	91	569	659	GTACGCTTCCAGGGCTTCTT	60.036	20	CTAGCCGGTCCATACGACAC	59.97	20	276	522	797	GTACGCTTCCAGGGCTTCTT	60.036	20	CACTAGCCGGTCCATACGAC	59.97	20	20	522	799	GTACGCTTCCAGGGCTTCTT	60.036	20	CCATATCCTCCACCATGCCC	59.961	20	20	522	713
7944614	1	p1	(A)16	16	194	209	TCACACACAACATCACTCACCA	60.093	22	AAGCCAAGTGATTGGGGGTT	59.809	20	251	74	324	TCACACACAACATCACTCACCA	60.093	22	AAAGCCAAGTGATTGGGGGT	59.809	20	20	74	325	TCACACACAACATCACTCACCA	60.093	22	GCCAAGTGATTGGGGGTTCT	60.252	20	20	74	322
7944609	1	p1	(A)15	15	113	127	ATGCAACGGTGATACCACGT	60.037	20	CCCGACACTGACACTTCCAA	59.894	20	189	22	210	ATGCAACGGTGATACCACGT	60.037	20	CCGGAGATTCAGTCCAACCC	60.108	20	20	22	237	GCATGCAACGGTGATACCAC	59.901	20	CCCGACACTGACACTTCCAA	59.894	20	20	20	210
7944601	1	c	(TTC)5(TAA)9	42	90	131	AAACCTGCATGCACATGAGC	59.754	20	AGCATTCGGTTTCGTCACCT	59.965	20	201	33	233	AAACCTGCATGCACATGAGC	59.754	20	ATTCGGTTTCGTCACCTCCC	60.037	20	20	33	230	AAACCTGCATGCACATGAGC	59.754	20	TCCAGTTGGCACCGAAGAAA	59.818	20	20	33	273
7944598	1	p2	(AT)9	18	786	803	AATTGACAGCTCTCCTGCCG	60.392	20	TCGACTGTTGTACACCGAGC	60.04	20	149	755	903	AATTGACAGCTCTCCTGCCG	60.392	20	CGAGCTTATTTGTGCACCGG	59.903	20	20	755	970	AATTGACAGCTCTCCTGCCG	60.392	20	CCGGCGGACTCAGATCATTT	60.179	20	20	755	954
7944577	1	p1	(A)16	16	51	66	ACAACACACAGCACAAATCACA	59.509	22	GCGAGGTCGATCGAGTGAAT	59.97	20	227	25	251	GTGACAACACACAGCACAAA	57.372	20	GCGAGGTCGATCGAGTGAAT	59.97	20	20	22	251	ACAACACACAGCACAAATCACA	59.509	22	TGGGGATTCTGCAGGATTGG	59.74	20	20	25	162
7944575	1	p3	(ATG)11	33	364	396	TGGTGGAGTAGCTGCTGTTG	59.965	20	GTCGCCTTCATCATCCTCGT	59.897	20	151	334	484	GTGGAGTAGCTGCTGTTGGT	59.965	20	GTCGCCTTCATCATCCTCGT	59.897	20	20	336	484	GTGGTGGAGTAGCTGCTGTT	59.965	20	GTCGCCTTCATCATCCTCGT	59.897	20	20	333	484
7944565	1	p1	(A)11	11	49	59	TGCCAAACCAAATTAAGTGTATACCA	59.506	26	GCTCAACCCGTTCAACCAAC	59.97	20	162	0	161	TGCCAAACCAAATTAAGTGTATACCA	59.506	26	AGCTCAACCCGTTCAACCAA	60.107	20	20	0	162	TGCCAAACCAAATTAAGTGTATACCA	59.506	26	AGCACCACTGTATTCGTCGG	60.109	20	20	0	134
7944564	1	p3	(ATC)9	27	152	178	CAGCTTCACATTCTGCAGCC	59.829	20	GATTTGGAATGCCGTCTCGC	59.972	20	277	33	309	CAGCTTCACATTCTGCAGCC	59.829	20	GTCTCGCTCCTCTTGGTCAC	60.109	20	20	33	296	CAGCTTCACATTCTGCAGCC	59.829	20	ggtgaactgctggagggttt	60.179	20	20	33	201
7944564	2	p1	(T)11	11	511	521	TCCTCCCATCTTGCTCAGGA	59.957	20	GGCTCCTCTAAACTGTGGCA	59.675	20	226	358	583	GCTGTCCTCTGCTTCCTCTG	60.108	20	GGCTCCTCTAAACTGTGGCA	59.675	20	20	311	583	CAGCTGTCCTCTGCTTCCTC	60.108	20	GGCTCCTCTAAACTGTGGCA	59.675	20	20	309	583
7944558	1	p1	(A)12	12	61	72	TCTCTCTCCAGCAGCAAATAACA	59.738	23	ACTGCCACTGCCACTGTTAT	59.598	20	135	0	134	TCTCTCTCCAGCAGCAAATAACA	59.738	23	CACTGCCACTGCCACTGTTA	60.535	20	20	0	135	TCTCTCTCCAGCAGCAAATAACA	59.738	23	CACCTGCCTTGCTTGCTTTG	60.599	20	20	0	160
7944548	1	p3	(TTC)7	21	47	67	GGAGGTCAGGAATCAAGCCC	60.107	20	TTATTGGGTTGCGCAGTTGC	60.039	20	163	16	178	GGAGGTCAGGAATCAAGCCC	60.107	20	GGGGAAAGGAAGGAAGCACA	59.888	20	20	16	212	GGAGGTCAGGAATCAAGCCC	60.107	20	TGGGGAAAGGAAGGAAGCAC	59.888	20	20	16	213
7944539	1	p3	(TCT)5	15	449	463	TTCCCCGAGCCATTTGTGTT	60.179	20	CTCAGGCAAGTCCAAGGGAG	60.036	20	259	370	628	AAACCCTCCGCCTCTTCTTG	59.963	20	AGGGTCGTCAGCTAGGTCAA	60.252	20	20	302	519	AAACCCTCCGCCTCTTCTTG	59.963	20	AAGGGTCGTCAGCTAGGTCA	60.252	20	20	302	520
7944524	1	p3	(CTG)10	30	243	272	TAACCGGGAGACAGAGGGAG	60.033	20	CCCCGTTATCCCCAACCAAA	59.96	20	217	158	374	ATAATTGGACAAGGCGGCCA	60.034	20	CCCCGTTATCCCCAACCAAA	59.96	20	20	203	374	CTGTTGCCTCATGAGACCGT	60.037	20	CCCCGTTATCCCCAACCAAA	59.96	20	20	125	374
7944523	1	p3	(AGA)5	15	186	200	AGCTACCCCATTCATGTCGG	59.53	20	CTCTCCTTGCACTCAACGGT	59.966	20	228	144	371	AGCTACCCCATTCATGTCGG	59.53	20	GCACTCAACGGTGGACCTTA	59.966	20	20	144	363	AGCTACCCCATTCATGTCGG	59.53	20	CCATACCCTCCACCCACAAC	60.034	20	20	144	296
7944520	1	p1	(T)10	10	758	767	CCCAAGTCTCATGTACACCGT	59.725	21	TTTTGATGCCGCAAGCTCAG	59.758	20	198	708	905	CCCAAGTCTCATGTACACCGT	59.725	21	CTTTTGATGCCGCAAGCTCA	59.758	20	20	708	906	TCCCAAGTCTCATGTACACCG	59.451	21	TTTTGATGCCGCAAGCTCAG	59.758	20	20	707	905
7944505	1	p3	(AGA)5	15	191	205	TTTCCCTCCATCGCTTTCCC	60.034	20	GCTCGAGATCCCGATGTCAG	60.04	20	272	16	287	TTTCCCTCCATCGCTTTCCC	60.034	20	ATCCCGATGTCAGGATGCAC	59.893	20	20	16	280	CAGCGGAGGAGAAGAAGTCC	59.825	20	GCTCGAGATCCCGATGTCAG	60.04	20	20	91	287
7944500	1	p3	(TGA)7	21	427	447	CCGTTGGCCAAAAGCATCAA	59.967	20	GTGTCGGACCGCTCAGATTA	59.545	20	157	352	508	TTCCGTTGGCCAAAAGCATC	59.683	20	GTGTCGGACCGCTCAGATTA	59.545	20	20	350	508	CCGTTGGCCAAAAGCATCAA	59.967	20	TGTCGGACCGCTCAGATTAG	59.261	20	20	352	507
7944489	1	p1	(T)11	11	244	254	TAACCCTCCTTGGTGCGATG	59.748	20	GCATAAAGGTCCCCGCAGAT	60.179	20	155	195	349	TCCTTGGTGCGATGCTAGAG	59.538	20	GCATAAAGGTCCCCGCAGAT	60.179	20	20	201	349	CTCCTTGGTGCGATGCTAGA	59.538	20	GCATAAAGGTCCCCGCAGAT	60.179	20	20	200	349
7944488	1	p1	(A)12	12	113	124	TCCCTATCCCCACCAAGACA	59.58	20	ACCATCCTCCCAGCAACAAG	59.961	20	247	20	266	TCCCTATCCCCACCAAGACA	59.58	20	AAACAGCACCATCCTCCCAG	59.961	20	20	20	273	TCCCTATCCCCACCAAGACA	59.58	20	ATGGGGCTTGGTCAAGGTTT	59.809	20	20	20	232
7944488	2	c	(CTGCTC)5cattagacgta(GAG)5	56	281	336	CTGGGAGGATGGTGCTGTTT	59.961	20	CCTCCAAGCCAGCTCTTCAA	59.963	20	201	254	454	CTTGTTGCTGGGAGGATGGT	59.961	20	CCTCCAAGCCAGCTCTTCAA	59.963	20	20	247	454	AAACCTTGACCAAGCCCCAT	59.809	20	CCTCCAAGCCAGCTCTTCAA	59.963	20	20	213	454
7944484	1	p4	(AAAT)5	20	268	287	AGGACAGTACAAGGTACTACCCA	59.924	23	TCGGATCAACGCAAGGGTAC	60.109	20	268	209	476	AGGACAGTACAAGGTACTACCCA	59.924	23	GGATCAACGCAAGGGTACGT	60.391	20	20	209	474	AGGACAGTACAAGGTACTACCCA	59.924	23	ACGTGGCGTAGTAGCTAGGT	60.394	20	20	209	458
7944460	1	c	(A)13ntattagaggggggtgacatcgtttgc(A)10	50	641	690	CTGAACCATCGCTTCCAGGT	60.036	20	TGCTAGCAAAATGTTATCTCCATGT	59.112	25	279	458	736	CTGAACCATCGCTTCCAGGT	60.036	20	GCTAGCAAAATGTTATCTCCATGTCA	59.961	26	26	458	735	CTGAACCATCGCTTCCAGGT	60.036	20	TGCTAGCAAAATGTTATCTCCATGTC	59.961	26	26	458	736
7944424	1	p1	(T)12	12	517	528	GCTGCAATTTGACATCTAGTGCA	60.12	23	ATGGGGTGCGCTATGTCAAA	60.035	20	210	460	669	AGCTGCAATTTGACATCTAGTGC	59.872	23	ATGGGGTGCGCTATGTCAAA	60.035	20	20	459	669	GCTGCAATTTGACATCTAGTGCA	60.12	23	AAGAGTATCATGGGGTGCGC	60.179	20	20	460	678
7944422	1	p2	(CT)8	16	390	405	TCTCCCTCCCCTCTTTCTCG	60.033	20	AGAGAGTGATGGATAACCTTGCT	58.963	23	127	307	433	AGTCCATGAGGCAGGTGTTG	59.963	20	AGAGAGTGATGGATAACCTTGCT	58.963	23	23	174	433	GTGCCGCAAATCAGTAGCAG	59.902	20	AGAGAGTGATGGATAACCTTGCT	58.963	23	23	242	433
7944401	1	p1	(A)10	10	217	226	CTCTAGTTGCGGGCAGTGAA	60.037	20	ACAGGTGAGAGGTGACAAAC	57.378	20	209	56	264	ATCTCTAGTTGCGGGCAGTG	59.823	20	ACAGGTGAGAGGTGACAAAC	57.378	20	20	54	264	CTCTAGTTGCGGGCAGTGAA	60.037	20	ACATACAGGTGAGAGGTGACA	58.11	21	21	56	268
7944372	1	p1	(A)11	11	34	44	CCCACATTCACAACACCAAAACT	60.119	23	CGGAGGAAGAAGATCGGACG	59.97	20	218	0	217	CCCACATTCACAACACCAAAACT	60.119	23	CCGGCTGATTCCACAGACTT	60.036	20	20	0	248	CCCACATTCACAACACCAAAAC	58.806	22	CGGAGGAAGAAGATCGGACG	59.97	20	20	0	217
7944368	1	p3	(TGC)5	15	306	320	CTACCACCAGTGAAGCTGCA	59.965	20	ACCATTAACATCAATCAAGCGTG	58.015	23	146	201	346	GAAGCTGCACTGTAGCATGC	59.902	20	ACCATTAACATCAATCAAGCGTG	58.015	23	23	212	346	ACTGTAGCATGCTGGCTGAG	60.108	20	ACCATTAACATCAATCAAGCGTG	58.015	23	23	220	346
7944359	1	p3	(CAG)5	15	25	39	TCAGATGAACCCACAGCAGC	60.322	20	ACCTTGCACATCCATGGGAG	60.034	20	214	2	215	CCTCAGATGAACCCACAGCA	59.674	20	ACCTTGCACATCCATGGGAG	60.034	20	20	0	215	TCAGATGAACCCACAGCAGC	60.322	20	ATACTGCCAACCGAACCGAG	60.108	20	20	2	187
7944338	1	p1	(A)11	11	964	974	AGAATTTGTAGCGGCGGGAA	60.036	20	GGCTGACAAAATTTTCCGGCA	60.27	21	111	890	1000	CTGCATCTCCACGTCATCCA	59.824	20	GGCTGACAAAATTTTCCGGCA	60.27	21	21	846	1000	AGAATTTGTAGCGGCGGGAA	60.036	20	GGCTGACAAAATTTTCCGGC	58.572	20	20	890	1000
7944336	1	p3	(CCA)6	18	281	298	GGCCACCTTCGTATCGCTAA	59.896	20	AGGCTGAGAAGGAGGAGGAG	60.032	20	159	193	351	GGCCACCTTCGTATCGCTAA	59.896	20	GAGGCTGAGAAGGAGGAGGA	60.033	20	20	193	352	GGCCACCTTCGTATCGCTAA	59.896	20	GGAGGTGGTAACTGTTGGGG	59.962	20	20	193	335
7944328	1	p3	(GAA)8	24	618	641	TCTGAGAGGAGAGACAGGTCT	58.725	21	TCCACGCTCTTCACTGACTC	59.401	20	143	578	720	TCTGAGAGGAGAGACAGGTCT	58.725	21	CCACGCTCTTCACTGACTCT	59.399	20	20	578	719	TCTGAGAGGAGAGACAGGTCT	58.725	21	CTCCACGCTCTTCACTGACT	59.399	20	20	578	721
7944326	1	p3	(CTA)6	18	248	265	GGTCCAAAGAGCACCGAGTT	60.25	20	GTTCTCTGTGGGCAGTGTGA	59.893	20	202	127	328	GGTCCAAAGAGCACCGAGTT	60.25	20	TGTTCTCTGTGGGCAGTGTG	60.179	20	20	127	329	GGTCCAAAGAGCACCGAGTT	60.25	20	AAACCAACCTTCACGGCGTA	60.179	20	20	127	390
7944318	1	p3	(CTG)5	15	28	42	AGTTGTGGCTGCTGATAAGCT	59.996	21	CGAGAGAAATCCCGGGGATG	59.966	20	247	2	248	AGTTGTGGCTGCTGATAAGCT	59.996	21	GTGTCGTCGCACATGCAATT	60.11	20	20	2	129	CAGTTGTGGCTGCTGATAAGC	59.868	21	CGAGAGAAATCCCGGGGATG	59.966	20	20	1	248
7944299	1	p1	(A)10	10	127	136	TGGGTCTGCTAGATCGACGA	60.107	20	CGACCTAGCTTCTAAGGCGG	59.969	20	265	49	313	TGGGTCTGCTAGATCGACGA	60.107	20	CCGACCTAGCTTCTAAGGCG	59.969	20	20	49	314	TGGGTCTGCTAGATCGACGA	60.107	20	AGCCCCGACCTAGCTTCTAA	60.032	20	20	49	318
7944292	1	p1	(A)16	16	95	110	CCAACCATGGGAACGAAAGAC	59.46	21	CTCAGCCACATGGTTGTTGC	60.039	20	274	71	344	CCAACCATGGGAACGAAAGAC	59.46	21	AGCCATACAGAGCAGTGCAG	60.108	20	20	71	291	CCAACCATGGGAACGAAAGAC	59.46	21	GAGCCATACAGAGCAGTGCA	60.108	20	20	71	292
7944280	1	p2	(AG)8	16	1070	1085	GAACTCGGCTATGAGGGCTC	59.967	20	CCACACAAATTATACCGATCGACC	59.789	24	207	910	1116	GTGTGGCTATGAACTCGGCT	60.108	20	CCACACAAATTATACCGATCGACC	59.789	24	24	900	1116	AGTGTGGCTATGAACTCGGC	60.108	20	CCACACAAATTATACCGATCGACC	59.789	24	24	899	1116
7944268	1	p3	(CAG)5	15	1046	1060	AGCAGCAACAGATGACAGCT	59.964	20	GCATTGTTCTTGCTGCTGCT	60.039	20	219	1008	1226	AGCAGCAACAGATGACAGCT	59.964	20	ATGCTGCTGTTGCTGAATGC	60.109	20	20	1008	1118	CAAGTTACAGCAGCAGCAGC	60.11	20	GCATTGTTCTTGCTGCTGCT	60.039	20	20	972	1226
7944261	1	p3	(CCG)6	18	145	162	ACGATCGTCATCTCCGCATC	60.04	20	ACCTCCTCCTCTCCAACTCC	59.958	20	256	44	299	CGTCATCTCCGCATCGATCA	60.04	20	ACCTCCTCCTCTCCAACTCC	59.958	20	20	49	299	ACAGCACGATCGTCATCTCC	59.899	20	ACCTCCTCCTCTCCAACTCC	59.958	20	20	39	299
7944250	1	p1	(T)10	10	131	140	CGACCGAAGCAAAACGACAT	59.489	20	CCCATTCCAACCAACTACCGA	59.996	21	279	74	352	CGACCGAAGCAAAACGACAT	59.489	20	TCCCATTCCAACCAACTACCG	59.996	21	21	74	353	TCGACCGAAGCAAAACGACA	60.528	20	CCCATTCCAACCAACTACCGA	59.996	21	21	73	352
7944194	1	p1	(T)10	10	254	263	CGGCATGGCTGTGTTTAGTG	59.831	20	AGGCTCAATGAATTCGTCTCA	57.383	21	147	212	358	CGGCATGGCTGTGTTTAGTG	59.831	20	GGCTCAATGAATTCGTCTCATGA	59.127	23	23	212	357	CGGCATGGCTGTGTTTAGTG	59.831	20	AGGCTCAATGAATTCGTCTCATG	59.124	23	23	212	358
7944187	1	c	(GAA)11ggagtgggagcttcaattcaattcaagcagctttagatagatagagt(GA)6	92	307	398	ACTTGGATGCTGACGATGCA	60.036	20	TACCACTCCCCTCACTCACA	59.514	20	221	208	428	TTGTCGGTGGAGATTTGCCA	59.89	20	TACCACTCCCCTCACTCACA	59.514	20	20	275	428	TGATTGTTGGCCACATGGGT	60.179	20	TACCACTCCCCTCACTCACA	59.514	20	20	152	428
7944173	1	p2	(GA)6	12	1152	1163	TTGAAAGAAGGCGAGGTCGG	60.32	20	TCTCCACTTCCTCACTCCCC	60.252	20	242	1109	1350	TTGAAAGAAGGCGAGGTCGG	60.32	20	CTCACTCCCCACCCAGATTC	59.456	20	20	1109	1340	TTGAAAGAAGGCGAGGTCGG	60.32	20	CTCCACTTCCTCACTCCCCA	60.545	20	20	1109	1349
7944161	1	p1	(T)10	10	378	387	ATCTCACATTCCCTGCAGGC	60.107	20	ATACAGGAGGGTGCGCAG	59.097	18	233	230	462	AGTGGCAAGCAGAGGACAAG	60.251	20	ATACAGGAGGGTGCGCAG	59.097	18	18	254	462	CCCATCTCACATTCCCTGCA	59.743	20	ATACAGGAGGGTGCGCAG	59.097	18	18	227	462
7944153	1	p2	(TA)6	12	37	48	TCACAAATCGATAAATAAGCGGCA	59.427	24	GATGTCGGGTGGCTATGGAG	59.966	20	271	8	278	TCACAAATCGATAAATAAGCGGCA	59.427	24	TCATCACCTGGTCTGGTTGC	59.963	20	20	8	172	TCACAAATCGATAAATAAGCGGCA	59.427	24	ATCACCTGGTCTGGTTGCAG	59.963	20	20	8	170
7944149	1	p3	(TCT)21	63	147	209	GCAGAAATCCAGCTCCCACT	60.035	20	TTCAGTCTCCGAGAGCTCCA	59.962	20	220	61	280	AGCAGAAATCCAGCTCCCAC	60.035	20	TTCAGTCTCCGAGAGCTCCA	59.962	20	20	60	280	GCAGAAATCCAGCTCCCACT	60.035	20	ACCTCCCTAAATTCCGCTGC	60.107	20	20	61	302
7944139	1	p3	(TGA)5	15	2573	2587	GGCGTTCCTCCACTTGATGA	60.036	20	GACAGACAGACAGAAGGCGT	59.684	20	257	2531	2787	ATGATGCTCGGCTGCAGATT	60.179	20	GACAGACAGACAGAAGGCGT	59.684	20	20	2550	2787	GAGAATGGCGTTCCTCCACT	59.749	20	GACAGACAGACAGAAGGCGT	59.684	20	20	2525	2787
7944137	1	p1	(T)11	11	374	384	CACTTGGGATGGGAATGGCT	60.033	20	GGGCCTCTCCAGTCAACTTC	60.036	20	201	215	415	CTTCCATCCAGGTCGGTTCC	60.108	20	GGGCCTCTCCAGTCAACTTC	60.036	20	20	307	415	CCTTCCATCCAGGTCGGTTC	60.108	20	GGGCCTCTCCAGTCAACTTC	60.036	20	20	306	415
7944134	1	p3	(TCA)6	18	105	122	AGGAGGCCATTCCCTACTGT	59.955	20	AGCTTCTTTTCCAGCTCGCT	59.964	20	199	9	207	AGGAGGCCATTCCCTACTGT	59.955	20	GGATTGGCTGCAACCTGTTG	60.038	20	20	9	237	AGGAGGCCATTCCCTACTGT	59.955	20	CTTCTTTTGCCTTCGCCACC	60.039	20	20	9	287
7944128	1	p1	(A)10	10	332	341	TCGCACATCTCAATTGCCCT	60.035	20	ACACACGACTCCTTGAATATGCT	60.056	23	217	152	368	CTTCTCACCTCCTTGCTGCA	59.964	20	ACACACGACTCCTTGAATATGCT	60.056	23	23	232	368	AAACAGGAGCAGGGACCATG	59.961	20	ACACACGACTCCTTGAATATGCT	60.056	23	23	268	368
7944112	1	p3	(CAG)5	15	502	516	AGCGCAAGTTGAGACGATGA	60.038	20	ATGCGGGAAAACAGGGAGAG	60.035	20	138	413	550	AGCGCAAGTTGAGACGATGA	60.038	20	ACAGAGTTGGCGTTGACCAT	59.891	20	20	413	595	AGCATCGATGTTGGACGAGG	60.179	20	ATGCGGGAAAACAGGGAGAG	60.035	20	20	368	550
7944080	1	p3	(GAT)19	57	1686	1742	ACAGTCACGATGGCACTGAG	60.038	20	GCCCGACATTAACTGCACAC	59.832	20	264	1620	1883	AGACAGTCACGATGGCACTG	60.038	20	GCCCGACATTAACTGCACAC	59.832	20	20	1618	1883	GACAGTCACGATGGCACTGA	60.038	20	GCCCGACATTAACTGCACAC	59.832	20	20	1619	1883
7944077	1	c	(CTG)6cttttgctgtgaatgctgctgctgctgttgctgttgctgttgctgctgctgttgctgttgctgctt(CTG)6	102	422	523	CTTCACGCTTCTGCTCCTGA	60.038	20	CAGCAGCAGCAGATGTATGC	59.692	20	277	276	552	CTCCTGAACCGCTCCAAACA	60.25	20	TCAACAGCAGCAGCAGATGT	60.251	20	20	289	556	CTCCTGAACCGCTCCAAACA	60.25	20	CAGCAGCAGCAGATGTATGC	59.692	20	20	289	552
7944067	1	p1	(T)10	10	82	91	CCAGCTATCTCGCACTCGTC	60.317	20	ACGGCTGGGCAATAGAAAGA	59.382	20	177	2	178	CCAGCTATCTCGCACTCGTC	60.317	20	AGGTAAACGGCTGGGCAATA	59.378	20	20	2	184	CCAGCTATCTCGCACTCGTC	60.317	20	CCGACCACGACTACGATCAT	59.338	20	20	2	259
7944016	1	p3	(TCC)5	15	804	818	GATCTACGTCGCCGAAGAGG	60.041	20	CTCCCGATCGTCCCCTTCTA	60.179	20	196	708	903	GGATCTACGTCGCCGAAGAG	60.041	20	CTCCCGATCGTCCCCTTCTA	60.179	20	20	707	903	CAGGTACGGATCTACGTCGC	60.041	20	CTCCCGATCGTCCCCTTCTA	60.179	20	20	700	903
7944011	1	p3	(AGC)5	15	98	112	TCCCAACTCATCCCATTTCCA	59.001	21	AAGTTCACAACCGCCACTCA	60.107	20	264	13	276	TCCCAACTCATCCCATTTCCA	59.001	21	AGACTCCATCCACATTGCCG	60.108	20	20	13	135	TCCCAACTCATCCCATTTCCA	59.001	21	CCGTTCTAGCAGTTCAGCGA	60.109	20	20	13	181
3853826	1	p3	(ATA)7	21	78	98	CCTGTTAGCACCTACGATACCA	59.308	22	CAGAGGAGGTGCAAGAGGTG	60.037	20	253	46	298	CCTGTTAGCACCTACGATACCA	59.308	22	AGAGGTGGTGGAGCATTTGG	59.961	20	20	46	285	CCTGTTAGCACCTACGATACCA	59.308	22	AGTGGCTCCTGCTCCTAAGA	59.958	20	20	46	247
2403330	1	p1	(A)11	11	170	180	GGGCCGAATTCTATGCCTGT	60.179	20	TGTATCCATGTTGTGTATGGTGT	57.827	23	112	127	238	TTGGTAACGGGCCGAATTCT	59.674	20	TGTATCCATGTTGTGTATGGTGT	57.827	23	23	119	238	GGGCCGAATTCTATGCCTGT	60.179	20	TGTATCCATGTTGTGTATGGTGTT	58.434	24	24	127	238
7943988	1	p3	(AGA)5	15	108	122	GGCAAAACTACTGTCACCAACT	59.05	22	CCTTCGTGAAGCCATGGACT	60.036	20	118	54	171	AGGCAAAACTACTGTCACCAAC	59.05	22	CCTTCGTGAAGCCATGGACT	60.036	20	20	53	171	GGCAAAACTACTGTCACCAACT	59.05	22	AACCCCACTATCACCGAGGA	59.958	20	20	54	213
7943967	1	p3	(GGT)5	15	1430	1444	TGTCTCTATTGTGCCGCCTG	60.108	20	TCTCCTTCAGTGCAGGGAGA	59.885	20	206	1302	1507	TGTCTCTATTGTGCCGCCTG	60.108	20	TTCAGTGCAGGGAGAGGTCT	60.179	20	20	1302	1502	TCTGTCTCTATTGTGCCGCC	59.824	20	TCTCCTTCAGTGCAGGGAGA	59.885	20	20	1300	1507
7943967	2	p3	(GTG)6	18	1744	1761	TAAGGTGGGTCTAGTGGGCA	59.882	20	CGCCAAGTCAACATACCATTATT	57.501	23	212	1654	1865	GTGGGTCTAGTGGGCACTTG	60.322	20	CGCCAAGTCAACATACCATTATT	57.501	23	23	1658	1865	TAAGGTGGGTCTAGTGGGCA	59.882	20	CGCCAAGTCAACATACCATTATTT	58.11	24	24	1654	1865
7943946	1	p2	(CA)7	14	618	631	GCATAGTATGTGCACGTGCG	60.043	20	CCCAACTGGTCCTATTCTTTAGCT	60.08	24	278	523	800	GCATAGTATGTGCACGTGCG	60.043	20	CCCAACTGGTCCTATTCTTTAGC	58.8	23	23	523	800	CGCCCTAGTAATGCGGATCA	59.683	20	CCCAACTGGTCCTATTCTTTAGCT	60.08	24	24	555	800
7943940	1	p3	(AAG)5	15	199	213	CAATCCCTCCACCATTCCCC	60.106	20	TTCGATCGGGCGAATTGGAA	60.108	20	222	62	283	CAATCCCTCCACCATTCCCC	60.106	20	GAAGATCGGGCCGTAGATCG	60.11	20	20	62	338	CAATCCCTCCACCATTCCCC	60.106	20	ATCGGGCGAATTGGAAGAGG	60.179	20	20	62	279
7943936	1	p3	(AAG)5	15	427	441	ATGACCCTGAGCTGTGTGTG	59.964	20	CTCGATGGCTCCGATCACTC	60.04	20	102	368	469	CATGACCCTGAGCTGTGTGT	59.964	20	CTCGATGGCTCCGATCACTC	60.04	20	20	367	469	AATTCAATCAAGTCGCCGCG	59.903	20	TGGCTCCGATCACTCCCTTA	60.033	20	20	313	464
7943934	1	p3	(GTT)5	15	457	471	GCTGAGGGTGGCTGTAGAAG	60.108	20	CCACCATTACAGCTTCCCCA	59.669	20	274	272	545	GAAGCTGAGGGTGGCTGTAG	60.108	20	CCACCATTACAGCTTCCCCA	59.669	20	20	269	545	AGCTGAGGGTGGCTGTAGAA	60.545	20	CCACCATTACAGCTTCCCCA	59.669	20	20	271	545
7943929	1	p3	(CAG)5	15	213	227	GCTCTGCCAGAACCCTGAAT	60.035	20	GTACTGCTGCTGCTTCTGGA	60.037	20	215	102	316	GAATCTCGGATCCGCCTCTG	60.039	20	TCAGCACCGGCACTTACATT	59.964	20	20	118	390	CTGAATCTCGGATCCGCCTC	60.039	20	TCAGCACCGGCACTTACATT	59.964	20	20	116	390
7943929	2	p3	(CAG)6	18	690	707	CAACAGCAATCCCGACCTCT	60.036	20	TGTTGTGCCTGGTTGGAACT	60.034	20	128	608	735	TCCTCAGTGGAAGAGCTCGA	59.962	20	TGTTGTGCCTGGTTGGAACT	60.034	20	20	496	735	CAACAGCAATCCCGACCTCT	60.036	20	ACCAGCACTCTTGGACATGG	59.963	20	20	608	781
7943929	3	c	(CAG)5catctccaga(AGC)8	49	1002	1050	CTCGATTCCTGGCCACAAGT	60.036	20	TATGCATTTGTGGCAGCAGC	59.826	20	279	880	1158	TCGATTCCTGGCCACAAGTC	60.036	20	TATGCATTTGTGGCAGCAGC	59.826	20	20	881	1158	CTCGATTCCTGGCCACAAGT	60.036	20	GGTGGGTGAAGAACAGCTGT	60.179	20	20	880	1088
7943929	4	p3	(CAG)7	21	1212	1232	ACGAAGCTCTGATCCACAGC	60.108	20	GCTGTTATTGGTCGGCGAAC	59.904	20	166	1171	1336	CGAAGCTCTGATCCACAGCA	60.108	20	GCTGTTATTGGTCGGCGAAC	59.904	20	20	1172	1336	ACGAAGCTCTGATCCACAGC	60.108	20	GCAAACGGGCCAGAATGAAG	60.109	20	20	1171	1428
7943897	1	p3	(GCA)5	15	1747	1761	GCAGCAACAAACAGCACAGA	59.899	20	GTTATTTCCTGCTGCTGCCG	59.901	20	220	1689	1908	GCAGCAACAAACAGCACAGA	59.899	20	GCTGGAAAGCTGATGGCATG	59.898	20	20	1689	1873	CTTACCTCAGCTAGCCCTGC	59.894	20	GTTATTTCCTGCTGCTGCCG	59.901	20	20	1711	1908
7943897	2	p3	(CAG)7	21	2288	2308	GAGCTGTGCCGGCAAATAAC	60.179	20	CCCCAGTGCCCCATAATGTT	60.032	20	131	2231	2361	GAGCTGTGCCGGCAAATAAC	60.179	20	CCCCATAATGTTGCTGCTGC	59.896	20	20	2231	2353	GAGCTGTGCCGGCAAATAAC	60.179	20	GCCCCATAATGTTGCTGCTG	59.896	20	20	2231	2354
7943897	3	c	(AGC)7tatggcagaacacctact(GAA)5	54	2550	2603	ACTGCAGCAACAGATGGCTA	59.674	20	ACTGGGAGGGAGAGAAGAGG	59.662	20	172	2490	2661	CAACTGCAGCAACAGATGGC	60.388	20	ACTGGGAGGGAGAGAAGAGG	59.662	20	20	2488	2661	TGCAGCAACAGATGGCTAGG	60.393	20	ACTGGGAGGGAGAGAAGAGG	59.662	20	20	2492	2661
7943890	1	p3	(AGC)6	18	264	281	TTGGCCCGGTTATTGTCTCC	60.035	20	TCCTTCACTTTAGCAGGCCG	60.036	20	241	95	335	TTGGCCCGGTTATTGTCTCC	60.035	20	GGCCACCACTTGATCCTTCA	59.962	20	20	95	348	TTGGCCCGGTTATTGTCTCC	60.035	20	TGGCCACCACTTGATCCTTC	59.962	20	20	95	349
7943889	1	p2	(CT)9	18	101	118	GCAGGCAGCACCAACTTTTT	60.179	20	TGATGAACAGGGAGGGAGGG	60.622	20	245	20	264	GCAGGCAGCACCAACTTTTT	60.179	20	GATGAACAGGGAGGGAGGGT	60.622	20	20	20	263	GCAGGCAGCACCAACTTTTT	60.179	20	TGAACAGGGAGGGAGGGTAT	59.277	20	20	20	261
7943855	1	p3	(ACC)7	21	1361	1381	GGGAACAACGGTGTGTCTCT	59.894	20	CCCCAAACTCGTTCCCTTGA	59.89	20	163	1296	1458	AGGGAACAACGGTGTGTCTC	59.894	20	CCCCAAACTCGTTCCCTTGA	59.89	20	20	1295	1458	GAGGGAACAACGGTGTGTCT	59.894	20	CCCCAAACTCGTTCCCTTGA	59.89	20	20	1294	1458
7943855	2	p3	(GAA)5	15	1568	1582	CCACCATCAAGGGTTCCTCC	60.034	20	CCCCCAACAAAATGCATGGA	59.017	20	277	1376	1652	CCACCATCAAGGGTTCCTCC	60.034	20	TCCCCCAACAAAATGCATGG	59.017	20	20	1376	1653	TCAAGGGAACGAGTTTGGGG	59.89	20	CCCCCAACAAAATGCATGGA	59.017	20	20	1439	1652
7943826	1	p3	(TGA)5	15	645	659	GGACCCGAGCTTCAACTTGA	59.965	20	GAGACGGTGAAGACCCGATC	59.899	20	188	569	756	CCGTTACAGGAGGCAATGGT	60.035	20	GAGACGGTGAAGACCCGATC	59.899	20	20	525	756	ACCCGTTACAGGAGGCAATG	60.035	20	GAGACGGTGAAGACCCGATC	59.899	20	20	523	756
7943781	1	p3	(TTC)5	15	245	259	TGTCTCCATGGTTTGCTGCT	59.889	20	CGCAGACAGACAAGGGCTTA	60.037	20	262	68	329	CATGACTACTGCCCCACGAG	60.179	20	CGCAGACAGACAAGGGCTTA	60.037	20	20	89	329	CATGACTACTGCCCCACGAG	60.179	20	GTGGGATTCGTGAGAGGTGG	60.108	20	20	89	357
7943767	1	p3	(AAG)5	15	1423	1437	GGAAAGAGGGAGGGTGGAGA	60.253	20	TCTTCCGAACGCTGTCTCTT	59.04	20	270	1191	1460	GGAAAGAGGGAGGGTGGAGA	60.253	20	TTCTTCCGAACGCTGTCTCT	59.04	20	20	1191	1461	GGAAAGAGGGAGGGTGGAGA	60.253	20	TCTTCTTCCGAACGCTGTCT	59.04	20	20	1191	1463
7943747	1	p2	(AT)8	16	166	181	ACGCATAGCATCCGCCTTAT	59.678	20	GAGGGATTTGGACGACCGAG	60.179	20	201	133	333	ACGCATAGCATCCGCCTTAT	59.678	20	GGGATTTGGACGACCGAGAA	59.752	20	20	133	331	ACGCATAGCATCCGCCTTAT	59.678	20	TTCATTGCCAAGTACCGCCA	60.251	20	20	133	286
7943732	1	p3	(ATC)6	18	180	197	GTAGGGTATGGCAGCAAGGG	60.179	20	GAGGAGAGATGACGCAGCTC	59.969	20	169	147	315	GTAGGGTATGGCAGCAAGGG	60.179	20	GACGCAGCTCGAGTATCACA	59.901	20	20	147	305	GTAGGGTATGGCAGCAAGGG	60.179	20	TGACGCAGCTCGAGTATCAC	59.901	20	20	147	306
7943731	1	p3	(TCT)5	15	2992	3006	TCTGGTATTTGAGCCTCGGC	59.822	20	CCTCTCCACAACACCCATCC	60.035	20	222	2956	3177	ATCATTGACTGTGGCGGTGT	59.963	20	GAGGACGAGGAAGAGGAGGA	59.744	20	20	2789	3046	ATCATTGACTGTGGCGGTGT	59.963	20	GAGAGGGAGGACGAGGAAGA	59.744	20	20	2789	3052
7943723	1	c	(GAT)5gccatggatgaagaagatgaggatgatacc(GAA)6	63	319	381	GTTCTTGTAGCTTGCCGTGC	60.11	20	ACCAGGCAGCAGAAATCTCC	60.035	20	239	264	502	TGTAGCTTGCCGTGCTTTCT	60.25	20	ACCAGGCAGCAGAAATCTCC	60.035	20	20	269	502	TCTTGTAGCTTGCCGTGCTT	60.25	20	ACCAGGCAGCAGAAATCTCC	60.035	20	20	266	502
7943712	1	p3	(GGA)5	15	633	647	TGACCCTGCACTATGGCATG	60.107	20	TAGGGACCCACTGGAGGATG	60.031	20	279	454	732	GCAGATGCGATCCAACTCCT	60.179	20	TAGGGACCCACTGGAGGATG	60.031	20	20	580	732	GCAGATGCGATCCAACTCCT	60.179	20	CATAGGGACCCACTGGAGGA	60.031	20	20	580	734
7943702	1	p3	(TCT)5	15	86	100	AACCCATCCACACATGGCTT	59.885	20	ACAATCCAAACAAGGGGGCA	60.105	20	267	36	302	AAACCCATCCACACATGGCT	59.885	20	ACAATCCAAACAAGGGGGCA	60.105	20	20	35	302	AACCCATCCACACATGGCTT	59.885	20	GCCCTAGAGCAGGTTCATGG	60.179	20	20	36	211
7943681	1	p2	(TC)16	32	96	127	ACCTCATTCCTTCTTCACAGACT	59.093	23	TGGCTGAAGAACGACTGAGG	59.682	20	156	7	162	ACCTCATTCCTTCTTCACAGACT	59.093	23	AATCAGGCACTCCACCCTTC	59.67	20	20	7	266	ACCTCATTCCTTCTTCACAGACT	59.093	23	GGCTGAAGAACGACTGAGGA	59.396	20	20	7	161
7943678	1	p4	(CCAA)6	24	136	159	CCCTCAACTCAACTCCACCC	59.963	20	TTCCGGGACATGATATGGCG	59.965	20	213	40	252	CCCCTCAACTCAACTCCACC	59.963	20	TTCCGGGACATGATATGGCG	59.965	20	20	39	252	CCCTCAACTCAACTCCACCC	59.963	20	GGACATGATATGGCGGGAGG	60.036	20	20	40	247
7943675	1	p1	(A)14	14	508	521	ACAATGTACGCGAAGAGGCA	60.038	20	ACAAGAAGCCACCCAACCAA	60.033	20	205	435	639	GGCTCTAGCAGATGCATCGT	59.967	20	TCGACATCTTGTGTTGGCCA	59.892	20	20	332	570	GGCTCTAGCAGATGCATCGT	59.967	20	GCCACATTGAACTGCCATGG	60.109	20	20	332	554
7943674	1	p2	(AG)17	34	82	115	CGCTTGCTTGGGAATTGGTC	60.109	20	AATCTGCTTGCAGTCGACGA	60.038	20	244	28	271	CGCTTGCTTGGGAATTGGTC	60.109	20	CAATCTGCTTGCAGTCGACG	59.906	20	20	28	272	TGCTTGGGAATTGGTCAGGT	59.518	20	AATCTGCTTGCAGTCGACGA	60.038	20	20	32	271
7943671	1	p3	(TTC)13	39	1004	1042	GGATGACGGAGCAGACGAAA	60.109	20	TCAAGCTAAACCCGAGTTCCA	59.305	21	271	889	1159	GGATGACGGAGCAGACGAAA	60.109	20	TCAAGCTAAACCCGAGTTCCAA	59.895	22	22	889	1159	GGATGACGGAGCAGACGAAA	60.109	20	TTCAAGCTAAACCCGAGTTCCA	59.895	22	22	889	1160
7943636	1	p3	(CTT)5	15	1528	1542	TGAGAGGCATCACCAATGGG	59.743	20	CACTGCCACTGCTCCAGTAA	59.965	20	263	1448	1710	ACATGATCGTGGAGGACAGC	59.823	20	TTACCGCCCGAGTCCTCTAT	59.816	20	20	1360	1602	TGAGAGGCATCACCAATGGG	59.743	20	GCCACTGCTCCAGTAAGAGG	60.108	20	20	1448	1706
7943635	1	p3	(AGC)5	15	616	630	AGATGATGCAGACAACGGGG	60.108	20	CACCAAAACAGGTTGAGAGTAGC	59.749	23	129	528	656	GATGATGCAGACAACGGGGA	60.108	20	CACCAAAACAGGTTGAGAGTAGC	59.749	23	23	529	656	TGATGCAGACAACGGGGAAA	59.89	20	CACCAAAACAGGTTGAGAGTAGC	59.749	23	23	531	656
7943629	2	p6	(TGATGC)7	42	326	367	GGAACCCTCCTGCTCCTCTA	60.032	20	AGCAGCGGTAGTgaatggtc	60.108	20	103	296	398	GGAACCCTCCTGCTCCTCTA	60.032	20	CAGCGGTAGTgaatggtcgt	60.109	20	20	296	396	GGAACCCTCCTGCTCCTCTA	60.032	20	AGCGGTAGTgaatggtcgtc	59.827	20	20	296	395
7943629	3	p3	(TAG)6	18	516	533	gaccattcACTACCGCTGCT	60.108	20	CTGGGGTTGGAGTCTTCGAG	59.752	20	251	379	629	acgaccattcACTACCGCTG	60.109	20	CTGGGGTTGGAGTCTTCGAG	59.752	20	20	377	629	GCTGATGctgatgctgatgc	60.04	20	GTTGGAGTCTTCGAGCACCT	59.681	20	20	347	624
7943629	4	p3	(CTG)5	15	714	728	TCAGCAGCAGCAACAACAAC	59.899	20	CTGCCGACCCATCATCATCA	59.893	20	106	688	793	TCGACCACCAGTGCAAAAGT	60.107	20	TTGAACAAGGCCACCACCAT	60.106	20	20	658	767	TCGACCACCAGTGCAAAAGT	60.107	20	CTGCCGACCCATCATCATCA	59.893	20	20	658	793
7943618	1	c	(T)15aaattggcgtcnnnnnnnnnnnnnnnnnnnnn(T)16	63	513	575	AGTCGCTGCTGGATCGTAAG	59.899	20	AACACAGCAACAGTTGACGC	59.901	20	218	383	600	TGCTGGATCGTAAGGCCAAG	60.108	20	AACACAGCAACAGTTGACGC	59.901	20	20	389	600	CTGCTGGATCGTAAGGCCAA	60.108	20	AACACAGCAACAGTTGACGC	59.901	20	20	388	600
7943603	1	p3	(TTC)7	21	1079	1099	CGTCGATGATGAGGTCCCTG	59.969	20	AGTTGAGCAGCTGAGCTTCA	59.604	20	165	980	1144	TCCTTACCCTCCATACGCCA	60.032	20	AGTTGAGCAGCTGAGCTTCA	59.604	20	20	1003	1144	CTCCCTCTTGACAAGCCCAG	60.036	20	AGTTGAGCAGCTGAGCTTCA	59.604	20	20	870	1144
7943594	1	p3	(CAG)7	21	388	408	GCTGCGAAACACCCATCATC	59.901	20	CATAGCCGCCATTGGAAAGC	59.969	20	156	351	506	GCTGCGAAACACCCATCATC	59.901	20	GCATAGCCGCCATTGGAAAG	59.969	20	20	351	507	ACACCCATCATCTCAGCAGC	60.107	20	CATAGCCGCCATTGGAAAGC	59.969	20	20	359	506
7943588	1	p1	(A)12	12	125	136	TCGGGCAATCAAAGCGAAGA	60.321	20	TGTCATGGCTGGAACTGGTC	59.963	20	205	54	258	TCGGGCAATCAAAGCGAAGA	60.321	20	CATGGCTGGAACTGGTCTGT	59.963	20	20	54	255	TGAATCGGGCAATCAAAGCG	59.549	20	TGTCATGGCTGGAACTGGTC	59.963	20	20	50	258
7943578	1	p3	(CTT)5	15	1060	1074	GCAGATGTGGAGAGGGCTTT	60.035	20	TCACCAACAAGAGGAGAGGGA	60.133	21	263	956	1218	GCAGATGTGGAGAGGGCTTT	60.035	20	CTCACCAACAAGAGGAGAGGG	59.722	21	21	956	1219	GCAGATGTGGAGAGGGCTTT	60.035	20	CACCAACAAGAGGAGAGGGA	58.648	20	20	956	1217
7943574	1	c	(TC)6(TA)7gtattgaggtccatgtctctacantctctc(TA)9	74	277	350	ACTTACTACTGGGCGCAACC	60.037	20	ACAGAGCACACAAAAATCAGTACC	59.724	24	274	143	416	ACTTACTACTGGGCGCAACC	60.037	20	CAGAGCACACAAAAATCAGTACCT	59.483	24	24	143	415	ACTTACTACTGGGCGCAACC	60.037	20	AGAGCACACAAAAATCAGTACCT	58.281	23	23	143	414
7943566	1	p3	(GTG)5	15	334	348	AAGAACCACCAGACGATGCC	60.322	20	TGATGACCCACCAACTGATCC	59.718	21	102	272	373	ATTCTACCCCTGCTCCTGCT	60.327	20	TGATGACCCACCAACTGATCC	59.718	21	21	171	373	GAACCACCAGACGATGCCTA	59.465	20	TGATGACCCACCAACTGATCC	59.718	21	21	274	373
7943536	1	p1	(T)21	21	154	174	AAGGCGTAGTTGGTGGTAGC	60.037	20	TCGAGGGGACTTGGGATGAT	60.031	20	275	52	326	CGTAGTTGGTGGTAGCCGAA	59.756	20	TCGAGGGGACTTGGGATGAT	60.031	20	20	56	326	AAGGCGTAGTTGGTGGTAGC	60.037	20	CCGGATATTGCTCGGTTCGT	60.249	20	20	52	264
7943528	1	p3	(GAT)6	18	532	549	CGATCTACGTCCTCTGCCAC	59.97	20	TGGAGGAAGGAGTAGCAGCT	59.958	20	178	431	608	AAGATGGCCTGCTTGACGAA	59.963	20	TGGAGGAAGGAGTAGCAGCT	59.958	20	20	340	608	GGGACCAACTGCTGCTACTT	59.963	20	TGGAGGAAGGAGTAGCAGCT	59.958	20	20	406	608
7943528	2	p3	(TCA)7	21	2293	2313	GAGTGACTGAACAAGGCGGT	60.25	20	CTTCCTTCACTGCACCGCTA	60.037	20	196	2204	2399	GAGTGACTGAACAAGGCGGT	60.25	20	CCTCGTTTTCTTGCTTGCCC	60.039	20	20	2204	2469	AGCACTGCTCTCTGAATGGG	59.748	20	CTTCCTTCACTGCACCGCTA	60.037	20	20	2157	2399
7943528	3	p5	(GCCGT)5	25	2621	2645	AGTTGAAGCCATGGAAGCCA	59.887	20	GTGGATAGCACTAGTCAGTCCA	58.975	22	189	2555	2743	ACAAGGGGTCGTCTGGTAGA	59.886	20	GTGGATAGCACTAGTCAGTCCA	58.975	22	22	2516	2743	AAGGAGGGGAGGATAGGGTG	59.731	20	GTGGATAGCACTAGTCAGTCCA	58.975	22	22	2590	2743
7943504	1	p2	(TA)6	12	225	236	GGATGGTGGGTGAGACACAG	60.036	20	ACAGTCGTGTGTTGTTGACA	57.912	20	220	117	336	GACCGACCCGAAGCAAGTAA	60.038	20	ACAGTCGTGTGTTGTTGACA	57.912	20	20	147	336	TCCGGAAGTACCTGCAGAGA	59.961	20	ACAGTCGTGTGTTGTTGACA	57.912	20	20	95	336
7943495	1	p2	(CT)9	18	56	73	ACCTCGACACTCACAAACCC	59.894	20	AGGGGAAGAGAGGAGCGATT	60.032	20	144	22	165	ACCTCGACACTCACAAACCC	59.894	20	AGAAGCACCTTTGGATGGGG	59.96	20	20	22	192	ACCTCGACACTCACAAACCC	59.894	20	GAGGAGGATCGGAGGAAGGT	60.106	20	20	22	128
7943486	1	p3	(AGC)6	18	218	235	GCTCAATTCCACCACCTCCA	59.962	20	GTCGTCTTCCTCGTCGATCC	59.972	20	230	56	285	ATCGCCGGCAAGAACAAAAC	60.04	20	GTCGTCTTCCTCGTCGATCC	59.972	20	20	135	285	CAAAATCGCCGGCAAGAACA	60.04	20	GTCGTCTTCCTCGTCGATCC	59.972	20	20	131	285
7943482	1	p2	(TA)6	12	260	271	TCAAGTGTGGATGCATGGTCA	59.926	21	GACGCCAACCAGATAAGCCT	60.108	20	186	230	415	TCAAGTGTGGATGCATGGTCA	59.926	21	GACGCCAACCAGATAAGCCT	60.108	20	20	167	415	TCAAGTGTGGATGCATGGTCA	59.926	21	AATATCTGCAGGCAGCCAGG	60.179	20	20	230	387
7943464	1	c	(A)10ccagtaattt(A)16	36	562	597	TGAAGAACCGCCTCAATGCT	59.963	20	TCCTAACGGTAAAAACTGCCT	57.225	21	217	436	652	TGCTGAAGAACCGCCTCAAT	59.963	20	TCCTAACGGTAAAAACTGCCT	57.225	21	21	433	652	TGAAGAACCGCCTCAATGCT	59.963	20	CCTAACGGTAAAAACTGCCTTCA	59.183	23	23	436	651
7943457	1	p3	(GAC)5	15	168	182	GTGACATTGCTTCTTCGGCC	59.831	20	CTGGAAGCGGATCCTCTTCC	59.894	20	259	74	332	GTGACATTGCTTCTTCGGCC	59.831	20	CCTCTTCTGGAAGCGGATCC	59.894	20	20	74	338	TTCGGCCCAAACCAAGGAAT	60.179	20	CTGGAAGCGGATCCTCTTCC	59.894	20	20	87	332
7943451	1	p3	(TCT)5	15	304	318	GTTTGCTCGGCTGCTTCTTC	60.11	20	TGCAGCAGACTCCACTCTTG	59.966	20	270	263	532	GTTTGCTCGGCTGCTTCTTC	60.11	20	AATCCTGCAGCAGACTCCAC	60.036	20	20	263	537	GTTTGCTCGGCTGCTTCTTC	60.11	20	CAGCAGACTCCACTCTTGGG	60.037	20	20	263	530
7943451	2	p3	(CTT)5	15	449	463	GCAGTCTCCCCTTCACCATC	60.107	20	TGCAGCAGACTCCACTCTTG	59.966	20	147	386	532	GCAGTCTCCCCTTCACCATC	60.107	20	AATCCTGCAGCAGACTCCAC	60.036	20	20	386	537	GCAGTCTCCCCTTCACCATC	60.107	20	GGGCAGAGAGTTGAGCAAGT	59.964	20	20	386	652
7943443	1	p3	(CTC)5	15	193	207	CCTCCTGAATTCACCGCCTT	60.035	20	GTCGGTTTCAGCCATTTCGG	59.832	20	143	145	287	GAGCCATGGAGGAAAACCGA	60.035	20	GTCGGTTTCAGCCATTTCGG	59.832	20	20	59	287	TGCACCCTCCTGAATTCACC	59.962	20	GTCGGTTTCAGCCATTTCGG	59.832	20	20	140	287
7943379	1	p3	(TCA)5	15	281	295	TGCAAAAGCAGGTTTCAGCA	59.177	20	GCAAGCACCATAGCGTAGGA	60.179	20	280	247	526	AGCAGGTTTCAGCATCCATCA	59.995	21	GCAAGCACCATAGCGTAGGA	60.179	20	20	253	526	AGCAGGTTTCAGCATCCATCA	59.995	21	AACGCAAGCACCATAGCGTA	60.391	20	20	253	529
7943377	1	p3	(AGC)8	24	523	546	ACTCCCACCTCCACTAACGT	60.179	20	TGCAGCATCACCACCATCAT	60.034	20	185	450	634	ACTCCCACCTCCACTAACGT	60.179	20	CACCATTACCACCACCACCA	59.889	20	20	450	605	ACTCCCACCTCCACTAACGT	60.179	20	CACCACCATTACCACCACCA	59.889	20	20	450	608
7943328	1	p3	(AAT)10	30	102	131	ATCAGCAGCCCCAAATCCAT	59.736	20	GAGATGGAGAAAGTGCCGCT	60.108	20	225	34	258	ATCAGCAGCCCCAAATCCAT	59.736	20	AGAGATGGAGAAAGTGCCGC	60.108	20	20	34	259	ATCAGCAGCCCCAAATCCAT	59.736	20	GTGCCGCTTAGTTTTGTCCG	60.11	20	20	34	246
7943257	1	p1	(T)10	10	458	467	AACATGCTGCAGTGGTCTGT	60.179	20	GGCATTTGGCAATGGACAACA	60.271	21	232	301	532	AACATGCTGCAGTGGTCTGT	60.179	20	TGGCATTTGGCAATGGACAAC	60.271	21	21	301	533	AACATGCTGCAGTGGTCTGT	60.179	20	GGCATTTGGCAATGGACAAC	58.558	20	20	301	532
7943249	1	p3	(AAG)5	15	2187	2201	TGCTTCATGATGGACCCCAC	60.034	20	CGAGCACAAACAGCAGAACC	60.041	20	279	1973	2251	GTGCTTCATGATGGACCCCA	60.034	20	CGAGCACAAACAGCAGAACC	60.041	20	20	1972	2251	TCCCTCAGAGGTTCGATGGT	59.959	20	CGAGCACAAACAGCAGAACC	60.041	20	20	2022	2251
7943249	2	p1	(T)10	10	3803	3812	TGGGGAGGTGTTGTGATTGT	59.15	20	TGAACAAGGGGGACAACTTCA	59.433	21	223	3659	3881	GGGGAGGTGTTGTGATTGTG	58.752	20	TGAACAAGGGGGACAACTTCA	59.433	21	21	3660	3881	TGGGGAGGTGTTGTGATTGT	59.15	20	TTGAACAAGGGGGACAACTTCA	60.025	22	22	3659	3882
7943207	1	p3	(TCT)5	15	67	81	GATCATCATTGGCGCACGTG	60.316	20	ATGAAACCATGGGGGAAGCT	59.288	20	271	1	271	GATCATCATTGGCGCACGTG	60.316	20	ACCATGGGGGAAGCTACTTC	59.08	20	20	1	266	GCACGTGGACACTTCACTTC	59.418	20	ATGAAACCATGGGGGAAGCT	59.288	20	20	14	271
7943198	1	p1	(T)17	17	1019	1035	ACAAGAAGACTGCGGCTTGA	59.893	20	GGGAGGTTGAAGTTGAGGCT	59.598	20	194	965	1158	ACAAGAAGACTGCGGCTTGA	59.893	20	AGGGAGGTTGAAGTTGAGGC	59.598	20	20	965	1159	TGAGGTGCAAGGCAAGGATT	59.887	20	GGGAGGTTGAAGTTGAGGCT	59.598	20	20	982	1158
7943197	1	p1	(A)10	10	37	46	CGATAGCACATCAAAAATCCAGGA	59.424	24	GCTTTGAGCTGCTTTGCCAT	60.038	20	176	9	184	TCGATAGCACATCAAAAATCCAGG	59.424	24	GCTTTGAGCTGCTTTGCCAT	60.038	20	20	8	184	CGATAGCACATCAAAAATCCAGGA	59.424	24	AGAAGAACGGTTCGAGCAGG	60.038	20	20	9	219
7943187	1	p1	(T)11	11	389	399	AAGAAGGCGAGAAGGGAAGC	60.036	20	AGGCATTATCAACAATGAGCCA	58.365	22	232	258	489	TACCGAGCAAGGAAGAGGGA	59.959	20	AGGCATTATCAACAATGAGCCA	58.365	22	22	213	489	GCGAGAGAAGAAGAAGGCGA	59.829	20	AGGCATTATCAACAATGAGCCA	58.365	22	22	248	489
7943183	1	p3	(CAT)8	24	191	214	CTCGAGGAGGAAGGTCTGGA	60.034	20	GCTCGTCTTCCATCTCCTCC	59.612	20	241	51	291	GGACCCCATTGTGGCTGTTA	59.961	20	GCTCGTCTTCCATCTCCTCC	59.612	20	20	124	291	CTCGAGGAGGAAGGTCTGGA	60.034	20	CACCTGTTCTCTCTGCTCGT	59.399	20	20	51	305
7943175	1	p1	(A)10	10	118	127	ACTCTAACCAGGCAAGTCCA	58.27	20	GCCAGTTAGCTCGGAGTTCA	59.753	20	127	89	215	ACTCTAACCAGGCAAGTCCA	58.27	20	TGCCAGTTAGCTCGGAGTTC	59.753	20	20	89	216	ACTCTAACCAGGCAAGTCCA	58.27	20	CTGCCAGTTAGCTCGGAGTT	59.752	20	20	89	217
7943173	1	c	(AG)7aaagaggg(AGAA)5	42	113	154	AAGGCAGTCCACTGATCACC	59.674	20	AGTGCCTCAAAGCATCTGCA	60.251	20	197	81	277	AAGGCAGTCCACTGATCACC	59.674	20	AGTGGAGTGCCTCAAAGCAT	59.597	20	20	81	282	AAGGCAGTCCACTGATCACC	59.674	20	GAGTGCCTCAAAGCATCTGC	59.549	20	20	81	278
7943144	1	p2	(TA)6	12	124	135	ACACAAAGATCTGCATATTGGCT	58.724	23	AGGAGCAAACCGTACGTGTT	59.895	20	175	39	213	ACACAAAGATCTGCATATTGGCT	58.724	23	AAGGAGCAAACCGTACGTGT	59.895	20	20	39	214	ACACAAAGATCTGCATATTGGCT	58.724	23	GACGTTGAAGGAGCAAACCG	59.765	20	20	39	221
612108	1	p2	(GA)6	12	192	203	GCAGGGGCAAAAGAAGCAAT	59.677	20	TATCTCTCTTCCATTCGGCGT	58.692	21	100	135	234	GCAGGGGCAAAAGAAGCAAT	59.677	20	ATATCTCTCTTCCATTCGGCGT	59.106	22	22	135	235	GCAGGGGCAAAAGAAGCAAT	59.677	20	AATATCTCTCTTCCATTCGGCGT	59.678	23	23	135	236
7943138	1	p3	(TCT)10	30	170	199	ACTGGGTGGGTGGAGTCTTA	59.807	20	CGTTGTTGCAGACACACCAG	59.972	20	141	117	257	ACTGGGTGGGTGGAGTCTTA	59.807	20	GGTGAAGGACGAGCAAGGAA	59.965	20	20	117	380	ACTGGGTGGGTGGAGTCTTA	59.807	20	ATGGTGAAGGACGAGCAAGG	60.036	20	20	117	382
7943136	1	p3	(AGC)8	24	212	235	GGAAACTTGAACCACACGGC	59.97	20	GTTTGTGAGCGTCATGAGGC	59.833	20	262	46	307	GGAAACTTGAACCACACGGC	59.97	20	GGCGGCGAACTTCAAAGATG	60.179	20	20	46	290	GCAGCAGATACTACACGGCT	59.897	20	AGGTTCATCATGGAGGCTGC	60.107	20	20	185	336
7943134	1	p3	(GGT)5	15	887	901	GGGTTCAACAACACCGAAGC	59.97	20	ACTGTTAGGTCGGGCTTTCG	60.038	20	246	760	1005	GCCCAAACTCCTTCTCCCTC	60.035	20	ACTGTTAGGTCGGGCTTTCG	60.038	20	20	820	1005	ACAGGCCTCATCAGCTCAAC	60.036	20	ACTGTTAGGTCGGGCTTTCG	60.038	20	20	734	1005
7943129	1	p3	(TTC)5	15	361	375	CTGCAACACATCGAGCAACC	60.11	20	TCGTGTGGGCGATTAACGAA	60.038	20	279	170	448	CCTGCAACACATCGAGCAAC	60.11	20	TCGTGTGGGCGATTAACGAA	60.038	20	20	169	448	ATGACCAATCTCGGTTCGGG	59.822	20	TTGGTCGTGTGGGCGATTAA	59.965	20	20	203	452
7943120	1	p1	(T)10	10	126	135	GCATTTGACTGAAATCCAAGGGA	59.489	23	CCCTGGTACATATGGAAGAGCA	59.294	22	170	79	248	AGCATTTGACTGAAATCCAAGGG	59.487	23	CCCTGGTACATATGGAAGAGCA	59.294	22	22	78	248	GCATTTGACTGAAATCCAAGGGA	59.489	23	TCCCTGGTACATATGGAAGAGC	59.027	22	22	79	249
7943113	2	p3	(AGC)5	15	1233	1247	TGCCATTCGGTAGTAACCCG	59.824	20	AGTTCTGACCAGTGTCTAGGT	57.754	21	160	1161	1320	GCCATTCGGTAGTAACCCGT	59.824	20	AGTTCTGACCAGTGTCTAGGT	57.754	21	21	1162	1320	TCCATTCATGTCCTTCGCGG	60.462	20	AGTTCTGACCAGTGTCTAGGT	57.754	21	21	1123	1320
7943112	1	p4	(ATCT)6	24	549	572	GTTTGAGGCTGTCACAGGGA	59.891	20	CAGTTTGGCAACGTCCAACA	59.546	20	253	343	595	TCGTCAATGCTGGGGTTTGA	59.89	20	CAGTTTGGCAACGTCCAACA	59.546	20	20	329	595	ATCCCATCGTCAATGCTGGG	60.179	20	CAGTTTGGCAACGTCCAACA	59.546	20	20	323	595
7943096	1	p3	(GTT)6	18	635	652	ACTCCTCCTCGCTCATGTCT	60.034	20	GAGGAGAGGGAGATTGGGGT	60.031	20	268	537	804	CACTCCTCCTCGCTCATGTC	59.898	20	GAGGAGAGGGAGATTGGGGT	60.031	20	20	536	804	CTGTGCCCCGATGATGATGA	59.893	20	GAGGAGAGGGAGATTGGGGT	60.031	20	20	605	804
7943096	2	p3	(TCT)5	15	804	818	CTGTGCCCCGATGATGATGA	59.893	20	TTGGCAATGGTCGTAACCCA	59.889	20	277	605	881	TCTGTGCCCCGATGATGATG	59.893	20	TTGGCAATGGTCGTAACCCA	59.889	20	20	604	881	CTTCTGTGCCCCGATGATGA	59.821	20	TTGGCAATGGTCGTAACCCA	59.889	20	20	602	881
7943096	3	p2	(TC)7	14	2886	2899	GATGAGACGGCCTCCAGATG	59.967	20	CAAGGCGGTAAAGAGAGAGAGA	59.244	22	192	2735	2926	GACGGCCTCCAGATGGAAAA	60.035	20	CAAGGCGGTAAAGAGAGAGAGA	59.244	22	22	2740	2926	GATGAGACGGCCTCCAGATG	59.967	20	AGGCGGTAAAGAGAGAGAGA	57.189	20	20	2735	2924
7943092	1	p1	(T)10	10	48	57	TCACGAACTGATCATATGGGTCA	59.296	23	CATCACATGCATGTTAACCCAA	57.547	22	213	22	234	TCACGAACTGATCATATGGGTCA	59.296	23	AGACTGCTAGTTTGAGAGGTAGT	58.331	23	23	22	150	CACGAACTGATCATATGGGTCA	57.941	22	CATCACATGCATGTTAACCCAA	57.547	22	22	23	234
7943091	1	p2	(CA)6	12	167	178	CCCCACCCCAATGTTCTGAG	60.324	20	AGTTGGGAAGAAGCTCTGGC	59.963	20	243	73	315	CCCACCCCAATGTTCTGAGT	59.594	20	AGTTGGGAAGAAGCTCTGGC	59.963	20	20	74	315	CCCCACCCCAATGTTCTGAG	60.324	20	CTGGTGAGGTGTCAGTTGGG	60.25	20	20	73	328
7943060	1	c	(A)12gatgttggatgtataagggaan(A)21	55	1045	1099	GCCATGCTTTGATGGCAGAG	59.898	20	ACCCACAATGAGCAGATCCA	59.006	20	179	991	1169	GAGCCATGCTTTGATGGCAG	59.898	20	ACCCACAATGAGCAGATCCA	59.006	20	20	989	1169	TCCAGTTGGAGCCATGCTTT	59.887	20	ACCCACAATGAGCAGATCCA	59.006	20	20	981	1169
7943044	1	c	(AG)6aagaaggtgctgaaatggaggtggaaatgcaatgaatgaataatgtgggtatgtattgagagaagagatgagaagtatgaaaaaggtatggagag(GA)6	119	898	1016	CCTTCTGCTTGGCTCTGTCA	59.964	20	TCGTATTCTGCAACCTCACGA	59.458	21	238	810	1047	TCTTCATGGCTTCTGCTGCT	59.673	20	TCGTATTCTGCAACCTCACGA	59.458	21	21	858	1047	CCTGGGAGAGAGGAGACAGT	59.665	20	TCGTATTCTGCAACCTCACGA	59.458	21	21	782	1047
7943037	1	p3	(GGT)5	15	314	328	CTTGCTTGCATGATCGAGGC	59.971	20	CAGCTGGTTCTTGCAAACCC	59.967	20	249	214	462	CTTGCTTGCATGATCGAGGC	59.971	20	AGCTGGTTCTTGCAAACCCT	60.106	20	20	214	461	CTTGCTTGCATGATCGAGGC	59.971	20	CTGACTGTTGGGGAAGCTGT	59.891	20	20	214	372
7943028	1	p2	(CA)6	12	148	159	TCCTGTCTGCAGCAGTTTGA	59.531	20	CAGCTGCTCTGGATTCAGCA	60.393	20	194	53	246	ACTCCTGTCTGCAGCAGTTT	59.528	20	CAGCTGCTCTGGATTCAGCA	60.393	20	20	51	246	CCTGTCTGCAGCAGTTTGAC	59.41	20	CAGCTGCTCTGGATTCAGCA	60.393	20	20	54	246
7943018	1	p3	(TGG)7	21	189	209	GAAGTGGTGGAGGAGAAGGC	60.036	20	CATATCCACCGGCATGAGCT	59.964	20	270	136	405	GCCTATGGAAGTGGTGGAGG	59.819	20	CATATCCACCGGCATGAGCT	59.964	20	20	129	405	GAAGTGGTGGAGGAGAAGGC	60.036	20	ATATCCACCGGCATGAGCTC	59.677	20	20	136	404
7943018	2	c	(GGT)5tatgccgccggtggagctcatgccggtggatatggtaccggaggaggagccggtggtggtgcaggcggtgctggaggatatcccggagccggtgccgga(GGT)5	129	358	486	CTTACGGATCTGGTGGTGCC	60.462	20	CATATCCACCACCAGCACCA	59.744	20	279	238	516	CTTACGGATCTGGTGGTGCC	60.462	20	ATATCCACCACCAGCACCAC	59.744	20	20	238	515	TGGTGGCTATGGAGGTGGAG	60.983	20	CCTCCATGTCCACCACCTTC	60.035	20	20	323	589
7942998	1	p2	(AT)6	12	55	66	AGGGAGAAACATCAACCACGT	59.58	21	TTTGCCGAAGCTGCGTAAAC	60.041	20	203	15	217	AGGGAGAAACATCAACCACGT	59.58	21	GTTTGCCGAAGCTGCGTAAA	60.041	20	20	15	218	AGGGAGAAACATCAACCACGT	59.58	21	TATCCGGTACCCGTCCATGT	60.106	20	20	15	189
7942975	1	p1	(T)11	11	168	178	TCTGTCGATATTTCCGGTTCCA	59.238	22	TTTCTCGCACCCATTCTCCC	60.035	20	267	56	322	TCCCTTGTTTACAGAAAGGGGT	59.213	22	TTTCTCGCACCCATTCTCCC	60.035	20	20	124	322	TCCGGTTCCATTTTCTTGTTCC	59.112	22	TTTCTCGCACCCATTCTCCC	60.035	20	20	68	322
7942963	1	p3	(AGA)13	39	193	231	AAGAGGATGATTTGGGGGCG	60.107	20	CCCCACCTTTCCTGACTGAC	59.963	20	240	42	281	AGAAGGACGCACAGACGATG	60.109	20	CCCCACCTTTCCTGACTGAC	59.963	20	20	134	281	GAGAAGGACGCACAGACGAT	59.829	20	CCCCACCTTTCCTGACTGAC	59.963	20	20	133	281
7942952	1	p3	(GCA)8	24	164	187	TTTACGCACAATGATGCCGC	60.179	20	TGGAGGGATACTGAGCCGAA	60.033	20	230	31	260	TTTACGCACAATGATGCCGC	60.179	20	ATCTCGCCAGAGGTCTGACT	60.034	20	20	31	279	TTTACGCACAATGATGCCGC	60.179	20	CAGAGGTCTGACTGGAGGGA	59.96	20	20	31	272
7942952	2	p3	(TGG)7	21	1145	1165	GCGCTGTGGGTTTGTTCAAT	59.968	20	CATGTTAGGGTCCTGAGGCG	60.179	20	241	991	1231	TCAGACTTTCTTGGGGTCGC	59.965	20	CATGTTAGGGTCCTGAGGCG	60.179	20	20	1080	1231	CCTCTAGGTGGCACAAACGT	59.965	20	CATGTTAGGGTCCTGAGGCG	60.179	20	20	1061	1231
7942950	1	p1	(T)15	15	807	821	GTCTTCTGGCCAATCCTGCT	60.035	20	AGCAATGGTTTCCGACATGT	58.09	20	247	614	860	TTCTGGCCAATCCTGCTCTG	60.035	20	AGCAATGGTTTCCGACATGT	58.09	20	20	617	860	TTCCCGTCTTCTGGCCAATC	60.035	20	AGCAATGGTTTCCGACATGT	58.09	20	20	609	860
7942946	1	p2	(TA)6	12	153	164	CTCCAAAATGGCCCAAACCA	58.945	20	CCGGTGAAGGAGCGTTTTTG	60.04	20	267	97	363	CTCCAAAATGGCCCAAACCA	58.945	20	GGATTTTGCCGCAGTTCCAG	60.109	20	20	97	239	CTCCAAAATGGCCCAAACCA	58.945	20	GCCTGTATCTGCCGAACTGA	59.824	20	20	97	263
7942891	1	c	(T)13atttgtggtttcaattcagtccngttaaggcttagtattttgta(T)11	68	199	266	AGGCAGTCAGCAAGGACTTG	60.251	20	ACCAGGTGGGAAGGACTGAA	60.401	20	261	39	299	AGGCAGTCAGCAAGGACTTG	60.251	20	TACCAGGTGGGAAGGACTGA	59.51	20	20	39	300	AGGAGGAGAAGGAGAAGGCA	59.585	20	ACCAGGTGGGAAGGACTGAA	60.401	20	20	24	299
7942837	1	c	(TCT)7a(CTT)5	37	924	960	GATGCTCTTCGGATGCGAGA	59.969	20	GTCTGTGGGGTTCAGATGGG	60.035	20	279	751	1029	AGATGCTCTTCGGATGCGAG	59.968	20	GTCTGTGGGGTTCAGATGGG	60.035	20	20	750	1029	GCCCATTCGTCTTTGCACAG	60.11	20	GTCTGTGGGGTTCAGATGGG	60.035	20	20	776	1029
7942836	1	p3	(ATC)6	18	1520	1537	GGTGAAGGAGCGTCGGATAG	59.969	20	GCAGAGCCAAGTCCCCTAAG	60.107	20	196	1467	1662	AGGAGCGTCGGATAGATGGA	59.889	20	GCAGAGCCAAGTCCCCTAAG	60.107	20	20	1472	1662	CTCAAGCTCGAATCGGGTGA	59.827	20	GCAGAGCCAAGTCCCCTAAG	60.107	20	20	1424	1662
7942800	1	p1	(A)11	11	919	929	CCCATGCCCTCACCGATATG	60.322	20	CCACAACCGCCAGTTTTCTG	59.969	20	278	877	1154	CCCATGCCCTCACCGATATG	60.322	20	TCCACAACCGCCAGTTTTCT	60.107	20	20	877	1155	CCCATGCCCTCACCGATATG	60.322	20	CTCCACAACCGCCAGTTTTC	59.689	20	20	877	1156
7942780	2	c	(GGT)5ggagtcttctgatcagctatctggttttattaatatgataa(TAT)5	71	1323	1393	GAAGGTGGATGGGATGCTCC	60.179	20	ACTCCATCCAAAGCATACGCA	60.065	21	263	1211	1473	GGAAGGTGGATGGGATGCTC	60.179	20	ACTCCATCCAAAGCATACGCA	60.065	21	21	1210	1473	AGGTGGATGGGATGCTCCTA	59.731	20	ACTCCATCCAAAGCATACGCA	60.065	21	21	1213	1473
7942761	1	p5	(GAGTG)5	25	1265	1289	AAAGCGACCTCCTGGAGTTG	59.965	20	GCAGAAGATGATGATAATGTGGCA	59.482	24	216	1165	1380	AAAGCGACCTCCTGGAGTTG	59.965	20	TGCAGAAGATGATGATAATGTGGC	59.482	24	24	1165	1381	TTAGTGTGGGTTGGTGGGTG	59.816	20	GCAGAAGATGATGATAATGTGGCA	59.482	24	24	1202	1380
7942741	1	p3	(GGA)5	15	180	194	TTACGCCGACGGTTAAACCA	59.967	20	AGATCATCCCCCTCCAGCAT	60.104	20	222	13	234	TTACGCCGACGGTTAAACCA	59.967	20	CCCTCCAGCATCCATCTTCC	59.89	20	20	13	225	TTACGCCGACGGTTAAACCA	59.967	20	CCCCTCCAGCATCCATCTTC	59.89	20	20	13	226
7942734	1	c	(AGC)8ttaatatatatagcttgttctagcctct(GAA)7gatgaagnagcctct(GAA)6gatgaaggtgttaactttcctgttttttcttaa(ATT)5	154	232	385	GACGTCTCCTGGGGTTGAAC	60.321	20	CGATCGGGGCTTACAGAGAC	59.969	20	237	201	437	GACGTCTCCTGGGGTTGAAC	60.321	20	GACGATCGGGGCTTACAGAG	59.969	20	20	201	439	AGGTCTGAGACGTCTCCTGG	60.323	20	CGATCGGGGCTTACAGAGAC	59.969	20	20	193	437
7942732	1	p3	(CGG)5	15	280	294	GTTGGCAGCTTCCTCTTCCT	59.963	20	AGTTGCCATCACCTGTCTCG	60.037	20	229	223	451	GTTGGCAGCTTCCTCTTCCT	59.963	20	TTGCCATCACCTGTCTCGAC	60.037	20	20	223	449	GTTGGCAGCTTCCTCTTCCT	59.963	20	GTTGCCATCACCTGTCTCGA	60.037	20	20	223	450
7942727	1	p3	(GTA)5	15	80	94	AACTGCAACTGCTCTTCGGA	59.893	20	AGCCATGTCCGCAGTTGTTA	59.964	20	113	56	168	AACTGCAACTGCTCTTCGGA	59.893	20	GGCAACTTGTCATTTCGCGT	60.04	20	20	56	213	AACTGCAACTGCTCTTCGGA	59.893	20	TGGCAACTTGTCATTTCGCG	60.041	20	20	56	214
7942719	1	p2	(AG)14	28	395	422	CCAAGGGCGAGAAAGACAGT	59.965	20	TCTCTTCTTCTGGACTGCCCT	60.203	21	279	183	461	AGGCTCTGGTGGAAGTAGGT	59.883	20	GAGCTTCATTGATCCCTCCGT	59.86	21	21	303	513	CCAAGGGCGAGAAAGACAGT	59.965	20	TCTCTTCTTCTGGACTGCCC	58.729	20	20	183	461
7942702	1	p1	(T)17	17	1385	1401	CTCGCGACGATGAGAGGATG	60.385	20	AAACAGACAGCCAGCCTCTC	59.964	20	275	1169	1443	TAACGTGGTCATCGAGGAGC	59.545	20	AAACAGACAGCCAGCCTCTC	59.964	20	20	1212	1443	GTCACTCGCGACGATGAGAG	60.588	20	AAACAGACAGCCAGCCTCTC	59.964	20	20	1165	1443
7942690	1	p2	(CT)12	24	683	706	CTGCATGCAAGTTTCGTCCC	60.11	20	TCGCTTCCTAAGAAAAGCCGA	59.726	21	264	506	769	GGAGTGCAAGTGGGGAAGAA	59.89	20	TCGCTTCCTAAGAAAAGCCGA	59.726	21	21	596	769	AGTGCAAGTGGGGAAGAAGG	59.889	20	TCGCTTCCTAAGAAAAGCCGA	59.726	21	21	598	769
7942671	1	p3	(ATG)5	15	288	302	CCGCACAACCTCCTAAGGAG	60.108	20	TCAGCTACCACCTTGTGCTG	59.965	20	253	197	449	TGACGACAACTCGGTGGTTT	59.824	20	TCAGCTACCACCTTGTGCTG	59.965	20	20	231	449	TTGACGACAACTCGGTGGTT	59.824	20	TCAGCTACCACCTTGTGCTG	59.965	20	20	230	449
7942621	1	p2	(AT)6	12	143	154	GCCGACATTCATTCCTCCCT	59.819	20	CGCAGAAACCACTGAAGTGC	60.041	20	240	83	322	AGCCGACATTCATTCCTCCC	59.819	20	CGCAGAAACCACTGAAGTGC	60.041	20	20	82	322	TCATTCCTCCCTTCCCCTCC	60.328	20	CGCAGAAACCACTGAAGTGC	60.041	20	20	91	322
7942562	1	p3	(TTC)5	15	70	84	TCACCATTCTCTCCACAACTTCA	59.609	23	TGGTCGGGCCATATGAACTG	59.82	20	226	17	242	TCACCATTCTCTCCACAACTTCA	59.609	23	GGTCGGGCCATATGAACTGT	59.82	20	20	17	241	ACATCACTTGTCATCCTCTCCT	58.551	22	TGGGATAAGAAACCGCCGAG	59.823	20	20	42	311
7942509	1	p2	(TG)9	18	359	376	TGAGCCGAGACCAATGTGTT	59.604	20	GCTCTCATATATGATTTGCTGAGCA	59.358	25	278	128	405	GGATTCGCCCTCTCATCACA	59.534	20	GCTCTCATATATGATTTGCTGAGCA	59.358	25	25	170	405	ATGAGCCGAGACCAATGTGT	59.385	20	GCTCTCATATATGATTTGCTGAGCA	59.358	25	25	127	405
7942505	1	p1	(A)10	10	702	711	TTTGTGCCTGGCCTTTTTCG	59.896	20	GGAACCACCACACAGGGAAA	60.106	20	276	479	754	GCTTGCCTCTGTCTGCATTG	59.829	20	CAGCTAGACACGGCGGATAG	60.04	20	20	652	796	GGGCGGTAGAACCATCCATT	59.817	20	CAGCTAGACACGGCGGATAG	60.04	20	20	526	796
7496193	1	p1	(A)10	10	144	153	TCAGCCATTCAGATGTTGCAC	59.186	21	TGGTGGAGTTGCTCTTGTCC	59.891	20	161	26	186	CAGCCATTCAGATGTTGCACT	59.183	21	TGGTGGAGTTGCTCTTGTCC	59.891	20	20	27	186	TCAGCCATTCAGATGTTGCAC	59.186	21	GGTGGAGTTGCTCTTGTCCT	59.602	20	20	26	185
7942470	1	c	(A)11cgatttacatngtgtgtaaagaagagtgcc(A)10	51	448	498	TGATTTGCAAAAGGAGCGCC	60.038	20	CGTCGTCCATTCCGGTATGT	59.898	20	245	279	523	TGATTTGCAAAAGGAGCGCC	60.038	20	ATAACTAGCGAGGCAACCCG	59.896	20	20	279	541	AAAAGGAGCGCCCAAAAACG	60.249	20	CGTCGTCCATTCCGGTATGT	59.898	20	20	287	523
7942458	1	p3	(CGC)5	15	1301	1315	CAAAACATGGTGCCCTGAGC	60.038	20	CCTTGACTGTCCCTTCCGTC	60.037	20	265	1241	1505	CTTCCATGGCCGCAATCATG	59.968	20	TCGATGAGTTACGTGGCGAG	59.902	20	20	1202	1359	CAAAACATGGTGCCCTGAGC	60.038	20	TCGATGAGTTACGTGGCGAG	59.902	20	20	1241	1359
7942449	1	p3	(GAG)6	18	1245	1262	GATCATAGCCGCTGCCTTCT	59.965	20	GACTTACCGGAGCGAACCAA	60.038	20	213	1132	1344	GAACCCCAGGATCATAGCCG	59.965	20	GACTTACCGGAGCGAACCAA	60.038	20	20	1123	1344	GCATCGAGAGGACAAACCCA	60.036	20	GACTTACCGGAGCGAACCAA	60.038	20	20	1074	1344
7942429	1	p1	(G)10	10	597	606	TGACAGGTGACAGGAATGGA	58.272	20	CAGTGTTGCAGTGTTCAGCC	59.97	20	192	460	651	TGACAGGTGACAGGAATGGA	58.272	20	TGCAGTGTTCAGCCCCTTAG	59.963	20	20	460	645	TGACAGGTGACAGGAATGGA	58.272	20	GCAGTGTTCAGCCCCTTAGT	59.963	20	20	460	644
7942416	1	p3	(AAT)6	18	165	182	ATAACCCCTCCTGCCTCCTC	60.401	20	AAAGAAGCACAAGCAGCAGC	59.968	20	197	69	265	GATAACCCCTCCTGCCTCCT	60.401	20	AAAGAAGCACAAGCAGCAGC	59.968	20	20	68	265	AGATAACCCCTCCTGCCTCC	60.401	20	AAAGAAGCACAAGCAGCAGC	59.968	20	20	67	265
7942405	1	c	(T)11gggtttncctcgttcaagagatgttagggaatccccgtgattgatgcaaaaaatcatggtgagattttagggaagggaacttatcatcac(TG)7	115	336	450	CAGGTGATGTGGTCGATGCT	60.108	20	TCACTTTCCCACTTACAAAAGGG	58.788	23	247	230	476	ACCTGCACCCTCACTTCTTG	59.891	20	TCACTTTCCCACTTACAAAAGGG	58.788	23	23	269	476	CACCTGCACCCTCACTTCTT	59.891	20	TCACTTTCCCACTTACAAAAGGG	58.788	23	23	268	476
7942392	1	p3	(AGT)5	15	85	99	AGACATGGATGGAATTCATAGATGGA	59.726	26	AATCGCCCCCAAAGAGAAGG	60.034	20	192	43	234	AGACATGGATGGAATTCATAGATGGA	59.726	26	CCCCCAAAGAGAAGGCTCAG	60.035	20	20	43	229	AGACATGGATGGAATTCATAGATGGA	59.726	26	CCCAAAGAGAAGGCTCAGCA	59.963	20	20	43	227
7942390	1	p2	(GA)7	14	62	75	GCAAGCAGACAACAAAGAACG	58.888	21	AGAAACCCTCACTGCTGTGG	59.891	20	126	38	163	GCAAGCAGACAACAAAGAACG	58.888	21	GAAACCCTCACTGCTGTGGT	60.179	20	20	38	162	AGCAAGCAGACAACAAAGAACG	60.223	22	AGAAACCCTCACTGCTGTGG	59.891	20	20	37	163
7942366	1	c	(AG)18nnnnnnnn(AG)18	80	912	991	CTGGATGACGGATTGGGAGG	59.893	20	ACCTCCCTCTCGTTATCCCT	59.065	20	262	776	1037	GACGGATTGGGAGGTGGAAG	60.108	20	ACCTCCCTCTCGTTATCCCT	59.065	20	20	782	1037	AGGTGGTGAGGGTGAGGATT	60.179	20	ACCTCCCTCTCGTTATCCCT	59.065	20	20	802	1037
7942355	1	p2	(AG)7	14	1770	1783	CGTGTTTCCGGTGGCAATTT	59.969	20	TTGTCTATCCTCTTGCCGCC	59.822	20	227	1590	1816	GCCTCCGATCATCTCTCTGC	60.038	20	TTGTCTATCCTCTTGCCGCC	59.822	20	20	1663	1816	AATTAAACTGATGCGGCGGC	59.899	20	TTGTCTATCCTCTTGCCGCC	59.822	20	20	1549	1816
7942340	1	p3	(CCA)5	15	380	394	CTTCTATCACGACCGCCTCC	59.969	20	AACCAGAAAGTGCCACCACA	60.034	20	212	226	437	AGATCCTCCTCCTGGACCAC	60.032	20	AACCAGAAAGTGCCACCACA	60.034	20	20	306	437	AGCTCGGTTGAACCTGTCTG	59.966	20	AACCAGAAAGTGCCACCACA	60.034	20	20	198	437
7942334	1	p2	(GA)6	12	250	261	CTTGAAGCGTGGCGTACAAC	60.111	20	TAAGTCGAGCCTGCTCCTCT	60.034	20	209	95	303	GCTAAGGTTGCCTTGAAGCG	59.831	20	TAAGTCGAGCCTGCTCCTCT	60.034	20	20	84	303	GGAGTGCTGCTCTCGAGAAA	59.755	20	TAAGTCGAGCCTGCTCCTCT	60.034	20	20	162	303
7942333	1	p2	(CT)35	70	233	302	TTAGCTGATCTTCGCCCTCG	59.614	20	GGACGTTGAGCCTGACTTCA	59.966	20	221	208	428	TTAGCTGATCTTCGCCCTCG	59.614	20	TGGACGTTGAGCCTGACTTC	59.966	20	20	208	429	TTAGCTGATCTTCGCCCTCG	59.614	20	GTTGGGGAAGTTTGCTTGGG	59.607	20	20	208	452
7942324	1	p2	(AT)7	14	116	129	AACCCATTACACCAAGTAACCT	57.265	22	TCGGTTGCTTGTGTGATCCG	60.949	20	213	36	248	AACCCATTACACCAAGTAACCT	57.265	22	GTTGCTTGTGTGATCCGCC	59.79	19	19	36	245	AACCCATTACACCAAGTAACCT	57.265	22	GGTTGCTTGTGTGATCCGC	59.79	19	19	36	246
7942302	1	p1	(T)20	20	247	266	GTCACGAAAAACCCCGAACC	59.691	20	TCGTGTCCTCTAGCTAGCGT	60.108	20	250	115	364	GTCACGAAAAACCCCGAACC	59.691	20	TGTCCTCTAGCTAGCGTCCA	59.745	20	20	115	361	GTCACGAAAAACCCCGAACC	59.691	20	CGTGTCCTCTAGCTAGCGTC	59.695	20	20	115	363
7942295	1	p1	(A)11	11	238	248	GCTGTGTCCTCCTTGTCTCA	59.318	20	TGGGGTGGGTGAAGGTAGAT	59.88	20	128	163	290	TGCTGTGTCCTCCTTGTCTC	59.318	20	TGGGGTGGGTGAAGGTAGAT	59.88	20	20	162	290	GCTGTGTCCTCCTTGTCTCA	59.318	20	GCCCTGCTTTGCATTACCTG	59.826	20	20	163	357
7942267	1	p1	(A)10	10	281	290	CGGCTGAGGGCATTATCAGT	59.893	20	GGATCATTGGGGTTGCTTTCA	58.821	21	275	61	335	CGGCTGAGGGCATTATCAGT	59.893	20	TGGATCATTGGGGTTGCTTTC	58.821	21	21	61	336	ACGGCTGAGGGCATTATCAG	59.893	20	GGATCATTGGGGTTGCTTTCA	58.821	21	21	60	335
7942215	1	p2	(TC)7	14	321	334	TCCGGCATTTTTGCTGCAAA	59.894	20	CCAACCCTTCCGAAGAGTCC	60.036	20	157	244	400	TTCCGGCATTTTTGCTGCAA	59.894	20	CCAACCCTTCCGAAGAGTCC	60.036	20	20	243	400	TCCGGCATTTTTGCTGCAAA	59.894	20	AAGCCAACCCTTCCGAAGAG	59.963	20	20	244	403
7942208	1	p3	(CAG)5	15	256	270	CGTCAACACAATGCAGGTGG	60.04	20	ATGCTCCACTTGACAGGCTC	60.036	20	222	94	315	CGTCAACACAATGCAGGTGG	60.04	20	GATGCTCCACTTGACAGGCT	60.036	20	20	94	316	CGTCAACACAATGCAGGTGG	60.04	20	AGATGCTCCACTTGACAGGC	60.036	20	20	94	317
7942187	1	p3	(AGA)6	18	919	936	GAAACGAGCGGAAAAAGCCC	60.387	20	GTGTCAGTTCCCCCAACGAT	59.964	20	249	822	1070	GGAAACGAGCGGAAAAAGCC	60.387	20	GTGTCAGTTCCCCCAACGAT	59.964	20	20	821	1070	GAAACGAGCGGAAAAAGCCC	60.387	20	CTGTTGTGTCAGTTCCCCCA	59.817	20	20	822	1075
7942176	1	p1	(A)11	11	120	130	GGGCAACACAATGACGGAAA	59.329	20	GTCCGATGTGCTGCTTGAAC	59.833	20	228	1	228	GGGCAACACAATGACGGAAA	59.329	20	TCCGATGTGCTGCTTGAACA	60.25	20	20	1	227	GGGCAACACAATGACGGAAA	59.329	20	AGAAGGCGCCTCAAATAGCA	59.747	20	20	1	264
7942163	1	p3	(CAA)5	15	415	429	GTGCACCCAATACCTTCCCA	59.961	20	CCTGGACAAGCAAGGAGGAG	60.036	20	197	306	502	TGTGCACCCAATACCTTCCC	59.961	20	CCTGGACAAGCAAGGAGGAG	60.036	20	20	305	502	GTGCACCCAATACCTTCCCA	59.961	20	TATCACCTACCTGGGACCGG	60.106	20	20	306	534
7942152	1	p2	(AC)7	14	99	112	AGCAGCACACATAGATTGACA	57.661	21	TGAAGTGTCCGACGACCAAG	59.968	20	157	45	201	AGCAGCACACATAGATTGACA	57.661	21	AGTTGAAGTGTCCGACGACC	59.968	20	20	45	204	AGCAGCACACATAGATTGACA	57.661	21	GGTAGGTCGGCACAAGTTGA	59.966	20	20	45	218
7942121	1	c	(ACC)5acacctacaacctccaccaccc(CCA)6	55	487	541	CAGAAGAAGGCTAGCTCGGG	59.896	20	CCCAGTGTGCCGCTGTTATA	60.108	20	233	348	580	CCAGAAGAAGGCTAGCTCGG	59.896	20	CCCAGTGTGCCGCTGTTATA	60.108	20	20	347	580	AAGTTCCACCAGCACCACTC	60.179	20	CCCAGTGTGCCGCTGTTATA	60.108	20	20	446	580
7942107	1	p3	(AGC)5	15	130	144	CAACACATACCCCTCCTCCC	59.453	20	AGTACCCAGTTGTTGGTCGC	60.25	20	176	42	217	CAACACATACCCCTCCTCCC	59.453	20	CCAGTTGTTGGTCGCGTTTC	60.317	20	20	42	212	AACACATACCCCTCCTCCCC	60.624	20	AGTACCCAGTTGTTGGTCGC	60.25	20	20	43	217
7942086	1	p2	(AG)6	12	48	59	CTAGAAAGCTCTTCTCCCTTTCT	57.324	23	TCATCTGCTGCTGCTCCAAA	59.963	20	255	0	254	CTAGAAAGCTCTTCTCCCTTTCT	57.324	23	CTCATCTGCTGCTGCTCCAA	60.393	20	20	0	255	CTAGAAAGCTCTTCTCCCTTTCT	57.324	23	AACTCATCTGCTGCTGCTCC	60.393	20	20	0	257
7942077	1	p2	(TG)6	12	660	671	GCTCCTCCTCCTCCTACTCC	60.179	20	TCTAACTGCTTGCTGCTGCT	59.964	20	128	619	746	GCCAAGTTAGCTCCTCCTCC	59.821	20	TCTAACTGCTTGCTGCTGCT	59.964	20	20	610	746	GCTCCTCCTCCTCCTACTCC	60.179	20	AACTGCTTGCTGCTGCTACT	60.251	20	20	619	743
7942060	1	p3	(AAG)5	15	1208	1222	CCCAGTTCGTTTGATGCACA	59.049	20	TCTGGTAGCAGAGACCTCCC	60.033	20	237	1138	1374	ACCCAGTTCGTTTGATGCAC	59.048	20	TCTGGTAGCAGAGACCTCCC	60.033	20	20	1137	1374	GTCCGAATCAGTCACAGGTGT	59.999	21	TCTGGTAGCAGAGACCTCCC	60.033	20	20	1101	1374
7942045	1	p3	(TAG)5	15	113	127	TGGATGCATGAGTTGACCCT	59.006	20	CTGGGGAGATGTCTTGGCTG	60.107	20	145	10	154	TGGATGCATGAGTTGACCCT	59.006	20	TAGATGCTGCTTGGTCACGG	60.108	20	20	10	287	TGGATGCATGAGTTGACCCT	59.006	20	GTTCACGCCGGTGCTAAAAG	60.11	20	20	10	268
7942040	1	p2	(TC)10	20	127	146	CCTCTCCTCCGCCTCAATTC	59.894	20	ACGGATGATGGATCGTCAGC	59.967	20	210	101	310	CCTCTCCTCCGCCTCAATTC	59.894	20	TTCGCATTCCCCATTCAGCT	60.034	20	20	101	274	CTCTCCTCTCCTCTCCTCCG	59.891	20	TTCGCATTCCCCATTCAGCT	60.034	20	20	24	274
7942034	1	p2	(GA)6	12	495	506	TCAGAAGGCATCCAACACGA	59.315	20	TTGTGCAGATCCCATTCCCA	59.297	20	101	457	557	TCAGAAGGCATCCAACACGA	59.315	20	TGTGCAGATCCCATTCCCAT	59.071	20	20	457	556	TTCAGAAGGCATCCAACACGA	59.928	21	TTGTGCAGATCCCATTCCCA	59.297	20	20	456	557
7942030	1	p3	(GAA)5	15	137	151	TATGCTTTGCTTGCGCCAAG	60.109	20	CTCGCCTTGCTGTTAATCGC	59.973	20	159	79	237	GAAGGCGGTTTCAATCAGCG	60.179	20	CTCGCCTTGCTGTTAATCGC	59.973	20	20	4	237	TATGCTTTGCTTGCGCCAAG	60.109	20	TGACGCTCCTGCACCTATTG	60.108	20	20	79	314
7942024	1	p1	(A)10	10	42	51	CCAAACAAGCACTTCCTCGG	59.407	20	TCTCAGGTTCAGCGGCAATT	59.963	20	264	19	282	CCAAACAAGCACTTCCTCGG	59.407	20	TTCTCAGGTTCAGCGGCAAT	59.963	20	20	19	283	CCAAACAAGCACTTCCTCGG	59.407	20	ACATTGCTGGTGAGACAGGG	59.963	20	20	19	150
7942021	1	p2	(GT)7	14	115	128	ACACAAAAGGTTTGCTTGCGT	60.067	21	GGAGAGGCGCGTAATAAGCT	59.968	20	219	40	258	ACACAAAAGGTTTGCTTGCGT	60.067	21	AGGAGAGGCGCGTAATAAGC	59.968	20	20	40	259	ACACAAAAGGTTTGCTTGCGT	60.067	21	GTGCAGCTTCCTGTAATGCG	59.902	20	20	40	302
3919049	1	p2	(CT)8	16	103	118	TGACACTTCCCAACCATGCA	59.815	20	TGCATTGCAGAATTCAGGAGG	58.903	21	192	39	230	TGACACTTCCCAACCATGCA	59.815	20	GCATTGCAGAATTCAGGAGGT	58.902	21	21	39	229	TGACACTTCCCAACCATGCA	59.815	20	GAGTGTGGTAGCAACTGAGACT	59.702	22	22	39	157
2665401	1	p3	(GAG)6	18	1686	1703	CGGGACTTAGAGTAGCAGCG	59.97	20	CACCATCCGCACTCCATACA	59.822	20	145	1610	1754	CGGGACTTAGAGTAGCAGCG	59.97	20	GATCCCCCAACTCACCATCC	59.816	20	20	1610	1766	CGGGACTTAGAGTAGCAGCG	59.97	20	GGATCCCCCAACTCACCATC	59.816	20	20	1610	1767
7941989	1	p3	(TTC)5	15	113	127	ACCCTCTACACTCCTCTGCT	59.292	20	ATTCCCTCTGCACAGCCTTC	60.035	20	205	85	289	ACCCTCTACACTCCTCTGCT	59.292	20	CCTCTGCACAGCCTTCATGA	60.036	20	20	85	285	ACCCTCTACACTCCTCTGCT	59.292	20	TCTGCAAGAAAGCGGAGGAG	60.037	20	20	85	233
7941978	1	p3	(TCC)5	15	43	57	CCCCACGCCTTTCTCTCTC	59.781	19	CACATGTTGTTGGTGGCAGG	59.968	20	196	17	212	CCCCACGCCTTTCTCTCTC	59.781	19	CTGGCACATGTTGTTGGTGG	59.968	20	20	17	216	CCCCACGCCTTTCTCTCTC	59.781	19	CCTCCGGAACCTTGAACTCC	60.036	20	20	17	151
7941976	1	p3	(TCC)5	15	212	226	CCACCACCACCAACAGCTTA	60.179	20	AGTATGGAGGCGGGTAGTGT	60.032	20	247	92	338	CCACCACCACCAACAGCTTA	60.179	20	CTGCTTAGTATGGAGGCGGG	59.966	20	20	92	344	TATTCAACACCGCCTCCTGC	60.392	20	AGTATGGAGGCGGGTAGTGT	60.032	20	20	62	338
7941975	1	p3	(GAA)5	15	310	324	GTATCGACGAAGCGGAGGAG	60.041	20	CCTCCTTCACTTAGGCTGCT	59.092	20	280	221	500	GATGGGAGAGGTGGAGCAAG	59.82	20	TCCTCCTTCACTTAGGCTGC	59.095	20	20	244	501	GATGGGAGAGGTGGAGCAAG	59.82	20	CCTCCTTCACTTAGGCTGCT	59.092	20	20	244	500
7941968	1	c	(ATC)6catgatgagaagagaaatctgcttgctcaaatctgcaaagtacaaatcatcttccatttcatacccaacttccataactcca(CTT)11	133	73	205	ATTGCCATGGAGCAACAGGA	59.96	20	ACAAAAGGGATGAACAACATGCA	59.613	23	219	47	265	TTGCCATGGAGCAACAGGAA	60.179	20	ACAAAAGGGATGAACAACATGCA	59.613	23	23	48	265	ATTGCCATGGAGCAACAGGA	59.96	20	CACAAAAGGGATGAACAACATGC	59.258	23	23	47	266
7941944	1	p1	(T)11	11	665	675	AACTGCTGCATTTGGTGTGT	58.886	20	TTGCCACACAGCGAAATTGG	59.968	20	195	511	705	AACTGCTGCATTTGGTGTGT	58.886	20	GGTTGCCACACAGCGAAATT	59.968	20	20	511	707	AACTGCTGCATTTGGTGTGT	58.886	20	TTGACGGTTCACTCACAGGG	59.894	20	20	511	790
7941940	1	p3	(GAA)5	15	469	483	AGACAGTCACGGGTCGTTTC	59.968	20	ACACACAACAGAGCAGATGGT	59.858	21	131	431	561	AGTGTTTGTCAAGGTGGCGA	60.107	20	ACACACAACAGAGCAGATGGT	59.858	21	21	403	561	CAAAAGGTTCGTCGGCCATG	60.11	20	ACACACAACAGAGCAGATGGT	59.858	21	21	359	561
7941937	1	p2	(CT)7	14	140	153	GCTCCTTCTCCCACTCCCTA	60.032	20	TCGAAGAAGATGAGAGGCGC	59.899	20	170	55	224	GCTCCTTCTCCCACTCCCTA	60.032	20	CGAAGAAGATGAGAGGCGCA	60.179	20	20	55	223	GCTCCTTCTCCCACTCCCTA	60.032	20	GAGCTGCGAGAGAGGAGTTG	60.179	20	20	55	188
7941934	1	p3	(CCT)5	15	89	103	AGGGCGAGGTAGCAGAAGA	60	19	GCGAACGCAGGAATTGGATC	59.972	20	268	14	281	GGCGAGGTAGCAGAAGAGAT	58.963	20	GCGAACGCAGGAATTGGATC	59.972	20	20	16	281	GGGCGAGGTAGCAGAAGAGA	61.038	20	GCGAACGCAGGAATTGGATC	59.972	20	20	15	281
7941927	1	p5	(TTTTG)5	25	294	318	GTTCTCGTTTTCGTAGCCGC	59.907	20	CGAACACGGCCAACAAAAGA	59.621	20	260	89	348	AAGTGGATCTGCTTCCGTCG	60.109	20	CGAACACGGCCAACAAAAGA	59.621	20	20	178	348	CTTTTCGCGGCAATTGCTCT	60.11	20	CGAACACGGCCAACAAAAGA	59.621	20	20	230	348
7941902	2	p1	(A)11	11	581	591	CGGTTTGGGATGCATTCGTT	59.474	20	AGTGTTCCACTTTCCAGCCA	59.449	20	261	512	772	CGGTTTGGGATGCATTCGTT	59.474	20	AGTGTTCCACTTTCCAGCCAT	59.854	21	21	512	772	GCGGTTTGGGATGCATTCG	60.227	19	AGTGTTCCACTTTCCAGCCA	59.449	20	20	511	772
7941881	1	p3	(TTC)6	18	388	405	TCTCACCATCCTCCTCCACA	59.587	20	GAGCGAGGATGAGCAGAGTC	59.969	20	188	265	452	TCTCACCATCCTCCTCCACA	59.587	20	AATCCTGCAGCTGACTCCAC	60.036	20	20	265	541	TCTCACCATCCTCCTCCACA	59.587	20	ACAATCCTGCAGCTGACTCC	60.036	20	20	265	543
7941874	1	p3	(TCT)7	21	63	83	TGGTGATTCACTCCGACATCT	58.821	21	AGGTCCGTAGTAATGCCCCT	60.031	20	229	7	235	TGGTGATTCACTCCGACATCT	58.821	21	TCCGTAGTAATGCCCCTCCA	60.032	20	20	7	232	TGGTGATTCACTCCGACATCT	58.821	21	CAGGTCCGTAGTAATGCCCC	59.894	20	20	7	236
7941860	1	p3	(GAA)12	36	1011	1046	CTTCAACGTCGCAGTTTGCA	59.973	20	TCCTCCTTTCTTTCTTTgcca	57.407	21	211	866	1076	ACTTCAACGTCGCAGTTTGC	59.972	20	TCCTCCTTTCTTTCTTTgcca	57.407	21	21	865	1076	ATGGACTTCAACGTCGCAGT	59.966	20	TCCTCCTTTCTTTCTTTgcca	57.407	21	21	861	1076
7941854	1	p3	(TCT)6	18	168	185	CAGGAAGGTAGGTCGGAGGA	60.033	20	TACTGCTGCCGCTATTACCG	59.968	20	166	68	233	CAGGAAGGTAGGTCGGAGGA	60.033	20	CTGCCGCTATTACCGCCATA	60.038	20	20	68	228	ATCTGGGCAGGAAGGTAGGT	59.955	20	TACTGCTGCCGCTATTACCG	59.968	20	20	61	233
7941850	1	p3	(CCT)5	15	154	168	ATCAAGGCCGTTGTCCTGTT	59.89	20	TTCTGGGGTGATTTTGCCGA	59.889	20	206	21	226	GGCGATACTATCAAGGCCGT	59.683	20	TTCTGGGGTGATTTTGCCGA	59.889	20	20	12	226	GCCACAGCTCCTCAGTTACA	59.678	20	TTCTGGGGTGATTTTGCCGA	59.889	20	20	52	226
7941833	1	p3	(TCC)5	15	127	141	TATCTCCGCCGCGTATTTCC	60.039	20	AGTTTGTGTCGGCGAGATGT	59.966	20	143	38	180	GGATCTCTTATCTCCGCCGC	60.109	20	AGTTTGTGTCGGCGAGATGT	59.966	20	20	30	180	CGGATCTCTTATCTCCGCCG	59.831	20	AGTTTGTGTCGGCGAGATGT	59.966	20	20	29	180
7941825	1	p3	(CAG)5	15	924	938	ACATGTTCGTCCTCCTGCAG	60.037	20	CAATCTGCTGTCTGCCCAGA	60.036	20	144	838	981	GACATGTTCGTCCTCCTGCA	60.037	20	CAATCTGCTGTCTGCCCAGA	60.036	20	20	837	981	CCTCATTCGTTACCCCACCC	60.107	20	CAATCTGCTGTCTGCCCAGA	60.036	20	20	872	981
7941821	1	p3	(AAG)5	15	801	815	GGCCCTATCAGACAGACAGG	59.244	20	CACCAATTCTTGAACCTCCTAAAT	57.159	24	225	629	853	CCAACACTTGATGATGGCCC	59.18	20	CACCAATTCTTGAACCTCCTAAAT	57.159	24	24	614	853	TGGCCCTATCAGACAGACAG	58.511	20	CACCAATTCTTGAACCTCCTAAAT	57.159	24	24	628	853
7941791	1	p3	(ATG)5	15	1000	1014	ACTTGTTCTGGACGAGCCTG	59.966	20	CCCTCATCTGTTCCAATGGCT	60.064	21	259	822	1080	GAACACGGAGAGAGGATGGC	60.179	20	CCCTCATCTGTTCCAATGGCT	60.064	21	21	921	1080	ACTTGTTCTGGACGAGCCTG	59.966	20	ACCCTCATCTGTTCCAATGGC	60.341	21	21	822	1081
7941782	1	p3	(CCT)5	15	335	349	TACGGCAATTTCACCCCTCC	60.035	20	GACTTGAGGAGCTTCCCGAG	59.825	20	209	259	467	TACGGCAATTTCACCCCTCC	60.035	20	GCCATTGCTATTGGTACCGC	59.689	20	20	259	531	CGCTCCATCATCCTCGACTT	59.613	20	ACGAGGTTGATGACGCCATT	60.036	20	20	283	545
7941772	1	p3	(GCT)6	18	49	66	CGTTATTGCCAGCACTACGC	59.974	20	ACCCCTCAGGCAAACATAGC	60.034	20	232	9	240	CGTTATTGCCAGCACTACGC	59.974	20	GTAAGTGGAACCCCTCAGGC	60.035	20	20	9	249	CGTTATTGCCAGCACTACGC	59.974	20	GGAGCAGTAAGTGGAACCCC	60.035	20	20	9	255
7941758	1	p1	(T)11	11	172	182	CGTGAGGATCAAAGGTGGACA	59.998	21	CGCTGGCCACCAATCTTTTT	59.682	20	181	129	309	TCGTGAGGATCAAAGGTGGAC	59.725	21	CGCTGGCCACCAATCTTTTT	59.682	20	20	128	309	CTCGTGAGGATCAAAGGTGGA	59.449	21	CGCTGGCCACCAATCTTTTT	59.682	20	20	127	309
7941743	1	p1	(T)13	13	191	203	TGAGGGCATACTTCTCTATAAGAGT	58.384	25	TCATCTATAGTTCGGACGGGT	57.781	21	208	148	355	TGAGGGCATACTTCTCTATAAGAGT	58.384	25	TTCATCTATAGTTCGGACGGGT	58.441	22	22	148	356	ATGAGGGCATACTTCTCTATAAGAGT	58.755	26	TCATCTATAGTTCGGACGGGT	57.781	21	21	147	355
7941740	1	p1	(T)15	15	1200	1214	AGGACCTCCCTCTTGAAGCT	59.882	20	GCTACTGTCTCCTCCAAATACCA	59.549	23	197	1100	1296	AGGACCTCCCTCTTGAAGCT	59.882	20	ACTGTCTCCTCCAAATACCACT	58.478	22	22	1100	1293	AGGACCTCCCTCTTGAAGCT	59.882	20	ACTGTCTCCTCCAAATACCAC	57.017	21	21	1100	1293
7941732	1	p1	(A)14	14	404	417	GGCCGGGTTCAACTACTTGA	59.964	20	TTCATGCATCCACAGCCACT	59.961	20	145	372	516	GGCCGGGTTCAACTACTTGA	59.964	20	AGTTCATGCATCCACAGCCA	59.961	20	20	372	518	TTCTGGCCGGGTTCAACTAC	59.964	20	TTCATGCATCCACAGCCACT	59.961	20	20	368	516
7941730	1	p1	(G)10	10	145	154	GCTCTTTATTTTGGCGGCGT	59.83	20	CCCAACCATACATGTCCCCC	60.106	20	188	105	292	GCTCTTTATTTTGGCGGCGT	59.83	20	GCCAGACCATACAAACGCAC	59.832	20	20	105	374	GCTCTTTATTTTGGCGGCGT	59.83	20	CAGACCATACAAACGCACGG	59.558	20	20	105	372
7941722	1	p3	(GAT)5	15	141	155	TGTTGCTGATGCTGCCAAAC	59.968	20	GCTGCTGCTGGTTTCTTTCC	60.039	20	234	61	294	AATGCTGTTGCTGATGCTGC	60.109	20	GCTGCTGCTGGTTTCTTTCC	60.039	20	20	56	294	ATCGACGACCACAGCTTCAG	60.109	20	GCTGCTGCTGGTTTCTTTCC	60.039	20	20	25	294
7941699	1	p3	(GGT)5	15	1477	1491	GCGTTTGCTTTCTCTGAGCC	60.11	20	CTAGCTTCCTGACGAGGCAG	59.898	20	171	1378	1548	GATTGGGACTCAGCGTTTGC	59.831	20	CTAGCTTCCTGACGAGGCAG	59.898	20	20	1366	1548	GAAGGATTGGGACTCAGCGT	59.749	20	CTAGCTTCCTGACGAGGCAG	59.898	20	20	1362	1548
7941692	1	p5	(CTGAA)6	30	183	212	GCAGCCTAACAACTTTGCCC	60.038	20	CTCAATGCGGCCATATCCCT	59.963	20	256	86	341	GGCAGCCTAACAACTTTGCC	60.038	20	CTCAATGCGGCCATATCCCT	59.963	20	20	85	341	GGGCAGCCTAACAACTTTGC	60.038	20	CTCAATGCGGCCATATCCCT	59.963	20	20	84	341
7941692	2	p3	(TCT)6	18	1309	1326	TCGCCGAAAACGGAGAGAAA	59.968	20	TGAGCAGCTTCTTCACCAGT	59.239	20	159	1250	1408	CTCCGAGTCTGTCTTTGCGT	60.039	20	TGAGCAGCTTCTTCACCAGT	59.239	20	20	1227	1408	CGCCGAAAACGGAGAGAAAC	59.837	20	TGAGCAGCTTCTTCACCAGT	59.239	20	20	1251	1408
7941689	1	p3	(TCT)5	15	287	301	GGAGGTGGTGGAGGTTGTTC	60.251	20	CCCAACCATCCTTCGACGTT	60.321	20	100	235	334	GGAGGTGGTGGAGGTTGTTC	60.251	20	TGACCCAACCATCCTTCGAC	59.676	20	20	235	337	GCCCTTGAGGTCTTCGAGTG	60.39	20	CCCAACCATCCTTCGACGTT	60.321	20	20	60	334
7941680	1	p3	(GAA)6	18	715	732	CGGAGATCGGTGGAGTGATG	59.969	20	TGCTTTCTCCTCCTTCCATGG	59.717	21	245	518	762	TGGTGTGGAAGGTGAAGGTG	59.817	20	TGCTTTCTCCTCCTTCCATGG	59.717	21	21	619	762	ATGAGAGGGGATTGTGGGGT	60.254	20	TGCTTTCTCCTCCTTCCATGG	59.717	21	21	535	762
7941673	1	p3	(TTG)5	15	262	276	GGCCGTACTTTCTCCACGAA	60.038	20	GGTCTGCGATGATGGAGGTT	59.821	20	182	142	323	TTGGCCGTACTTTCTCCACG	60.32	20	GGTCTGCGATGATGGAGGTT	59.821	20	20	140	323	GGCCGTACTTTCTCCACGAA	60.038	20	GTCTTCGAGGAGGTGGTCTG	59.472	20	20	142	337
7941666	1	p2	(TC)11	22	708	729	TGAGGGTTTTGTTGGTGGCT	60.033	20	GCGTTGCGTGCGTATATTTG	58.899	20	189	572	760	GGTTTTGTTGGTGGCTTCCC	59.894	20	GCGTTGCGTGCGTATATTTG	58.899	20	20	576	760	GGGTTTTGTTGGTGGCTTCC	59.894	20	GCGTTGCGTGCGTATATTTG	58.899	20	20	575	760
7941660	1	p1	(T)18	18	1523	1540	TGTGTCATGGAAGACCTGGG	59.308	20	ACCACCAAAATGACACTACCCA	59.824	22	232	1415	1646	GTGTCATGGAAGACCTGGGA	59.016	20	ACCACCAAAATGACACTACCCA	59.824	22	22	1416	1646	CTGTGTCATGGAAGACCTGGG	60.339	21	ACCACCAAAATGACACTACCCA	59.824	22	22	1414	1646
7941646	1	p2	(GA)7	14	347	360	CGGTGGTGCTAGTTCTGGTT	59.965	20	CCTCTGCTGCGCTCAAATTC	59.902	20	192	255	446	CGGTGGTGCTAGTTCTGGTT	59.965	20	GCAGCTCCAAGGACGAAGAA	60.321	20	20	255	531	CGGTGGTGCTAGTTCTGGTT	59.965	20	TCCTCTGCTGCGCTCAAATT	60.322	20	20	255	447
7941636	1	c	(A)11ggtgccttcaacaatanccgcg(A)10	43	129	171	CCCACCAGCCTACCTCATTC	59.819	20	ATGGTGACGCCGTTCTTGAT	60.036	20	169	74	242	CCCACCAGCCTACCTCATTC	59.819	20	TCGATGGGGAAGTCAAGTGC	60.036	20	20	74	264	GGCTGAGCCTCAAGGAAACA	60.251	20	ATGGTGACGCCGTTCTTGAT	60.036	20	20	10	242
7941610	1	p3	(GGT)5	15	304	318	GGAGTCCACAAACTGCTCCA	59.891	20	GCTGCGGAACTCTTATTGCC	59.621	20	166	187	352	GCCAAGAATCAAACTGCCGG	60.109	20	GCTGCGGAACTCTTATTGCC	59.621	20	20	168	352	AACTTCCTTCACCCGGGTTC	59.89	20	GCTGCGGAACTCTTATTGCC	59.621	20	20	88	352
7941603	1	p3	(CAT)5	15	315	329	TCCGGCAACTGTTTACCTCC	59.964	20	ACGTGCCAAGAGATCTGGTG	60.037	20	219	247	465	CCGGCAACTGTTTACCTCCT	59.964	20	ACGTGCCAAGAGATCTGGTG	60.037	20	20	248	465	TCCGGCAACTGTTTACCTCC	59.964	20	TGGGATTGTGGCTTCTGCTT	59.887	20	20	247	357
7941574	1	p3	(TCT)7	21	148	168	CATCCATTGGCTTCACCCCT	60.033	20	CAGCAGCTGAGGTGAAGGAA	59.964	20	204	118	321	TCATCCATTGGCTTCACCCC	60.033	20	CAGCAGCTGAGGTGAAGGAA	59.964	20	20	117	321	CATCCATTGGCTTCACCCCT	60.033	20	TCAGCAGCAGTCGAGTGAAG	60.039	20	20	118	377
7941538	1	p1	(T)12	12	169	180	AAAGAATGCTCAGCCGTCGA	60.037	20	CTCACGCGTCGTATGCTTTG	59.976	20	252	99	350	AAATGGAAACCGCCCCCTAG	60.034	20	TTGCGTATTTCCGACTGGCT	60.037	20	20	52	238	AAAGAATGCTCAGCCGTCGA	60.037	20	TTGCGTATTTCCGACTGGCT	60.037	20	20	99	238
7941515	1	c	(TGC)5ttcctaatttcttcctactcatcatcatcatgcccatgcgtgtgggaga(CTG)7	85	231	315	AAGGAGTGGAGCAAGATGGC	60.035	20	AAGCAGCCCTAATTCCACCG	60.394	20	272	68	339	AACAGAGGAGGAGGGTGTGT	60.105	20	AAGCAGCCCTAATTCCACCG	60.394	20	20	114	339	TTGTTGCCTGATGGTCGTCA	59.892	20	AAGCAGCCCTAATTCCACCG	60.394	20	20	168	339
7941492	1	p1	(T)11	11	301	311	GGTGGTGGCAAAATCAAGACA	59.314	21	CCGGAAAGCCTTCTCTGCTA	59.463	20	241	149	389	TAGAGCATAGGCACGCGTAG	59.408	20	ACCCACATTAGACCAACACCA	59.222	21	21	79	352	CTAGAGCATAGGCACGCGTA	59.408	20	ACCCACATTAGACCAACACCA	59.222	21	21	78	352
7941484	1	p3	(ACT)5	15	178	192	CGAACAAGAGAGCTTCCCCA	59.678	20	TCATGTGAAATCATGCCTCTTGA	58.408	23	210	105	314	TCGAACAAGAGAGCTTCCCC	59.391	20	TCATGTGAAATCATGCCTCTTGA	58.408	23	23	104	314	CGAACAAGAGAGCTTCCCCA	59.678	20	CATGTGAAATCATGCCTCTTGA	57.024	22	22	105	313
7941481	1	p1	(A)10	10	169	178	ATTCCTCCCACTCATTCCGC	59.819	20	ACCGGCAAGAATTTCAGGGT	59.888	20	236	110	345	ATTCCTCCCACTCATTCCGC	59.819	20	CAGACCTTCACCGGCAAGAA	60.25	20	20	110	354	TGCCCACCAATCCAACCAAA	60.399	20	ACCGGCAAGAATTTCAGGGT	59.888	20	20	130	345
7941466	1	p3	(GCA)8	24	1235	1258	GTGGCTGCATCTCCTCAAGT	60.036	20	AACAATGGTGTGTGCTCCCA	60.106	20	247	1172	1418	GTGGCTGCATCTCCTCAAGT	60.036	20	GTATGCTTGGACTGGGACCC	60.107	20	20	1172	1366	GCCATGGCAAATCAACAGCA	60.037	20	AACAATGGTGTGTGCTCCCA	60.106	20	20	1202	1418
7941457	1	p3	(GAA)5	15	393	407	CCCGAGGCTAAGAAAAGGCA	60.035	20	CTCACCACACTCTCCACCAC	59.966	20	275	179	453	AACCGACTCTGCTGACATGG	60.037	20	CTCACCACACTCTCCACCAC	59.966	20	20	247	453	TAAGTGCCACGAGAACCGAC	60.039	20	CTCACCACACTCTCCACCAC	59.966	20	20	234	453
7941454	1	p3	(GCT)6	18	1124	1141	GCTGTGAACTCGGAGGAACA	59.966	20	AAGTAGAGCCACAGCAGCAG	60.037	20	252	1054	1305	TGCTGTGAACTCGGAGGAAC	59.966	20	AAGTAGAGCCACAGCAGCAG	60.037	20	20	1053	1305	GCTGTGAACTCGGAGGAACA	59.966	20	GAAGTAGAGCCACAGCAGCA	60.037	20	20	1054	1306
7941454	2	p2	(AG)13	26	1357	1382	CTGCTGCTGTGGCTCTACTT	60.037	20	TCTAAGTCCCTCCATCCCCC	59.732	20	180	1286	1465	TGCTGCTGTGGCTCTACTTC	60.037	20	TCTAAGTCCCTCCATCCCCC	59.732	20	20	1287	1465	GCTGCTGTGGCTCTACTTCT	59.751	20	TCTAAGTCCCTCCATCCCCC	59.732	20	20	1288	1465
7941452	1	p3	(CCA)6	18	683	700	GCGTCCTCAAGTGACTGTGA	59.968	20	TCACGTCTTGCTTGCCTCTC	60.32	20	125	660	784	GCGTCCTCAAGTGACTGTGA	59.968	20	CACGTCTTGCTTGCCTCTCT	60.32	20	20	660	783	GCGTCCTCAAGTGACTGTGA	59.968	20	CTCACGTCTTGCTTGCCTCT	60.32	20	20	660	785
7941451	1	p3	(ATG)5	15	48	62	TCCACCGATTATGCTTGTAACGA	60.119	23	TGGACCGAATCTCCAGATCCT	60.063	21	236	22	257	CCACCGATTATGCTTGTAACGA	58.808	22	TGGACCGAATCTCCAGATCCT	60.063	21	21	23	257	TCCACCGATTATGCTTGTAACG	58.808	22	TGGACCGAATCTCCAGATCCT	60.063	21	21	22	257
7941450	1	p2	(AT)6	12	458	469	ACATGCTGTCTCCGATGCAA	60.036	20	CTTGGATGGGATGGGATGGG	59.886	20	193	307	499	TGCTACACCGACATGACCAC	60.038	20	CTTGGATGGGATGGGATGGG	59.886	20	20	373	499	GTGCTACACCGACATGACCA	60.038	20	CTTGGATGGGATGGGATGGG	59.886	20	20	372	499
7941433	1	p3	(GAA)7	21	206	226	CCGAGTTCGTTCTTGCTCCT	60.038	20	GGATTTGGAGACGGGGTTGA	59.673	20	260	44	303	AACCCGAGTTCGTTCTTGCT	59.894	20	GGATTTGGAGACGGGGTTGA	59.673	20	20	41	303	ACCCGAGTTCGTTCTTGCTC	60.32	20	GGATTTGGAGACGGGGTTGA	59.673	20	20	42	303
7941413	1	p2	(AG)7	14	2057	2070	ACTTGTGCTAGGAATGGGCC	60.034	20	ACCCGTTTAAGTTTTGATATCATCAGT	59.39	27	223	1892	2114	GACAGAGGAGCAGCCATGTT	60.036	20	ACCCGTTTAAGTTTTGATATCATCAGT	59.39	27	27	1958	2114	ACTTGTGCTAGGAATGGGCC	60.034	20	TGAACCCGTTTAAGTTTTGATATCA	57.253	25	25	1892	2117
7941405	1	p3	(GCT)5	15	219	233	ACGACGGCCACAATGATGAT	60.108	20	CGACAAACCCGCATATGCTG	59.972	20	236	92	327	ACGACGGCCACAATGATGAT	60.108	20	AACCCGACAAACCCGCATAT	60.035	20	20	92	331	TCAAGTCGAACCGTTGCAGT	60.179	20	CGACAAACCCGCATATGCTG	59.972	20	20	173	327
7941404	1	p1	(A)13	13	33	45	ATTCTCACTGTTGTCTGACGT	57.265	21	AAGGACTCAAGGGTTTGGGC	60.179	20	192	4	195	GGTATTCTCACTGTTGTCTGACG	59.079	23	AAGGACTCAAGGGTTTGGGC	60.179	20	20	1	195	ATTCTCACTGTTGTCTGACGT	57.265	21	CGCACGCAAGAGAAACGATG	60.517	20	20	4	272
7941401	1	p3	(TCT)6	18	88	105	TTTCCACACGCACCTCAACT	60.107	20	TCGGTTCGAACCCGCATTTA	60.038	20	194	64	257	TTTCCACACGCACCTCAACT	60.107	20	TACCCGCTAGAGGAAGCCAT	60.106	20	20	64	232	TTTCCACACGCACCTCAACT	60.107	20	CTGCAAGCATCGGTTCGAAC	60.179	20	20	64	266
7941391	1	p5	(CTCCA)5	25	803	827	GGAGGACAAGCTGTCTCACC	60.037	20	ACGCCTCCAATAACAACGGA	59.678	20	209	648	856	GGGAGGACAAGCTGTCTCAC	60.037	20	ACGCCTCCAATAACAACGGA	59.678	20	20	647	856	GGACACCCTGAAGAAGGTGG	59.963	20	ACGCCTCCAATAACAACGGA	59.678	20	20	606	856
7941369	1	p3	(AGA)6	18	159	176	TGTCAGAGGCAGCAACGAAT	59.965	20	CCTCGCCTTAAGCTTGTCGA	60.109	20	156	91	246	ATTGTCAGAGGCAGCAACGA	59.965	20	CCTCGCCTTAAGCTTGTCGA	60.109	20	20	89	246	CGAAAGCAACTGGGCAGAAC	60.04	20	CCTCGCCTTAAGCTTGTCGA	60.109	20	20	135	246
7941368	1	p1	(T)14	14	1227	1240	ACAAGGGAAGTGCTCAGCTC	59.964	20	GCAACTACATCCCCGTTCGA	60.109	20	166	1146	1311	TAGGTGCAAGGCCAACTCTG	59.963	20	GCAACTACATCCCCGTTCGA	60.109	20	20	1108	1311	CTGACTAGGTGCAAGGCCAA	59.963	20	GCAACTACATCCCCGTTCGA	60.109	20	20	1103	1311
7941333	1	p1	(A)14	14	51	64	AGCGAGACTCTTTTCATTCATGA	58.175	23	TATCCTCTCACCTTCCGCCA	60.033	20	184	12	195	AGCGAGACTCTTTTCATTCATGA	58.175	23	CACCACCGTACGTTAGCAGT	60.039	20	20	12	149	AGCGAGACTCTTTTCATTCATGA	58.175	23	TCACCTTCCGCCATCATCAC	60.108	20	20	12	188
7941333	2	p3	(AGC)5	15	467	481	ATGTTCGAGCAGACTTGGCA	59.965	20	AAGCCGAAACCTAAGCCGAA	59.964	20	259	402	660	GGCTTCTCAGGGGCTTTTCT	59.961	20	AAGCCGAAACCTAAGCCGAA	59.964	20	20	437	660	GGCTTCTCAGGGGCTTTTCT	59.961	20	CAGCAACCAAGCCGAAAACA	59.898	20	20	437	704
7941324	1	c	(T)11c(T)11	23	778	800	CAGTCGACCTTGGCTATGCA	60.108	20	TGTACCCGACAAAGGACAACT	59.236	21	194	644	837	TGCAGTCGACCTTGGCTATG	60.108	20	TGTACCCGACAAAGGACAACT	59.236	21	21	642	837	ACGAGATGCAGTCGACCTTG	60.109	20	TGTACCCGACAAAGGACAACT	59.236	21	21	636	837
7941318	1	p3	(CAA)5	15	1128	1142	TGCAAAGTACGCCATTCCCT	59.962	20	CTAGGCTGTTCTTGGGTGGG	60.035	20	251	997	1247	TGCAAAGTACGCCATTCCCT	59.962	20	GCGTGTAGTACTTGGTGCCT	60.038	20	20	997	1223	CATTCCCTTCCAACGCAAGC	60.109	20	CTAGGCTGTTCTTGGGTGGG	60.035	20	20	1009	1247
7941312	1	p3	(ATC)5	15	422	436	TGACAAGGCACTGCATCTGT	59.891	20	TGTCTGTGTGAATAATATCGCCA	57.983	23	178	287	464	TGACAAGGCACTGCATCTGT	59.891	20	CTGTCTGTGTGAATAATATCGCCA	58.95	24	24	287	465	ACACTGACAAGGCACTGCAT	60.179	20	TGTCTGTGTGAATAATATCGCCA	57.983	23	23	283	464
7941309	1	p3	(ATT)5	15	23	37	CTCCTCCGGTCTCCTCCTC	60.153	19	AGCAAGAGCCAGGATGCTTT	59.961	20	238	0	237	CTCCTCCGGTCTCCTCCTC	60.153	19	AAGCAAGAGCCAGGATGCTT	59.961	20	20	0	238	CTCCTCCGGTCTCCTCCTC	60.153	19	AAAGCAAGAGCCAGGATGCT	59.961	20	20	0	239
7941291	1	p3	(TAC)7	21	1864	1884	CAACGGCGGTCGATTGATTC	59.974	20	GTTTCCGATTCGAGGTGGGT	60.037	20	154	1800	1953	GAATCAACGGCGGTCGATTG	59.974	20	GTTTCCGATTCGAGGTGGGT	60.037	20	20	1796	1953	CAACGGCGGTCGATTGATTC	59.974	20	TGTTTCCGATTCGAGGTGGG	60.037	20	20	1800	1954
7941275	1	p3	(CTC)6	18	63	80	TCAACTGTCGTGGAAGGAAGA	58.964	21	TCCATGGTTGGTGTGGACTG	59.89	20	146	6	151	TCAACTGTCGTGGAAGGAAGA	58.964	21	CATGGTTGGTGTGGACTGGT	60.179	20	20	6	149	TCAACTGTCGTGGAAGGAAGA	58.964	21	TAGCTCCATGGTTGGTGTGG	59.672	20	20	6	155
7941273	1	p1	(A)14	14	846	859	ACCAAACAAGAACGTGGGGT	60.034	20	GTTGTGGAGCTCTGCTTCCT	59.964	20	233	708	940	ACCAAACAAGAACGTGGGGT	60.034	20	AGGTTGTGGAGCTCTGCTTC	59.964	20	20	708	942	ACCAAACAAGAACGTGGGGT	60.034	20	CAAGGTTGTGGAGCTCTGCT	60.251	20	20	708	944
7941255	1	p2	(TA)8	16	41	56	TCTCACAAAGCCAACCTTCTT	57.703	21	CATGGTTCGTAGGGGGTTCC	60.107	20	279	0	278	TCTCACAAAGCCAACCTTCTT	57.703	21	GCCGGTCTAACGAATGACCA	60.109	20	20	0	217	TCTCACAAAGCCAACCTTCTT	57.703	21	ACCGCTACCAACAGCTCAAT	59.675	20	20	0	183
7941254	1	p1	(T)18	18	89	106	AGTGCTCTCTTGTTCAGTCCA	58.958	21	GAAAGAGAGCCTCTGCCTGG	60.108	20	248	29	276	AGTGCTCTCTTGTTCAGTCCA	58.958	21	GGAAAGAGAGCCTCTGCCTG	60.108	20	20	29	277	AGTGCTCTCTTGTTCAGTCCA	58.958	21	GCCTGGTGGGAAGAACAAGA	59.89	20	20	29	262
7941208	1	p2	(TA)9	18	77	94	TTTCACGCTGGCAAACGAAA	59.548	20	CCCTACCTGTCACTGTCCGA	60.611	20	229	20	248	TTTCACGCTGGCAAACGAAA	59.548	20	TCCCTACCTGTCACTGTCCG	60.611	20	20	20	249	TTTTCACGCTGGCAAACGAA	59.548	20	CCCTACCTGTCACTGTCCGA	60.611	20	20	19	248
7941208	2	p1	(A)10	10	216	225	TTTCACGCTGGCAAACGAAA	59.548	20	CCCTACCTGTCACTGTCCGA	60.611	20	229	20	248	TTTCACGCTGGCAAACGAAA	59.548	20	TCCCTACCTGTCACTGTCCG	60.611	20	20	20	249	TTTTCACGCTGGCAAACGAA	59.548	20	CCCTACCTGTCACTGTCCGA	60.611	20	20	19	248
7941208	3	p1	(A)12	12	705	716	CAGCACACACCACAAAAGCT	59.543	20	CCTATTTGAGGGCCACGACA	59.748	20	217	565	781	CCAGCACACACCACAAAAGC	60.528	20	CCTATTTGAGGGCCACGACA	59.748	20	20	564	781	GCAAGGAAGAAGGCCATTGG	59.466	20	CCTATTTGAGGGCCACGACA	59.748	20	20	643	781
7941194	1	p3	(TCT)6	18	838	855	CAGGCAGGTGTTTCTAGGGG	60.035	20	ACACTTGCAAGAGACAAACCA	58.278	21	248	637	884	TAGGGGCAAGGCTGTCAAAG	59.962	20	ACACTTGCAAGAGACAAACCA	58.278	21	21	651	884	CTAGGGGCAAGGCTGTCAAA	59.962	20	ACACTTGCAAGAGACAAACCA	58.278	21	21	650	884
7941174	1	p3	(TTC)7	21	144	164	GCGTTGGCTTGGCTTATACG	59.972	20	TGGAGAATGCAGACCGCTTT	59.963	20	279	64	342	GCGTTGGCTTGGCTTATACG	59.972	20	GACCGCTTTGTTGCTGGTTT	59.898	20	20	64	331	GCGTTGGCTTGGCTTATACG	59.972	20	GGTACAGCCATCAGGGACAG	59.821	20	20	64	277
7941146	1	p3	(AGA)5	15	773	787	GCGGAGTTCGATGAGAAGGT	59.826	20	GGCACCTCCTCGTACTGAAT	59.175	20	263	645	907	CGATGAGAAGGTCACCGTCA	59.474	20	GGCACCTCCTCGTACTGAAT	59.175	20	20	653	907	GGCGGAGTTCGATGAGAAGG	60.529	20	GGCACCTCCTCGTACTGAAT	59.175	20	20	644	907
7941145	1	p2	(GA)6	12	2279	2290	GCAGGGGAGTATGTGTGCAT	60.107	20	GGTGGATGGCGATCGTTAGT	59.896	20	265	2079	2343	TGGGCAAGGAGAACGAAACA	59.818	20	GGTGGATGGCGATCGTTAGT	59.896	20	20	2133	2343	GCAGGGGAGTATGTGTGCAT	60.107	20	TCGTTAGTTCGCGCAGATCT	59.549	20	20	2079	2331
7941137	1	p3	(ACT)5	15	44	58	GTCCAATCCAACCACCATGC	59.468	20	GAGGGAGGAGAAAGCAGAGC	59.822	20	126	18	143	GTCCAATCCAACCACCATGC	59.468	20	GGGGAGGTGGGTTTTTCTGT	59.812	20	20	18	186	GTCCAATCCAACCACCATGC	59.468	20	GGAGAAAGCAGAGCCATGGA	59.746	20	20	18	137
7941130	1	p3	(TCT)5	15	26	40	CTCTGCAGAAAAGCCATGGC	59.827	20	ACGAATCCTGCCGGAAAACT	59.964	20	152	3	154	CTCTGCAGAAAAGCCATGGC	59.827	20	GAAGACGAATCCTGCCGGAA	60.108	20	20	3	158	CTCTGCAGAAAAGCCATGGC	59.827	20	GAATCCTGCCGGAAAACTGC	59.829	20	20	3	152
7941106	1	p2	(TC)7	14	601	614	TCGACCTTGAGGAACACTGC	59.966	20	TCCTTTTCTGCGTTTAACAACTACC	59.992	25	255	389	643	TCGACCTTGAGGAACACTGC	59.966	20	CCTTTTCTGCGTTTAACAACTACCT	59.992	25	25	389	642	TCTGCAAAGACTGGGGCAAT	59.887	20	TCCTTTTCTGCGTTTAACAACTACC	59.992	25	25	431	643
7941101	1	c	(ATA)6gtaatagta(AAT)5(AAC)5	57	379	435	GTCAGGCGCAGTATCTCAGG	60.249	20	CCAATAGGCCAAGTAGGGGG	59.521	20	150	352	501	GTCAGGCGCAGTATCTCAGG	60.249	20	CCCAATAGGCCAAGTAGGGG	59.521	20	20	352	502	TGTCAGGCGCAGTATCTCAG	59.543	20	CCAATAGGCCAAGTAGGGGG	59.521	20	20	351	501
3918225	1	p3	(TTC)8	24	217	240	CAGCAAACCAAATGTCCGCA	59.968	20	GAGGTGGAGGAGGAGGAGAT	59.439	20	178	118	295	AGCAAACCAAATGTCCGCAC	59.968	20	GAGGTGGAGGAGGAGGAGAT	59.439	20	20	119	295	ACAGCAAACCAAATGTCCGC	59.968	20	GAGGTGGAGGAGGAGGAGAT	59.439	20	20	117	295
7941099	1	p1	(A)12	12	378	389	CAAAACCGTGATTGCCGAGG	60.11	20	ATCTGGGGAATGGAGAGGCT	60.029	20	261	339	599	GTGATTGCCGAGGACTACCC	60.179	20	ATCTGGGGAATGGAGAGGCT	60.029	20	20	346	599	ATTCTCTGCTCGAGCTTCCG	59.898	20	CCGCGCAATTTCATGGTCAA	60.109	20	20	264	542
7941093	1	p1	(T)10	10	256	265	AATAATTTCGCAGCTGCCGC	60.249	20	GACCCCTTCAATCGGAGCAA	60.035	20	200	132	331	CGTACAGACTGGTGTCGGTT	59.687	20	GACCCCTTCAATCGGAGCAA	60.035	20	20	232	331	CGCTGAAAATAGCTGCGTCG	60.315	20	GACCCCTTCAATCGGAGCAA	60.035	20	20	214	331
7941060	1	p3	(GAA)5	15	175	189	GGCTGTCTCTGTCAATCACCA	59.998	21	TCTGAGACAGCAGACAGGGA	59.887	20	236	131	366	TGGCTGTCTCTGTCAATCACC	59.998	21	TCTGAGACAGCAGACAGGGA	59.887	20	20	130	366	AGGTTGGCTGTCTCTGTCAA	58.868	20	TCTGAGACAGCAGACAGGGA	59.887	20	20	126	366
7941058	1	p3	(CTT)5	15	41	55	TCATTTCTCACTGCCTACGCA	59.725	21	TGTGCTTGATGGTCTGGGAC	59.963	20	178	8	185	TCATTTCTCACTGCCTACGCA	59.725	21	GGACTCAACGTGCTTCTTGC	59.764	20	20	8	286	TCATTTCTCACTGCCTACGCA	59.725	21	CTGGTGACATTGGGGAGAGG	59.746	20	20	8	237
4932576	1	p1	(A)10	10	77	86	GGTAACAACATCAAGGAAGGTTCA	59.175	24	TCATGCTGCACCCACTGAAT	59.961	20	165	24	188	GGTAACAACATCAAGGAAGGTTCA	59.175	24	CATGCTGCACCCACTGAATG	59.827	20	20	24	187	GGTAACAACATCAAGGAAGGTTCA	59.175	24	TTCATGCTGCACCCACTGAA	60.179	20	20	24	189
4932220	1	p3	(CAT)5	15	571	585	GTCCCATGGCTTCACATCCA	60.034	20	CAACCCCTCCTGTTGCTGAT	59.961	20	188	439	626	TCGTCCCATGGCTTCACATC	60.108	20	CAACCCCTCCTGTTGCTGAT	59.961	20	20	437	626	TCATCGTCCCATGGCTTCAC	60.108	20	CAACCCCTCCTGTTGCTGAT	59.961	20	20	434	626
7940984	1	p2	(AC)7	14	350	363	TGGTACACGGTAACACACACA	59.52	21	CGGGCGAGTGAAATTCCTCT	60.108	20	254	152	405	TGGTACACGGTAACACACACA	59.52	21	TAACAAAACGACGGGCGAGT	60.249	20	20	152	416	TGGTACACGGTAACACACACA	59.52	21	ACGGGCGAGTGAAATTCCTC	60.391	20	20	152	406
7940975	1	c	(GAA)7cacgtccagatctgcctctaatttggttgtgaagaagaacacgtccagatctgggtttcagtcagccgcctct(AAG)9	121	1144	1264	CAAGCTGCTGAAGAGAGCCT	60.036	20	TCCATACTACCCAGGTCTGACT	59.414	22	252	1102	1353	TGCTGAAGAGAGCCTTTCCG	60.037	20	TCCATACTACCCAGGTCTGACT	59.414	22	22	1107	1353	ACAAGCTGCTGAAGAGAGCC	60.321	20	TCCATACTACCCAGGTCTGACT	59.414	22	22	1101	1353
7940969	1	p3	(ATG)7	21	643	663	GAAGTTCCGCTTCCTACCCC	60.108	20	GGGATGAAGTGCTGAACCGA	60.036	20	277	439	715	GAAGTTCCGCTTCCTACCCC	60.108	20	TGGGGATGAAGTGCTGAACC	59.962	20	20	439	717	GAAGTTCCGCTTCCTACCCC	60.108	20	GCTGAACCGATACGTCGTCT	59.902	20	20	439	705
7940968	1	p4	(GTTG)5	20	276	295	ATTTCCCAACCACGTACCGG	60.322	20	ATTTGTACCGGCCATCTCGG	60.179	20	260	228	487	TGTGCAATTTCCCAACCACG	59.613	20	ATTTGTACCGGCCATCTCGG	60.179	20	20	222	487	GTGCAATTTCCCAACCACGT	59.612	20	ATTTGTACCGGCCATCTCGG	60.179	20	20	223	487
7940961	1	p3	(TTC)7	21	118	138	CAAGCAACCTCAACGGACCA	60.818	20	AGCTTGTATACCGTGTGGGC	60.108	20	280	21	300	AAGCAACCTCAACGGACCAC	60.818	20	AGCTTGTATACCGTGTGGGC	60.108	20	20	22	300	CAAGCAACCTCAACGGACCA	60.818	20	CACACATACCACCACCACCA	59.89	20	20	21	167
7940952	1	p1	(A)10	10	108	117	TGTGGAAGTTGGCTACAGACC	59.928	21	TCCAGACCGCTGAAGCAATT	59.963	20	225	48	272	TGTGGAAGTTGGCTACAGACC	59.928	21	GCGGAGAAAGTTGTGCAAGG	60.04	20	20	48	219	TGGCTACAGACCTACAGTGGA	59.923	21	TCCAGACCGCTGAAGCAATT	59.963	20	20	57	272
7940945	1	p2	(CT)8	16	48	63	AGCACGCTCTCTGTCTCTCT	60.322	20	CAACCAGACGAACGCGATTC	59.907	20	192	7	198	AGCACGCTCTCTGTCTCTCT	60.322	20	CAACCACGGCATGTTGGTTT	59.896	20	20	7	173	AGCACGCTCTCTGTCTCTCT	60.322	20	GCGATTCCTGAACAACCACG	59.834	20	20	7	185
7940939	1	p3	(GCT)9	27	814	840	TGCTGATTGTCTCGAGGTCG	59.829	20	TCCGAAGTTTCCACACTCCG	59.967	20	151	720	870	TCGGTGCTGATTGTCTCGAG	59.829	20	TCCGAAGTTTCCACACTCCG	59.967	20	20	716	870	CTCGGTGCTGATTGTCTCGA	59.829	20	TCCGAAGTTTCCACACTCCG	59.967	20	20	715	870
7940930	1	p3	(CAT)5	15	373	387	TCTGACCTCATTTCCACGGC	60.036	20	ATGTGTGGTGGGTCTCCATG	59.671	20	259	238	496	GACCTCATTTCCACGGCGTA	60.109	20	ATGTGTGGTGGGTCTCCATG	59.671	20	20	241	496	AAATGGGTGTGACCTCCACC	59.888	20	ATGTGTGGTGGGTCTCCATG	59.671	20	20	320	496
7940915	2	p1	(T)14	14	176	189	TTGTTGCTAAGGGGTGGAGG	59.596	20	CCGCCTCCACCATTCTTCTT	60.035	20	206	85	290	TGTTGCTAAGGGGTGGAGGA	60.475	20	CCGCCTCCACCATTCTTCTT	60.035	20	20	86	290	GTTGCTAAGGGGTGGAGGAA	59.303	20	CCGCCTCCACCATTCTTCTT	60.035	20	20	87	290
7940907	1	p3	(ATA)5	15	601	615	ATCCGTTGCCTGTTCTTCGT	59.965	20	AGTACAGTTTCCTTACCTTCACCA	59.343	24	248	397	644	ATCCGTTGCCTGTTCTTCGT	59.965	20	ACAGTTTCCTTACCTTCACCAT	57.276	22	22	397	641	TTCGTGCCCGTGAGATTGAT	59.751	20	AGTACAGTTTCCTTACCTTCACCA	59.343	24	24	412	644
7940871	1	p1	(A)10	10	29	38	TGTACAGATAGAGTTTGTCCCCA	58.578	23	GCAGGCTCGAGTCTCACAAT	60.108	20	112	3	114	CTGTACAGATAGAGTTTGTCCCCA	59.534	24	GCAGGCTCGAGTCTCACAAT	60.108	20	20	2	114	ACTGTACAGATAGAGTTTGTCCCC	59.533	24	GCAGGCTCGAGTCTCACAAT	60.108	20	20	1	114
7940870	1	c	(TA)8tgctgagggtctgtcctttggtgtcgtagttg(TCT)5	63	61	123	TCTTCTCCACCCTCTCCTCA	58.915	20	TTATAGTTCCCATGGCGGCG	60.25	20	140	35	174	TCTTCTCCACCCTCTCCTCA	58.915	20	TGCGTCGTCTGAGCAGATAG	59.621	20	20	35	152	TCTTCTCCACCCTCTCCTCA	58.915	20	CTGCGTCGTCTGAGCAGATA	59.621	20	20	35	153
7940844	1	p1	(A)10	10	228	237	CTCTCCCTCCTTTCTCCCCA	59.957	20	CTTTCCCTGAAAAGGCAACCA	58.961	21	129	150	278	CTCTCCCTCCTTTCTCCCCA	59.957	20	TCCCTGAAAAGGCAACCAATCT	60.158	22	22	150	275	CTCTCCCTCCTTTCTCCCCA	59.957	20	TTCCCTGAAAAGGCAACCAA	57.833	20	20	150	276
7940844	2	p1	(T)10	10	363	372	CTCTCCCTCCTTTCTCCCCA	59.957	20	AGACCTTTTTCCTGCATATGGT	57.678	22	251	150	400	CCATTCCCTCCATCTTCCGG	59.891	20	AGACCTTTTTCCTGCATATGGT	57.678	22	22	202	400	TCCCTCCTTTCTCCCCATCC	60.328	20	AGACCTTTTTCCTGCATATGGT	57.678	22	22	153	400
7940840	1	p3	(AAG)5	15	407	421	AGAAGGTGAGTCGAAGCAGC	60.038	20	TTTCTTTCGCCCCTTCCCTC	59.962	20	157	297	453	AGAAGGTGAGTCGAAGCAGC	60.038	20	CTTTCTTTCGCCCCTTCCCT	59.962	20	20	297	454	GGGTTTTGGGAGGAAGGAGG	59.96	20	TTTCTTTCGCCCCTTCCCTC	59.962	20	20	234	453
7940835	1	p2	(TC)15	30	283	312	ACGCAACTCTGATGCCGTTA	60.038	20	GGACCAAGACGAGCATTGGA	60.036	20	162	189	350	ACGCAACTCTGATGCCGTTA	60.038	20	GGACCAAGACGAGCATTGGA	60.036	20	20	148	350	ACGCAACTCTGATGCCGTTA	60.038	20	TGGACCAAGACGAGCATTGG	60.322	20	20	189	351
7940834	1	p1	(A)10	10	149	158	AGGTTGGAGCTTTCTCTATTGACT	59.466	24	TTCTCCAAGGGCCCAAATGG	60.252	20	189	119	307	AGGTTAGAGCACCTAGCAAATT	57.424	22	TTCTCCAAGGGCCCAAATGG	60.252	20	20	64	307	AGGTTGGAGCTTTCTCTATTGACT	59.466	24	CGAAATTCTCCAAGGGCCCA	60.323	20	20	119	312
7940784	1	c	(T)10ggg(T)10	23	921	943	TGGAACGGATAATAGGCGGC	59.966	20	CCTGATTTCACACCCCCAAGA	59.925	21	213	756	968	CAGCAGCAGTGGAACGGATA	60.108	20	CCTGATTTCACACCCCCAAGA	59.925	21	21	747	968	GGCTAAGCTCGGGGAATCAA	59.82	20	CCTGATTTCACACCCCCAAGA	59.925	21	21	705	968
7940766	1	p3	(GAA)8	24	28	51	AATTCAGCTGCTGCATCTGA	57.876	20	TCTATGGCCATCACCGATGC	59.965	20	148	4	151	AATTCAGCTGCTGCATCTGA	57.876	20	GGCTGAAGCACCATCTCTGT	60.036	20	20	4	238	AATTCAGCTGCTGCATCTGA	57.876	20	GTGGCTGAAGCACCATCTCT	60.036	20	20	4	240
7940697	1	p3	(CTC)6	18	774	791	TCCATGGCGATGTAGGGGTA	60.105	20	TCGCTTCCTGCCGTAACAAT	60.037	20	200	648	847	TCCATACCTCGCGGATCTGA	60.179	20	TCGCTTCCTGCCGTAACAAT	60.037	20	20	718	847	GCTTTTGAAGTTCCCGACCG	59.763	20	TCGCTTCCTGCCGTAACAAT	60.037	20	20	599	847
7940678	1	p1	(T)12	12	36	47	ACATCAAACACGATCCTTACACA	58.363	23	ACGTGCTCACTTGTGTGTCA	60.108	20	204	9	212	ACATCAAACACGATCCTTACACA	58.363	23	TGGACCAATCAGACGGATCG	59.54	20	20	9	263	ACATCAAACACGATCCTTACACA	58.363	23	GGACCAATCAGACGGATCGT	59.54	20	20	9	262
7940673	1	p3	(TCT)7	21	139	159	TCACTCTACTTATTGCCTCGCT	58.975	22	ATCACCTGACTGGATGCTGC	60.107	20	101	111	211	TCACTCTACTTATTGCCTCGCT	58.975	22	GGTAGGTGGCCGAGTAAAGG	59.823	20	20	111	279	TCACTCTACTTATTGCCTCGCT	58.975	22	GGGTAGGTGGCCGAGTAAAG	59.823	20	20	111	280
7940669	2	c	(A)11gaacagcctgagtacagaatttcaaaatcgaattaaaactttagat(A)10	67	411	477	GCTAAAGCTAAATGGCGGGC	59.969	20	TCGAGGACATTTTGCAGGCT	59.963	20	191	341	531	TCCACCCAGTTTGGCAACTT	60.033	20	TCGAGGACATTTTGCAGGCT	59.963	20	20	271	531	AAGCTAAATGGCGGGCTCTT	60.034	20	TCGAGGACATTTTGCAGGCT	59.963	20	20	345	531
7940659	1	p3	(CCT)6	18	389	406	TTGGGGTGATCTTGCTGCAT	59.96	20	GCGGACGCTGAGATATTGGA	59.968	20	245	191	435	GGGGTGATCTTGCTGCATCT	60.107	20	GCGGACGCTGAGATATTGGA	59.968	20	20	193	435	AGTGAATCAGCCGCATTTGC	59.828	20	GCGGACGCTGAGATATTGGA	59.968	20	20	331	435
7940648	1	p3	(AGC)6	18	146	163	CTCTTCTTGCGCACACATCC	59.555	20	CAGTGGCACGAGAGGCATAT	59.894	20	211	18	228	CCCTCGAGTGAATGCTCTGA	59.18	20	CAGTGGCACGAGAGGCATAT	59.894	20	20	96	228	TCCCTCGAGTGAATGCTCTG	59.18	20	CAGTGGCACGAGAGGCATAT	59.894	20	20	95	228
7940601	1	p1	(A)14	14	393	406	TCGCTTTCTAGACAATCCCTCT	58.634	22	GGAAAGGTTGAAGCAAACTAGCT	59.43	23	218	252	469	TCGCTTTCTAGACAATCCCTCT	58.634	22	AGGAAAGGTTGAAGCAAACTAGC	59.43	23	23	252	470	TCGCTTTCTAGACAATCCCTCT	58.634	22	GGAAAGGTTGAAGCAAACTAGC	58.098	22	22	252	469
7940596	1	p2	(AT)6	12	58	69	CCAGCCATGTCCACAAACAA	58.961	20	TCCTACCTACGAAGCGGTGA	60.035	20	221	2	222	CCAGCCATGTCCACAAACAA	58.961	20	ACCCTCTGGTTTTGCAAGCT	60.106	20	20	2	175	CCAGCCATGTCCACAAACAA	58.961	20	GCTCCTTCACTTCCGCTGAT	60.108	20	20	2	158
7940578	1	p3	(CTC)6	18	322	339	ATGAGAGCAAAGCAGCAGCA	60.608	20	GGGAGGTCAGAAAAGAAGGCA	59.926	21	247	240	486	ATGAGAGCAAAGCAGCAGCA	60.608	20	AGGGAGGTCAGAAAAGAAGGC	59.647	21	21	240	487	ATGAGAGCAAAGCAGCAGCA	60.608	20	AGGCACATTTACATGGGACCT	59.359	21	21	240	470
7940545	1	p3	(CCA)5	15	223	237	CTCCTCCACCTAGTCCACCA	59.959	20	GCTGGTTGCCTAGTTTGCAC	60.039	20	280	46	325	CTCCTCCACCTAGTCCACCA	59.959	20	AAGGGGTCTGTCGAGGATGA	59.959	20	20	46	280	CTCCTCCACCTAGTCCACCA	59.959	20	TGGTTGCCTAGTTTGCACCA	60.106	20	20	46	323
7940544	1	p2	(AG)7	14	851	864	CAGAGTGCCTTCCATGAGCA	60.036	20	CCCATCTTTGGTTGCTGCAT	59.1	20	125	766	890	TGCAGAGTGCCTTCCATGAG	60.036	20	CCCATCTTTGGTTGCTGCAT	59.1	20	20	764	890	CAGAGTGCCTTCCATGAGCA	60.036	20	CCCATCTTTGGTTGCTGCATC	60.135	21	21	766	890
7940524	1	p6	(AAAAGA)5	30	263	292	CCATTGTGGTTGAGATTGTGCA	59.703	22	ACTAAACTGAACGTCCCGCC	60.32	20	247	86	332	TCTTGGTCCATTGTGGTTGAGA	59.559	22	ACTAAACTGAACGTCCCGCC	60.32	20	20	79	332	TCCATTGTGGTTGAGATTGTGC	59.442	22	ACTAAACTGAACGTCCCGCC	60.32	20	20	85	332
7940524	2	p1	(A)10	10	723	732	GAGGAAGAGCAGAGCATCCG	60.249	20	CTGGTGACAATGCATGGCTG	59.827	20	181	598	778	GCAGAGCATCCGTCTACACT	59.542	20	CTGGTGACAATGCATGGCTG	59.827	20	20	606	778	AGCAGAGCATCCGTCTACAC	59.542	20	CTGGTGACAATGCATGGCTG	59.827	20	20	605	778
7940520	1	p1	(T)11	11	174	184	TCATTCTTGCCTGCGTCCAT	60.035	20	CGTTTCAGGGAAGACCACCA	59.892	20	140	89	228	TCATTCTTGCCTGCGTCCAT	60.035	20	TTCAGGGAAGACCACCAAGC	59.89	20	20	89	225	TCATTCTTGCCTGCGTCCAT	60.035	20	ACGGGACCGGTATTGAATGG	59.821	20	20	89	319
7940514	1	c	(T)13ngctc(T)10	28	265	292	GTCCCAGTCCAGGCATTAGG	59.819	20	GCTACCAAATACAAAGTCTGGCC	59.871	23	225	172	396	GGTCCCAGTCCAGGCATTAG	59.819	20	GCTACCAAATACAAAGTCTGGCC	59.871	23	23	171	396	AGGTCCCAGTCCAGGCATTA	60.253	20	GCTACCAAATACAAAGTCTGGCC	59.871	23	23	170	396
7940503	1	c	(GATGAA)7gatgannnnnnnnnnnnnnnnnnnnnnnnnnnnnnnnnnnnnnnnnnnnnn(GATGAA)5	123	511	633	GCCTCCTCCACCTGAATTCC	60.107	20	TCCTCCTTGTATTCACCCCCA	60.204	21	246	449	694	GGATGAGGCTGTCACCAGAG	59.822	20	TCCTCCTTGTATTCACCCCCA	60.204	21	21	425	694	GCCTCCTCCACCTGAATTCC	60.107	20	CCTCCTTGTATTCACCCCCA	58.705	20	20	449	693
7940479	1	p3	(CAC)5	15	226	240	AGACTTATGCGCAACCAGCT	60.036	20	AGGTGCAGCTTTGCTCAGTA	59.602	20	106	192	297	AGACTTATGCGCAACCAGCT	60.036	20	TAGGTGCAGCTTTGCTCAGT	59.602	20	20	192	298	GCACAACCTTGGTATCCCCA	59.961	20	AGGTGCAGCTTTGCTCAGTA	59.602	20	20	41	297
7940476	1	p3	(CTT)7	21	31	51	CATCACCTCTGCTGTGGAGA	59.1	20	AACAGCCACGACAGAGACTG	59.967	20	242	5	246	CATCACCTCTGCTGTGGAGA	59.1	20	CAACAGCCACGACAGAGACT	59.967	20	20	5	247	TCATCACCTCTGCTGTGGAG	59.1	20	AACAGCCACGACAGAGACTG	59.967	20	20	4	246
7940441	1	c	(CCA)5cggctgaacatatcatcatgaccatcaccatagctgcttccccaaccacgtgaagatggagaagacgacttata(TCC)5	104	468	571	CAACCAATCATCACTGCCGC	60.179	20	TTGGAAGATGAAGGACCGGC	60.035	20	267	394	660	TCACTGCTTCTACCACGAGC	59.756	20	TTGGAAGATGAAGGACCGGC	60.035	20	20	443	660	CACTGCTTCTACCACGAGCT	59.755	20	TTGGAAGATGAAGGACCGGC	60.035	20	20	444	660
7940440	2	p5	(CCTTC)5	25	1451	1475	CGACCCGTACGCCAATATCA	59.969	20	AGACAACAGACGTCTCCTCCT	60.203	21	254	1257	1510	GTACAGAGGGATAACCGCCG	59.968	20	AGACAACAGACGTCTCCTCCT	60.203	21	21	1284	1510	CGTACAGAGGGATAACCGCC	59.968	20	AGACAACAGACGTCTCCTCCT	60.203	21	21	1283	1510
7940427	1	p1	(A)11	11	179	189	TGAACGAGGTGGGTTCTTCG	59.967	20	ACTCTGCTGCTTTCTTCCCC	59.963	20	259	72	330	AACGAGGTGGGTTCTTCGTC	59.967	20	ACTCTGCTGCTTTCTTCCCC	59.963	20	20	74	330	GAACGAGGTGGGTTCTTCGT	59.967	20	ACTCTGCTGCTTTCTTCCCC	59.963	20	20	73	330
7940406	1	p1	(A)10	10	386	395	CATGGTTGAGGGTGATGGCT	60.034	20	CCTTGAGGGTTGAGCTGGTT	59.889	20	250	218	467	AACAAATTGGTTCGGCGCAT	59.683	20	CCTTGAGGGTTGAGCTGGTT	59.889	20	20	201	467	TCAACAAATTGGTTCGGCGC	60.318	20	CCTTGAGGGTTGAGCTGGTT	59.889	20	20	199	467
7940397	1	p1	(T)10	10	95	104	AGCTAACACTGCAGTTTTGGA	58.069	21	CGCTGCAGGCTTTTCCCTAT	60.749	20	204	42	245	AAGCTAACACTGCAGTTTTGGA	58.713	22	CGCTGCAGGCTTTTCCCTAT	60.749	20	20	41	245	AGCTAACACTGCAGTTTTGGA	58.069	21	CTGCAGGCTTTTCCCTATTGC	59.864	21	21	42	243
7940388	1	p1	(T)10	10	1395	1404	GCGCCTGAGAAGATCTTGGT	60.108	20	GCAGCAGCAAAAGCGATCTT	60.109	20	266	1198	1463	TGCGCCTGAGAAGATCTTGG	60.108	20	GCAGCAGCAAAAGCGATCTT	60.109	20	20	1197	1463	GGGCAACTGCAGATTTCGTG	60.11	20	GCAGCAGCAAAAGCGATCTT	60.109	20	20	1349	1463
7940382	1	p3	(GTA)6	18	492	509	TGTCTTCAATGGCAGCCACA	60.179	20	TCTTGCCCCCTTTCCACATC	59.96	20	137	416	552	TGTCTTCAATGGCAGCCACA	60.179	20	CTCTTGCCCCCTTTCCACAT	59.96	20	20	416	553	AGCCACAAACAGCTCAGTCA	59.819	20	TCTTGCCCCCTTTCCACATC	59.96	20	20	429	552
7940373	1	p1	(T)10	10	362	371	CTAAGACGCCACACACCCAT	60.036	20	AGCTAGGCTAACGCACCATG	60.179	20	231	183	413	CTAAGACGCCACACACCCAT	60.036	20	GCTAGGCTAACGCACCATGA	60.179	20	20	183	412	GCTAGCTAAGACGCCACACA	60.109	20	AGCTAGGCTAACGCACCATG	60.179	20	20	178	413
7940349	1	p2	(AT)7	14	307	320	AAAGGAGTCGGAGTTGGCAG	59.965	20	TGATTGATAGTACAAGTGCGCCT	60.119	23	231	190	420	GGGGTTGGTATCGGAGTTGG	60.107	20	TGATTGATAGTACAAGTGCGCCT	60.119	23	23	151	420	AAAGGAGTCGGAGTTGGCAG	59.965	20	TGATTGATAGTACAAGTGCGCC	58.805	22	22	190	420
7940342	1	p1	(A)11	11	143	153	CGTGGCTCTCTCTGGATCTC	59.332	20	TCCCCCATCGTATGCAGAAC	59.532	20	269	9	277	CGTGGCTCTCTCTGGATCTC	59.332	20	GTCCCCCATCGTATGCAGAA	59.532	20	20	9	278	CGTGGCTCTCTCTGGATCTC	59.332	20	CCCCCATCGTATGCAGAACT	59.53	20	20	9	276
7940339	1	p2	(TC)6	12	293	304	TCCTCTTCCTGTACTTCTCCCA	59.618	22	TTTGGTTGCGCCCTTTTCTG	59.896	20	253	149	401	TCCTCTTCCTGTACTTCTCCCA	59.618	22	CTCTCTCGTTTTGGTTGCGC	60.111	20	20	149	410	TCCTCTTCCTGTACTTCTCCCA	59.618	22	CGCTCCGGATGAATGTGTTG	59.625	20	20	149	380
7940334	1	p3	(AGA)6	18	326	343	CATTGCTTCGTCGCGGTAAG	59.975	20	CACTGCTACCTTGAAGGCCA	59.963	20	202	181	382	CATTGCTTCGTCGCGGTAAG	59.975	20	TTGAAGGCCAAGCAAATCGC	60.038	20	20	181	372	CATTGCTTCGTCGCGGTAAG	59.975	20	GGCCAAGCAAATCGCATCAT	59.896	20	20	181	367
7940242	1	p1	(T)10	10	276	285	GGTTGGAAAGGGAGGTGAGG	59.962	20	tGGTTGCTTGTGTGAGGTCA	59.746	20	149	247	395	GGGTTGGAAAGGGAGGTGAG	59.962	20	tGGTTGCTTGTGTGAGGTCA	59.746	20	20	246	395	GCTGAGCAGAGGAAGGAAGG	60.108	20	tGGTTGCTTGTGTGAGGTCA	59.746	20	20	140	395
7940211	2	p1	(T)11	11	195	205	AGCTGCTCTCTGGGGTCATA	60.032	20	TCCTCACGTTGTCACATGGT	59.244	20	141	111	251	CCACCACAGCTACTCCCAAG	60.036	20	TCCTCACGTTGTCACATGGT	59.244	20	20	15	251	CACCACTAGGGGCTCACATC	59.821	20	TCCTCACGTTGTCACATGGT	59.244	20	20	90	251
7940190	1	p3	(CGG)6	18	520	537	AGCCAAGACTACGTCCTCCT	59.96	20	CCAACTGGTTCTGGTGCTGA	60.179	20	126	442	567	AGCCAAGACTACGTCCTCCT	59.96	20	TTCAGCTACATTCGGCTCGG	60.179	20	20	442	679	AGACTACGTCCTCCTCCGTC	60.108	20	CCAACTGGTTCTGGTGCTGA	60.179	20	20	447	567
7940179	1	p3	(AGC)6	18	143	160	GGCAGAGCAGAGCAGAGAAA	60.037	20	GAGTGAGGCTCCAAAACCCA	59.89	20	218	36	253	GGCAGAGCAGAGCAGAGAAA	60.037	20	TTCCACTCCCATCTTCCCCT	59.879	20	20	36	215	GGCAGAGCAGAGCAGAGAAA	60.037	20	GTGAGGCTCCAAAACCCACT	60.179	20	20	36	251
7940142	1	p4	(TGAC)5	20	302	321	AAGCAGCAGAACAGAAGGCT	59.89	20	TGCGGCTTGTGGTCAGTTAA	60.179	20	166	273	438	TATCGCCACAGCCAGACTTC	59.824	20	TGCGGCTTGTGGTCAGTTAA	60.179	20	20	249	438	AAGCAGCAGAACAGAAGGCT	59.89	20	GCGGTAATGGGGTTTGCAAA	59.681	20	20	273	518
7940133	1	p3	(AAT)6	18	128	145	CACTGGTCATCATCAGCGGA	59.824	20	CTTGAAAGAGCGGAGGAGGG	60.108	20	218	90	307	TCCACTGGTCATCATCAGCG	59.824	20	CTTGAAAGAGCGGAGGAGGG	60.108	20	20	88	307	CACTGGTCATCATCAGCGGA	59.824	20	TGCTGCTTGAGAAGTGCACT	60.179	20	20	90	353
7940124	1	p3	(CGG)5	15	317	331	CTCTTCACTACCAGAGCCGC	60.179	20	GGCAGGTAGATCCCTCCTCC	60.834	20	275	122	396	CGGAAGGCCAGGAAGAAGG	60.078	19	TCTCGCTGAACGGACTGAAC	60.039	20	20	275	467	CAGGACGACTTCGAGAGCC	59.862	19	TCTCGCTGAACGGACTGAAC	60.039	20	20	200	467
7940122	1	p3	(GAT)5	15	177	191	GTTGCGAGGGTGAAGAGGAA	59.965	20	AAGCCTGCTTCAACTCCTCC	59.963	20	195	69	263	ATGGTTGCGAGGGTGAAGAG	60.036	20	AAGCCTGCTTCAACTCCTCC	59.963	20	20	66	263	GATGGTTGCGAGGGTGAAGA	60.036	20	AAGCCTGCTTCAACTCCTCC	59.963	20	20	65	263
7940117	1	p3	(GCT)5	15	800	814	CAGCCAAAACTCCTGTTGCC	59.967	20	CTGTGCTTTGCCTTGGTGTG	60.249	20	262	668	929	CAGCCAAAACTCCTGTTGCC	59.967	20	GGTGTCTGCTCCTGCTTTGA	60.25	20	20	668	848	CAGCCAAAACTCCTGTTGCC	59.967	20	CTGGTGTCTGCTCCTGCTTT	60.251	20	20	668	850
7940103	1	p3	(AAG)11	33	142	174	GGGGACTCTAACTCCACAACA	59.024	21	TGTTGGCTAAGCTGAACCCA	59.524	20	280	41	320	GGGGACTCTAACTCCACAACA	59.024	21	AATAACGCGCATGAGATGGC	59.412	20	20	41	288	TGGGGACTCTAACTCCACAAC	59.024	21	AATAACGCGCATGAGATGGC	59.412	20	20	40	288
7940077	1	p1	(A)13	13	341	353	ATGCTTTTGCCCAAACGGTC	59.967	20	CGAACACACACGGGTGAGTA	59.969	20	271	215	485	CCCACGAAGCTTCCTCTCTG	60.108	20	CGAACACACACGGGTGAGTA	59.969	20	20	256	485	GCTTTTGCCCAAACGGTCAA	60.179	20	CGAACACACACGGGTGAGTA	59.969	20	20	217	485
7940069	1	p1	(T)11	11	1244	1254	AGCCATTCCAAGTATCCCCA	58.393	20	ATCCCCTTGAACGTGCCATT	59.96	20	246	1151	1396	AGCCATTCCAAGTATCCCCA	58.393	20	AATCCCCTTGAACGTGCCAT	59.96	20	20	1151	1397	AGCCATTCCAAGTATCCCCA	58.393	20	TCCCCTTGAACGTGCCATTT	60.179	20	20	1151	1395
7940067	1	p2	(CA)6	12	886	897	AGCCCGTTCAGTTTGGATGT	59.89	20	GTACTCTAGGGCCGGAATCC	59.032	20	272	650	921	CAGCCCGTTCAGTTTGGATG	59.477	20	GTACTCTAGGGCCGGAATCC	59.032	20	20	649	921	GCAGCCCGTTCAGTTTGGAT	61.244	20	GTACTCTAGGGCCGGAATCC	59.032	20	20	648	921
7940043	1	p3	(TCT)6	18	471	488	CTCCTCAACCACCTCAGCTG	60.037	20	TCGAGGTTGCATCAGCTGTT	59.965	20	263	382	644	CTTCTTTAGCCGCCACCTCA	60.036	20	CAAAGACAGAGGAGGCTGCA	59.964	20	20	318	587	CTCCTCAACCACCTCAGCTG	60.037	20	CAAAGACAGAGGAGGCTGCA	59.964	20	20	382	587
7940008	1	p4	(ACAT)5	20	44	63	CATGTCCCAGCTGCCTAGAA	59.457	20	GATCGGTTGCGGGTGAGTAT	59.896	20	250	4	253	CATGTCCCAGCTGCCTAGAA	59.457	20	CGGTTGCGGGTGAGTATACA	59.826	20	20	4	250	CATGTCCCAGCTGCCTAGAA	59.457	20	GGACCGTCGAGGAATTTGGA	59.752	20	20	4	209
7940007	1	p3	(GAA)5	15	98	112	TAGCAGTTGCAGAGACGACG	60.11	20	AAGCGCTCATTCTCTGCCTT	60.036	20	234	27	260	TAGCAGTTGCAGAGACGACG	60.11	20	TGAACCTCGAAGCGCTCATT	60.037	20	20	27	269	TAGCAGTTGCAGAGACGACG	60.11	20	AATGAACCTCGAAGCGCTCA	60.037	20	20	27	271
7940002	1	p1	(A)10	10	41	50	TCCGCAGCCTAACTAGAACA	58.447	20	GGGCTTCAAGGAGACTCGTC	60.109	20	127	9	135	TCCGCAGCCTAACTAGAACA	58.447	20	ACCGAGGAAGGAGTCAGACA	59.887	20	20	9	265	TCCGCAGCCTAACTAGAACA	58.447	20	GATGTTGCTTCACCGCTTCC	59.831	20	20	9	166
2663969	1	p3	(CTT)6	18	27	44	ACACATTCCACAAATCTAAGCTGC	60.083	24	TCACCCAAAGAACTACGGCC	59.964	20	222	0	221	ACACATTCCACAAATCTAAGCTGC	60.083	24	CGGACTAAATTGCTGCAGGC	59.901	20	20	0	146	ACACATTCCACAAATCTAAGCTGC	60.083	24	GCAGCAACGCCAAGGAAATT	60.32	20	20	0	117
3916861	1	p3	(TTC)5	15	170	184	ATCTGCTGCTGCCAATCCAT	60.106	20	GAGCTTCTCAGACCGCCG	60.203	18	218	0	217	TCTGGTAGGAGACACCGGTC	60.323	20	GAGCTTCTCAGACCGCCG	60.203	18	18	83	217	TGCTGCTGCCAATCCATCTT	60.324	20	GAGCTTCTCAGACCGCCG	60.203	18	18	3	217
2729707	1	p1	(A)11	11	517	527	TGCGCGCATGAAGCTCTTAT	60.811	20	ACTCGGACGTCCATCTCAAA	58.746	20	279	277	555	ATGCGCGCATGAAGCTCTTA	60.811	20	ACTCGGACGTCCATCTCAAA	58.746	20	20	276	555	GCGCGCATGAAGCTCTTATA	58.86	20	ACTCGGACGTCCATCTCAAA	58.746	20	20	278	555
1920187	1	p3	(CTC)5	15	117	131	TCGACATCAACTCCCAGCAC	60.037	20	GGGAACGATAACGCTGTTGC	59.904	20	177	63	239	TCGACATCAACTCCCAGCAC	60.037	20	GCTGTTGCGGGGTACTGTAT	60.108	20	20	63	227	TCGACATCAACTCCCAGCAC	60.037	20	ATGGCTTCTTCACTCGTCGG	60.109	20	20	63	290
1198621	1	p3	(GAA)6	18	125	142	GGAGGCTGCTGGATTGGAAT	60.106	20	TGTTGCTAAGAAGGCTGGCA	59.89	20	221	31	251	GGAGGCTGCTGGATTGGAAT	60.106	20	TGCGTCTCTCCACAAAAGCA	60.179	20	20	31	303	GGAGGCTGCTGGATTGGAAT	60.106	20	ACGGTCTTGATGCTGTTGCT	60.25	20	20	31	264
7557193	1	p1	(T)10	10	150	159	AATTGCTGGATGGGGATCGT	59.447	20	TCACATCTTCCATTTGTGATGCA	58.919	23	146	42	187	TGCTGGATGGGGATCGTATG	59.313	20	TCACATCTTCCATTTGTGATGCA	58.919	23	23	45	187	AATTGCTGGATGGGGATCGT	59.447	20	CACATCTTCCATTTGTGATGCA	57.556	22	22	42	186
5024296	1	p2	(CA)6	12	167	178	TAGTCATGTGGAGGTTGCGG	59.751	20	TGGTTTGGATATCAATGGCGC	59.319	21	157	49	205	GGAGGTTGCGGTTGTTGTTT	59.542	20	TGGTTTGGATATCAATGGCGC	59.319	21	21	58	205	ATGTGGAGGTTGCGGTTGTT	60.467	20	TGGTTTGGATATCAATGGCGC	59.319	21	21	54	205
4480457	1	p1	(A)12	12	68	79	CCCGCATCAATCTCCTTCCT	59.528	20	AACAAGGGGGCGATAACTGG	60.034	20	213	0	212	CCCGCATCAATCTCCTTCCT	59.528	20	AGAGCTCGAACAACAAGGGG	59.965	20	20	0	223	CCCGCATCAATCTCCTTCCT	59.528	20	TGGTTTTGGGAATCTCGCGA	59.964	20	20	0	153
935325	1	p1	(T)10	10	156	165	ACCTGCCTTGGGTGTAACAT	59.223	20	AGGAGGTTTCTAAAAGAGCAAACA	58.554	24	189	9	197	ACCTGCCTTGGGTGTAACAT	59.223	20	GAGGAGGTTTCTAAAAGAGCAAACA	59.469	25	25	9	198	ACCTGCCTTGGGTGTAACAT	59.223	20	AGAGGAGGTTTCTAAAAGAGCAA	57.431	23	23	9	199
6816875	1	p3	(CTC)5	15	195	209	GGCCTCCATCTTCGCTACTC	59.967	20	CACCTAATGGGCGAGGCTG	60.525	19	195	47	241	CCTTCCATCAACCCCAGACC	60.034	20	CACCTAATGGGCGAGGCTG	60.525	19	19	84	241	CCTCACCTTCCATCAACCCC	60.034	20	CACCTAATGGGCGAGGCTG	60.525	19	19	79	241
2989155	1	p3	(GAG)5	15	220	234	TTTTCCTTGGGGCCGAAGTT	60.106	20	CCCTAGACCTCACCTACCCC	60.106	20	129	137	265	TTTTTCCTTGGGGCCGAAGT	60.106	20	CCCTAGACCTCACCTACCCC	60.106	20	20	136	265	TTCTTCCGACGGGCTTCATC	60.108	20	CCCTAGACCTCACCTACCCC	60.106	20	20	107	265
5733094	1	p3	(AAG)5	15	79	93	AGCAATCAGGGAGCTATCGC	59.965	20	CATCTACGCTTCAGGCCTCC	60.25	20	171	28	198	AGCTTCATCGTTGCCACTGA	59.965	20	CATCTACGCTTCAGGCCTCC	60.25	20	20	4	198	AGCAATCAGGGAGCTATCGC	59.965	20	GGCCTCCCAATGCTACTGAA	59.744	20	20	28	185
6368479	1	p3	(TGC)5	15	30	44	ACTGCTTCCTCCTCCTCCAA	60.179	20	AGTGGTTGATGCTCTCAAGGA	59.019	21	100	4	103	ACTGCTTCCTCCTCCTCCAA	60.179	20	TCACAAGTGGTTGATGCTCTCA	59.895	22	22	4	108	ACTGCTTCCTCCTCCTCCAA	60.179	20	AAGTGGTTGATGCTCTCAAGGA	59.627	22	22	4	104
3460205	1	p1	(A)10	10	152	161	GACTATGGACCCAGGCTCCA	60.691	20	GGGTTTTCCACGTTAAAATCTCGT	60.024	24	134	71	204	CTATGGACCCAGGCTCCACT	60.692	20	GGGTTTTCCACGTTAAAATCTCGT	60.024	24	24	73	204	TACGGACTATGGACCCAGGC	60.758	20	GGGTTTTCCACGTTAAAATCTCGT	60.024	24	24	67	204
3527570	1	p2	(TG)6	12	54	65	GCGTTAGCATGGGCCATATTC	59.8	21	CCTAGCCGTCTCTAACTTGGG	59.591	21	115	20	134	GCGTTAGCATGGGCCATATT	58.752	20	CCTAGCCGTCTCTAACTTGGG	59.591	21	21	20	134	GCGTTAGCATGGGCCATATTC	59.8	21	AGCCGTCTCTAACTTGGGAA	58.359	20	20	20	131
2983564	1	p2	(AT)9	18	99	116	ACTCTAGAAATGTATAAGGACGCA	57.289	24	ACAATCAGCCTCACTTCATGT	57.57	21	202	70	271	ACTCTAGAAATGTATAAGGACGCA	57.289	24	ACAATCAGCCTCACTTCATGTT	58.24	22	22	70	271	ACTCTAGAAATGTATAAGGACGCAA	57.891	25	ACAATCAGCCTCACTTCATGT	57.57	21	21	70	271
1796147	1	p1	(A)10	10	26	35	ACACGTTTTGTACTTCAGTTCCA	58.745	23	CGCCTTGTGCAGGGAAAAAT	59.682	20	104	0	103	ACACGTTTTGTACTTCAGTTCCA	58.745	23	TAGTGTGTCTCGCCTTGTGC	60.32	20	20	0	113	ACACGTTTTGTACTTCAGTTCCA	58.745	23	TCGCCTTGTGCAGGGAAAAA	60.753	20	20	0	104
6362015	1	p3	(GAA)6	18	228	245	AGCAACAGCAGCAGCAGATA	60.036	20	CGCAACAGCTACACCTACGT	60.388	20	241	95	335	ATTTTGCAGCAACAGCAGCA	59.895	20	CGCAACAGCTACACCTACGT	60.388	20	20	88	335	CCCAGTGACGATTTTGCAGC	60.11	20	CGCAACAGCTACACCTACGT	60.388	20	20	78	335
2981283	1	p1	(A)10	10	143	152	AGGTTCTCCATGGAGTTGAGA	58.092	21	TCCATGTGTGCTTCTCTTCCT	59.019	21	186	22	207	AGGTTCTCCATGGAGTTGAGA	58.092	21	CCATGTGTGCTTCTCTTCCTCT	60.027	22	22	22	206	AGGTTCTCCATGGAGTTGAGA	58.092	21	TCCATGTGTGCTTCTCTTCCTC	60.028	22	22	22	207
4158973	1	p1	(T)10	10	147	156	AGTGAGTGAGCAAGATCGCC	60.108	20	TTCCACCCAGCAAGACATCC	59.962	20	128	53	180	AGTGAGTGAGCAAGATCGCC	60.108	20	TTCTTCGTTCCACCCAGCAA	59.818	20	20	53	187	AGTGAGTGAGCAAGATCGCC	60.108	20	TTTCTTCGTTCCACCCAGCA	59.818	20	20	53	188
4158695	1	p3	(TAG)5	15	119	133	AGGAGAGTGAAGGGACGGTT	60.179	20	TCGGTCCCATGTACTTCTGT	58.067	20	165	23	187	AAGGAGAGTGAAGGGACGGT	60.179	20	TCGGTCCCATGTACTTCTGT	58.067	20	20	22	187	CCCCACCAGAAGCTACTGAC	59.749	20	TCGGTCCCATGTACTTCTGT	58.067	20	20	82	187
7165858	1	p4	(TGAA)7	28	164	191	TGCATGGACGGTGTAACCAG	60.321	20	ATAAATCCACCATCCTCACTCC	57.286	22	195	22	216	CTGCATGGACGGTGTAACCA	60.321	20	ATAAATCCACCATCCTCACTCC	57.286	22	22	21	216	CATGGACGGTGTAACCAGGT	59.676	20	ATAAATCCACCATCCTCACTCC	57.286	22	22	24	216
543874	1	p3	(TAA)6	18	673	690	CGGCTTCCTTACCTTCAGCA	60.036	20	GCTTACGCTAGCTAGGATATGTC	58.336	23	222	495	716	CCTTACCTTCAGCAGTGGCA	59.963	20	GCTTACGCTAGCTAGGATATGTC	58.336	23	23	501	716	CGGCTTCCTTACCTTCAGCA	60.036	20	GCTTACGCTAGCTAGGATATGT	57.295	22	22	495	716
7874404	1	c	(ATC)5gtcctcaccatcatcaacatcaccaatagccacac(CAT)5	65	100	164	TCTTCAAGGCTTGCAAACGG	59.332	20	GCGATGCAAGTGATGTGGAC	59.902	20	211	40	250	TCTTCAAGGCTTGCAAACGG	59.332	20	GATGACTTGGTTGGCGATGC	59.901	20	20	40	263	TCTTCAAGGCTTGCAAACGG	59.332	20	GATGACTTGGACAGGGTCGG	60.108	20	20	40	296
1251379	1	p3	(CCA)6	18	1658	1675	GCACCTGAACCTTACTGGCT	59.963	20	AGCTATAGACATATGGTGGTGGTG	59.716	24	150	1553	1702	AGCACCTGAACCTTACTGGC	59.963	20	AGCTATAGACATATGGTGGTGGTG	59.716	24	24	1552	1702	TTGGCCAGCTCTGTGTTTGA	60.107	20	AGCTATAGACATATGGTGGTGGTG	59.716	24	24	1461	1702
2596530	1	p3	(ATG)5	15	189	203	GACTTCCTTGCTGAAGCCCT	59.963	20	CATCACTACCATCCTCTTCTGAA	57.395	23	220	10	229	AGGACTTCCTTGCTGAAGCC	59.963	20	CATCACTACCATCCTCTTCTGAA	57.395	23	23	8	229	GCTGAAGCCCTTGCAAACAA	59.895	20	CATCACTACCATCCTCTTCTGAA	57.395	23	23	19	229
1317752	1	p3	(GAA)5	15	82	96	AGCGCACATCGATGTCATCT	59.896	20	TTTTTCAAAACAGGGCGCAA	57.613	20	137	7	143	AGCGCACATCGATGTCATCT	59.896	20	TTTTCAAAACAGGGCGCAAT	57.389	20	20	7	142	GAGCGCACATCGATGTCATC	59.494	20	TTTTTCAAAACAGGGCGCAA	57.613	20	20	6	143
7939970	1	p1	(T)10	10	443	452	ACCACAGAAGCCAGTGAAGG	59.891	20	CACTGATGAAGACAAACCGAGC	59.842	22	280	215	494	ACCACAGAAGCCAGTGAAGG	59.891	20	ACTGATGAAGACAAACCGAGCA	60.224	22	22	215	493	AGAAGGTGAAGAGGCAGGGA	60.179	20	CACTGATGAAGACAAACCGAGC	59.842	22	22	256	494
7939965	1	p3	(ACC)7	21	206	226	CCCGCTACATCATCCTCCAC	59.966	20	GGGGCTATGAGTGGTCATGG	59.891	20	249	1	249	TCCTCCACTCCATCGACTGA	59.668	20	GGGGCTATGAGTGGTCATGG	59.891	20	20	13	249	ACCCGCTACATCATCCTCCA	60.399	20	GGGGCTATGAGTGGTCATGG	59.891	20	20	0	249
7939954	1	c	(G)10agagggtttgatcagtatttgtagcccttaacgtataagctctgggaggccaagtcgtggtctccagctgct(GCA)5	97	120	216	AATCACCGTCACGTATGGGG	59.823	20	AACATCCTCAAGGCACAGCA	59.889	20	277	13	289	AATCACCGTCACGTATGGGG	59.823	20	ACATCCTCAAGGCACAGCAG	60.322	20	20	13	288	GTCACGTATGGGGCAGTGTA	59.467	20	AACATCCTCAAGGCACAGCA	59.889	20	20	20	289
7939951	1	p1	(T)12	12	2478	2489	TTGGGAGGGGTAGGTCAAGT	59.805	20	TCAGAGACAGACAGGGTCGA	59.599	20	167	2385	2551	GGGAGGGGTAGGTCAAGTCA	60.253	20	TCAGAGACAGACAGGGTCGA	59.599	20	20	2387	2551	TGGGAGGGGTAGGTCAAGTC	60.253	20	TCAGAGACAGACAGGGTCGA	59.599	20	20	2386	2551
7939931	1	p2	(CT)11	22	30	51	CATCCTCTGCTCTCATCCCC	59.314	20	TCCGCGTGTTTCTTGCATTG	60.041	20	247	7	253	CATCCTCTGCTCTCATCCCC	59.314	20	GAATCCGCGTGTTTCTTGCA	59.763	20	20	7	256	CATCCTCTGCTCTCATCCCC	59.314	20	TGAATCCGCGTGTTTCTTGC	59.763	20	20	7	257
7939931	2	p3	(GAA)5	15	597	611	CGGCTGCAAGATTGTAGGGA	60.108	20	GGGATCGATGTGGAATCCCC	59.963	20	236	560	795	CGGCTGCAAGATTGTAGGGA	60.108	20	GGGGATCGATGTGGAATCCC	59.963	20	20	560	796	TCGGCTGCAAGATTGTAGGG	60.108	20	GGGATCGATGTGGAATCCCC	59.963	20	20	559	795
7939911	1	p2	(CA)6	12	70	81	CAAGAGTCTGCACACACACG	59.421	20	AGACTCAAACTCAACAGTTCGTG	59.134	23	100	41	140	CAAGAGTCTGCACACACACG	59.421	20	AGGAGAGACTCAAACTCAACAGT	59.036	23	23	41	145	CAAGAGTCTGCACACACACG	59.421	20	GAGACTCAAACTCAACAGTTCGTG	60.026	24	24	41	141
7939905	1	p1	(T)18	18	2074	2091	ATTCTGCTGTCGGGTTCTGG	60.036	20	CCTCGTGTAGCGTCTACAAGA	59.264	21	203	2031	2233	TGTCGGGTTCTGGGATCGTA	60.324	20	CCTCGTGTAGCGTCTACAAGA	59.264	21	21	2038	2233	TTCGTGATTCTGCTGTCGGG	60.39	20	CCTCGTGTAGCGTCTACAAGA	59.264	21	21	2025	2233
7939903	1	p1	(T)12	12	98	109	GGAGGGGAGGCCAAGAATTT	59.664	20	AGTGGGATCCTTGAGAGGCT	59.956	20	245	35	279	GACTCTTACTGGGGAGGGGA	59.661	20	AGTGGGATCCTTGAGAGGCT	59.956	20	20	23	279	ACTCTTACTGGGGAGGGGAG	59.66	20	AGTGGGATCCTTGAGAGGCT	59.956	20	20	24	279
4863872	1	p1	(T)13	13	60	72	CCCGATCCAATACTGCGTGA	59.896	20	TGCAGGCAGAGTCATGACTG	60.037	20	168	13	180	ACCCGATCCAATACTGCGTG	60.179	20	TGCAGGCAGAGTCATGACTG	60.037	20	20	12	180	CACCCGATCCAATACTGCGT	60.179	20	TGCAGGCAGAGTCATGACTG	60.037	20	20	11	180
7939834	1	p3	(CAC)8	24	1738	1761	TCCCAGCTGGAAACAAGAGC	60.251	20	GGGGCGACTACTACTTTAGATCC	59.745	23	242	1565	1806	CCCAGCTGGAAACAAGAGCT	60.251	20	GGGGCGACTACTACTTTAGATCC	59.745	23	23	1566	1806	CCAATTCTGCTCCAGAGGCT	59.745	20	GGGGCGACTACTACTTTAGATCC	59.745	23	23	1679	1806
7939811	1	p3	(GAA)5	15	262	276	CACTGCAGCTGAGGACATGA	60.037	20	AGAGAAGCTCTAAATGGCCATGA	59.543	23	264	49	312	CTGAGGACATGAACCCGTCC	60.108	20	AGAGAAGCTCTAAATGGCCATGA	59.543	23	23	57	312	CGTCGCTAAAACCCTCGAGT	60.109	20	AGAGAAGCTCTAAATGGCCATGA	59.543	23	23	132	312
7939801	1	p3	(CTT)6	18	29	46	TTTCCCTCTTCTGCAGCTGC	60.607	20	GCTGCAAGAAGTGGGAGGAT	60.035	20	153	6	158	TTTCCCTCTTCTGCAGCTGC	60.607	20	CCTCTTGGAAGCCATGGACA	59.671	20	20	6	107	TTTCCCTCTTCTGCAGCTGC	60.607	20	TTGCCTGCCAGTGGAACATA	59.596	20	20	6	198
7939773	1	p3	(AGA)7	21	89	109	GCCCTCTGCTTTGGAACCTT	60.541	20	ATCCTCCGATGCGACAGTTG	60.179	20	154	35	188	GCCCTCTGCTTTGGAACCTT	60.541	20	CATCCTCCGATGCGACAGTT	60.179	20	20	35	189	AGGTTACTAATGGCGCTGCT	59.458	20	ATCCTCCGATGCGACAGTTG	60.179	20	20	13	188
7939772	1	p1	(T)11	11	752	762	AGCAGCTACCTACCCAGTGA	59.959	20	AACCACGACCCTTTTGTACA	57.286	20	151	683	833	TGATGCGTGTGGATTTTGCG	60.11	20	AACCACGACCCTTTTGTACA	57.286	20	20	573	833	GCCTTCTCCAGCTAGTGCAT	59.82	20	AACCACGACCCTTTTGTACA	57.286	20	20	661	833
7939760	1	p3	(GAA)5	15	175	189	CTGCTTGCCTGCCATTGTTT	59.966	20	AGCAGAGATTGTGGTGTCGG	60.037	20	209	49	257	CTGCTTGCCTGCCATTGTTT	59.966	20	GCAGAAGCAGCAGAGTCTCA	60.038	20	20	49	225	CTGCTTGCCTGCCATTGTTT	59.966	20	CATGATGATGGTGGCCCTGA	59.816	20	20	49	316
7939756	1	p1	(A)10	10	337	346	ACAATAAGCAGCAAAGTGAAGGA	58.856	23	TTGGAAGCTGCACCTTCAAA	58.226	20	229	295	523	ACAATAAGCAGCAAAGTGAAGGA	58.856	23	TTTGGAAGCTGCACCTTCAA	58.226	20	20	295	524	ACAATAAGCAGCAAAGTGAAGGA	58.856	23	TTTTGGAAGCTGCACCTTCA	58.226	20	20	295	525
7939705	1	p3	(ATG)5	15	1009	1023	GCGCACTCATGGCAAGAATC	60.248	20	AACAAGGCTCTACCGACTGC	60.037	20	214	945	1158	TGCAAGAAAGGCAGGAGCAT	60.251	20	AACAAGGCTCTACCGACTGC	60.037	20	20	913	1158	ATGCAAGAAAGGCAGGAGCA	60.251	20	AACAAGGCTCTACCGACTGC	60.037	20	20	912	1158
7939686	1	c	(GAT)5gaagacgaggatgatgatgatgaagacgaggatgatgaa(GAT)5	69	1016	1084	CAGGAGAGGCAATGCAAGGA	60.035	20	TCCCATTCAGACACGACAGC	60.037	20	276	968	1243	CAGGAGAGGCAATGCAAGGA	60.035	20	ACCCTTCTTGTGCCCAGATG	59.961	20	20	968	1167	CAGGAGAGGCAATGCAAGGA	60.035	20	CACCCTTCTTGTGCCCAGAT	59.961	20	20	968	1168
7939684	1	p4	(GTCT)5	20	182	201	GGGGTGAACTCTTGCTGTCA	59.891	20	GCAAGAAGGGGGTGACAACT	60.179	20	110	136	245	CCCCAGACTTCACCAACACA	59.817	20	GCAAGAAGGGGGTGACAACT	60.179	20	20	21	245	GCACCAAATCCAAGTTCGGG	59.756	20	GCAAGAAGGGGGTGACAACT	60.179	20	20	119	245
7939684	2	p4	(TTGT)5	20	498	517	TGCCGTCCCATAAACAGCTT	59.962	20	CAGTGGTGGGTTGTAGTCCC	59.964	20	226	444	669	TGCCGTCCCATAAACAGCTT	59.962	20	GGTGGGTTGTAGTCCCCTTG	59.962	20	20	444	665	TGCCGTCCCATAAACAGCTT	59.962	20	TTGACGGTGTAGCAGCAGAG	60.038	20	20	444	696
7939684	3	p3	(GAG)5	15	732	746	GGGACTACAACCCACCACTG	59.964	20	CTCTCAACCATTCCCGCAGT	60.036	20	179	650	828	GGGACTACAACCCACCACTG	59.964	20	ACTCTCAACCATTCCCGCAG	60.036	20	20	650	829	CTCTGCTGCTACACCGTCAA	60.038	20	GGGTCTCAGGCCCTGTTTAC	60.035	20	20	677	953
7939673	1	p1	(A)10	10	203	212	TGCATCTTTTCATCCAGCGG	58.903	20	GCTTCTCTACGCATGCAGGA	60.179	20	278	76	353	TGCATCTTTTCATCCAGCGGA	60.34	21	GCTTCTCTACGCATGCAGGA	60.179	20	20	76	353	TGCATCTTTTCATCCAGCGG	58.903	20	TGCTTCTCTACGCATGCAGG	60.461	20	20	76	354
7939643	1	p2	(TA)6	12	417	428	TGTAGGAGTTGTCCCAACACA	58.88	21	TAAGGCGGGTCCGAATTGTG	60.392	20	100	383	482	TGTAGGAGTTGTCCCAACACA	58.88	21	GTAAGGCGGGTCCGAATTGT	60.392	20	20	383	483	TGTAGGAGTTGTCCCAACACAC	60.159	22	TAAGGCGGGTCCGAATTGTG	60.392	20	20	383	482
7939614	2	c	(T)10ctcattttatttaatttaatttaataggttagatcagatcttgcattgattatc(T)10cc(T)10	86	1386	1471	GCGTAAAGTGGTGACCTGGA	59.966	20	ACCACTGTCCCAATCAATCCA	59.29	21	203	1297	1499	ATTAGCGGGTGTGGCTTTCA	59.962	20	ACCACTGTCCCAATCAATCCA	59.29	21	21	1251	1499	GAGATTAGCGGGTGTGGCTT	60.108	20	ACCACTGTCCCAATCAATCCA	59.29	21	21	1248	1499
7939607	1	p2	(GA)10	20	417	436	TGCATGCAGCCATACACAGA	60.035	20	TCATGTTGTGCGTTTGGCTC	59.689	20	107	374	480	TGCATGCAGCCATACACAGA	60.035	20	GCAGTGGGGCATCTAACCTC	60.465	20	20	374	648	TGCATGCAGCCATACACAGA	60.035	20	CATGTTGTGCGTTTGGCTCC	60.664	20	20	374	479
7939579	1	p3	(GCA)5	15	426	440	TGTGCTGCCATATGCTTCCA	60.034	20	GGTGGTTCTCATGGTGGCTT	60.251	20	159	340	498	ACGAAGCACCAATCGGGAAT	60.035	20	GGTGGTTCTCATGGTGGCTT	60.251	20	20	359	498	GCGCTTCGGTGTAAATGTCC	59.904	20	GGTGGTTCTCATGGTGGCTT	60.251	20	20	315	498
7939563	1	p3	(TCC)7	21	102	122	CGCTTCCTCCAACACTAGCA	60.037	20	GGAATGGGCCGGAATGAAGA	60.107	20	269	12	280	CGCTTCCTCCAACACTAGCA	60.037	20	AGAGGTTGTTGATAGGCGGC	60.108	20	20	12	152	CGCTTCCTCCAACACTAGCA	60.037	20	GCGGAAGTACGGACAAGGAT	59.825	20	20	12	255
7939559	1	p3	(CAC)5	15	304	318	GCAAATCAAATGCCACAGCG	59.283	20	ACTGGAACTTGCCAACTTGG	58.597	20	278	172	449	GCCACAGCGAAGTTTGATCA	59.126	20	ACTGGAACTTGCCAACTTGG	58.597	20	20	183	449	TGCCACAGCGAAGTTTGATC	59.126	20	ACTGGAACTTGCCAACTTGG	58.597	20	20	182	449
7939532	1	p3	(AAC)5	15	164	178	CGGGTTCAATAAGGGGCTGT	60.034	20	GGTTCTCCTCCATGGTGTCG	60.108	20	266	114	379	CGGGTTCAATAAGGGGCTGT	60.034	20	CTCCTCATCGCCGTTGTTCT	60.109	20	20	114	267	GAAGATGAGCTCCCCGATCG	60.039	20	CTCCTCATCGCCGTTGTTCT	60.109	20	20	57	267
7939513	1	p3	(TAA)6	18	127	144	TGCTAACAATGGGCTGGTGA	59.596	20	TCCTCCTGCTGCTCTTCTCT	59.959	20	221	6	226	TCTGAGCAACCATCTCGCTT	59.39	20	TCCTCCTGCTGCTCTTCTCT	59.959	20	20	99	226	TTCTGAGCAACCATCTCGCT	59.39	20	TCCTCCTGCTGCTCTTCTCT	59.959	20	20	98	226
7939506	1	p3	(TCC)5	15	100	114	CTGCAACCCCTCTTCTCTCC	59.748	20	AAGAAACTCCAGAAGGGGCG	59.963	20	182	0	181	CTGCAACCCCTCTTCTCTCC	59.748	20	AAGGGGCGGATCAAAGCTAC	60.107	20	20	0	169	CTGCAACCCCTCTTCTCTCC	59.748	20	GGCGGATCAAAGCTACCTCA	59.822	20	20	0	165
7939506	2	p3	(TCT)5	15	758	772	TCCGAGTCACCAGTCTAGCA	59.962	20	ATCAGTGTGTGGACCAGCTG	59.964	20	183	681	863	TCCGAGTCACCAGTCTAGCA	59.962	20	CATCAGTGTGTGGACCAGCT	59.964	20	20	681	864	CTGAAGACTTCGATCGGCCA	59.827	20	ATCAGTGTGTGGACCAGCTG	59.964	20	20	709	863
7939496	1	p3	(GCC)6	18	396	413	ATGCTTCCTCTTCAGCGTCC	60.108	20	GATGAAGCGAGGGAAGCTGT	60.108	20	175	301	475	ATGCTTCCTCTTCAGCGTCC	60.108	20	TGATGAAGCGAGGGAAGCTG	60.108	20	20	301	476	GGCTCCTCCATTCATCGTCC	60.25	20	GATGAAGCGAGGGAAGCTGT	60.108	20	20	219	475
7939493	1	p3	(CTT)5	15	481	495	AGGTGATCGTGGGCTTCTTG	60.036	20	GAAGTCCCCAGCGGAGAAAA	59.964	20	263	296	558	GGATGGACCTGCTTGAGGAC	60.107	20	GAAGTCCCCAGCGGAGAAAA	59.964	20	20	418	558	AAGATTCCTGGGCGAGCTTC	60.107	20	GAAGTCCCCAGCGGAGAAAA	59.964	20	20	335	558
7939432	1	p5	(TCCTT)6	30	55	84	AGGTTGAGAAGCAGAACCCT	58.56	20	CCCCTTGCTATAAACGCCCA	60.107	20	157	4	160	AGGTTGAGAAGCAGAACCCT	58.56	20	TCTCAACAACTCCTGCCTGC	60.25	20	20	4	139	AGGTTGAGAAGCAGAACCCT	58.56	20	CTCAACAACTCCTGCCTGCT	60.251	20	20	4	138
7939432	2	p2	(AG)8	16	226	241	TGGGCGTTTATAGCAAGGGG	60.107	20	CCGGGTTCCAGCTTTAGAGG	60.108	20	278	141	418	TGGGCGTTTATAGCAAGGGG	60.107	20	GGGTTCCAGCTTTAGAGGCT	59.379	20	20	141	416	TGGGCGTTTATAGCAAGGGG	60.107	20	CGGGTTCCAGCTTTAGAGGC	60.745	20	20	141	417
7939424	1	p3	(GGA)5	15	2241	2255	GAAACGCACCGCCACATATC	59.972	20	GCGAAACCCAACACGTTTGT	60.179	20	186	2098	2283	ATCTCGTTGAAGCGCTGGAA	60.037	20	GCGAAACCCAACACGTTTGT	60.179	20	20	2063	2283	CCGCCACATATCTTCAGCCT	59.893	20	GCGAAACCCAACACGTTTGT	60.179	20	20	2106	2283
7939418	1	p3	(TCA)5	15	362	376	CCTCTTCACCACCATCACCA	59.308	20	GCGAGTTTGGTGAGGAGGAA	59.965	20	213	320	532	CCTCTTCACCACCATCACCA	59.308	20	AAGTGTCCTCTGAGGGTGGA	59.809	20	20	320	514	CCTCTTCACCACCATCACCA	59.308	20	GTGTCCTCTGAGGGTGGAGA	60.252	20	20	320	512
7939402	1	p1	(T)13	13	856	868	GGGGTGGGCTCAAGATCAAA	59.96	20	TGGCATCAGTAAGAGAGATTTGAGT	59.811	25	267	631	897	GTGCAAGTCCGCAGTTGAAG	60.041	20	TGGCATCAGTAAGAGAGATTTGAGT	59.811	25	25	751	897	TGGCTGAGCTTCAGGAGAGA	60.252	20	TGGCATCAGTAAGAGAGATTTGAGT	59.811	25	25	726	897
7939392	1	p2	(TA)10	20	133	152	CCGACCAAAGACATCCTCTGT	59.724	21	CTCTCTGCCATTGCCTTCGA	60.108	20	224	39	262	CCGACCAAAGACATCCTCTGT	59.724	21	TGTATCTGCACTTCCCAGCC	59.747	20	20	39	305	TCCCAAGACCCAAAATTCCGA	59.574	21	CTCTCTGCCATTGCCTTCGA	60.108	20	20	22	262
7939392	2	p2	(AG)8	16	2712	2727	AGCCTTCCCACATCTTGCAA	59.887	20	TCCCTTCACTGAATACATCACAA	57.503	23	244	2579	2822	AGCCTTCCCACATCTTGCAA	59.887	20	TTCCCTTCACTGAATACATCACA	57.503	23	23	2579	2823	AGCCTTCCCACATCTTGCAA	59.887	20	TCCCTTCACTGAATACATCACAAA	58.125	24	24	2579	2822
7939383	1	p3	(AAG)5	15	1478	1492	ACCTGGCGAAATCCGAAAGT	59.964	20	ATCGGTGTCATCATCCGAGC	59.967	20	188	1415	1602	GGAAGACGAGGTCCCAACTG	60.037	20	ATCGGTGTCATCATCCGAGC	59.967	20	20	1335	1602	CTGGAAGACGAGGTCCCAAC	60.037	20	ATCGGTGTCATCATCCGAGC	59.967	20	20	1333	1602
7939375	1	p3	(AGA)10	30	36	65	GCCGATGCTTCTTCAGTAGT	57.698	20	AAGGTGATGGTGCGATGGAG	60.108	20	101	6	106	GCCGATGCTTCTTCAGTAGT	57.698	20	ACTTGGCATCTGGACTTGCA	59.889	20	20	6	224	GCCGATGCTTCTTCAGTAGT	57.698	20	AAAGGTGATGGTGCGATGGA	59.672	20	20	6	107
7939374	1	c	(TCA)5tcttcttcctcatcgtcttctc(CAT)6cgtcgtcg(TCA)7	84	255	338	TCAACCCAACAAACCCGACA	60.034	20	AGCAGGAAGTGGTGACGATG	60.037	20	264	101	364	TCAACCCAACAAACCCGACA	60.034	20	GCAGGAAGTGGTGACGATGA	60.037	20	20	101	363	TCAACCCAACAAACCCGACA	60.034	20	AATGGTGGAGCAGGAAGTGG	59.961	20	20	101	372
7939372	1	p3	(GCA)7	21	838	858	TTTCCGAGCGTTGTTCTCCA	59.895	20	CTGCTTGGTAACCACGTCCT	59.965	20	174	731	904	TTTCCGAGCGTTGTTCTCCA	59.895	20	GTAACCACGTCCTGCCGTTA	60.038	20	20	731	897	CAGAGCTTCTCACCTCCACG	60.109	20	CTGCTTGGTAACCACGTCCT	59.965	20	20	765	904
7939354	1	p3	(CAG)5	15	627	641	GCCCAGATTTCTCAGCTGGT	60.035	20	GGCTTGAACTTCCACCTGGT	60.179	20	235	563	797	GCCCAGATTTCTCAGCTGGT	60.035	20	TGGCTTGAACTTCCACCTGG	60.179	20	20	563	798	GCCCAGATTTCTCAGCTGGT	60.035	20	GTGGTTGTCCCAGAAGCAGT	60.179	20	20	563	777
7939348	1	p1	(A)12	12	350	361	GCATTCCAGTTCCCGGATGA	60.107	20	TGGTATTGCAGGCTTTGTTCG	59.461	21	126	292	417	GCATTCCAGTTCCCGGATGA	60.107	20	GGTATTGCAGGCTTTGTTCGT	59.46	21	21	292	416	GCATTCCAGTTCCCGGATGA	60.107	20	CAGGCTTTGTTCGTTACAGCA	59.398	21	21	292	409
7939334	1	c	(A)10tac(A)11	24	75	98	CCGGATTGCAAAGAGGAGGA	59.747	20	CCACTTTCTCCATTGCTGGC	59.471	20	171	0	170	TTGCAAAGAGGAGGAAGGGG	59.594	20	CCACTTTCTCCATTGCTGGC	59.471	20	20	5	170	TGCAAAGAGGAGGAAGGGGA	60.476	20	CCACTTTCTCCATTGCTGGC	59.471	20	20	6	170
7939305	1	p1	(A)15	15	177	191	CCCTAGAAGGCCAATGACCG	60.179	20	TTCTGCTCCAGTTGACGGTC	59.966	20	244	64	307	CCCTAGAAGGCCAATGACCG	60.179	20	CTTCTGCTCCAGTTGACGGT	59.966	20	20	64	308	CCCTAGAAGGCCAATGACCG	60.179	20	CTCCAGTTGACGGTCCTTCC	60.037	20	20	64	302
7939302	1	p1	(A)11	11	113	123	ACAAGTTTGGTACATACATGTTCCA	58.935	25	GGACGACGGTGGTGGTTTTA	60.25	20	239	22	260	TGCAAAACAAGTTTGGTACATACA	57.791	24	GGACGACGGTGGTGGTTTTA	60.25	20	20	16	260	ACAAGTTTGGTACATACATGTTCC	57.431	24	GGACGACGGTGGTGGTTTTA	60.25	20	20	22	260
7939302	2	p3	(GCA)7	21	264	284	TAAAACCACCACCGTCGTCC	60.25	20	TGTGGCCAGCGGTTAAATCT	59.962	20	126	241	366	TAAAACCACCACCGTCGTCC	60.25	20	AGATTGTGGCCAGCGGTTAA	59.962	20	20	241	370	TAAAACCACCACCGTCGTCC	60.25	20	TGCTCCTAGTTTTGCCCCTG	59.962	20	20	241	343
7939292	1	p3	(AAG)5	15	173	187	TTGTCCATGCAGAGGACCAC	59.963	20	TGCAAGGTGCTGGTGTTACA	60.107	20	137	147	283	GTTGTCCATGCAGAGGACCA	59.963	20	TGCAAGGTGCTGGTGTTACA	60.107	20	20	146	283	TGTTGTCCATGCAGAGGACC	59.963	20	TGCAAGGTGCTGGTGTTACA	60.107	20	20	145	283
7939278	1	p1	(A)15	15	236	250	AAACTGAAAAGAGGCCGGCT	60.179	20	GGGTGGTTAACTGTGGGGAG	59.962	20	134	159	292	AAACTGAAAAGAGGCCGGCT	60.179	20	CAAGACTCCGTGGTTGGACA	59.894	20	20	159	414	AAACTGAAAAGAGGCCGGCT	60.179	20	TGTCAAGACTCCGTGGTTGG	59.894	20	20	159	417
7939278	2	p2	(AG)7	14	1094	1107	TGGGCTTTGCATTGAAACCG	59.967	20	TTTTTCTTCTTCGCTGCATCAT	57.228	22	146	987	1132	TGCATTGAAACCGCTAACGC	60.11	20	TTTTTCTTCTTCGCTGCATCAT	57.228	22	22	994	1132	GGGAACGAAGATAGTGCGCT	60.179	20	TTTTTCTTCTTCGCTGCATCAT	57.228	22	22	1030	1132
7939276	1	p3	(ACC)6	18	876	893	AACGGGTCCCAGGTTGATTC	59.962	20	ACATTTCCTTCCGCCACACT	59.89	20	220	738	957	AGGAGGGTATAACGGGTCCC	60.105	20	ACATTTCCTTCCGCCACACT	59.89	20	20	728	957	AACGGGTCCCAGGTTGATTC	59.962	20	ACACATTTCCTTCCGCCACA	60.179	20	20	738	959
7939274	1	p5	(CTTCT)5	25	50	74	AAACCGAGTCCATTTCGTCT	57.166	20	AAGAACGATGCAGCAGACGA	60.038	20	255	27	281	AAACCGAGTCCATTTCGTCT	57.166	20	AACTGTGGGAGCATTGGAGG	59.961	20	20	27	159	AAACCGAGTCCATTTCGTCT	57.166	20	TGGGAGCATTGGAGGAGAGA	59.957	20	20	27	154
7939269	1	p3	(TGA)5	15	358	372	CCCCTTCCCCAAATCAGACA	59.296	20	ACAGTATCTTAACCTCCCTCCT	57.371	22	144	255	398	AAGACAGTTCTCAGGTGCGT	59.247	20	ACAGTATCTTAACCTCCCTCCT	57.371	22	22	284	398	TCCCCTTCCCCAAATCAGAC	59	20	ACAGTATCTTAACCTCCCTCCT	57.371	22	22	254	398
7939259	1	p1	(A)10	10	374	383	TCGTCTTGATTTAATACCGCACC	59.133	23	CAGGGTCGATTCCTGGTTTCA	59.997	21	221	258	478	CGTCTTGATTTAATACCGCACCT	59.131	23	CAGGGTCGATTCCTGGTTTCA	59.997	21	21	259	478	CGTCTTGATTTAATACCGCACC	57.808	22	CAGGGTCGATTCCTGGTTTCA	59.997	21	21	259	478
7939252	1	p1	(T)10	10	303	312	AAGGTGGACTGCATGAGTGG	59.963	20	ACCATCCTCATCACTGTCAGC	59.791	21	242	116	357	AAGGTGGACTGCATGAGTGG	59.963	20	TGCCTTGCATGTCATCATCCA	60.341	21	21	116	382	AAGGTGGACTGCATGAGTGG	59.963	20	TCTCCCAATACTTGCCTTGCA	59.646	21	21	116	394
7939248	1	p1	(A)10	10	306	315	TGGTGACACTTGACTAGCTGG	59.656	21	TGCACAGGCTCAAGACACAT	59.891	20	216	261	476	TGGTGACACTTGACTAGCTGG	59.656	21	ATGCACAGGCTCAAGACACA	59.891	20	20	261	477	GGTGACACTTGACTAGCTGGT	59.655	21	TGCACAGGCTCAAGACACAT	59.891	20	20	262	476
7939223	2	p3	(GCA)5	15	163	177	CCCCCACCAGAGAACAACTC	59.963	20	TGTGTTGGCTAAGGTTGCGT	60.465	20	230	93	322	GGATCTCACTGTCGACGTGG	60.179	20	TGTGTTGGCTAAGGTTGCGT	60.465	20	20	70	322	CCCCCACCAGAGAACAACTC	59.963	20	TTGTGTTGGCTAAGGTTGCG	59.334	20	20	93	323
7939221	1	p2	(TG)6	12	159	170	AGTGCTTGTTTCCAGTCCCT	59.153	20	TGTGACCAATTCCACCAGACT	59.226	21	148	121	268	AGTGCTTGTTTCCAGTCCCTT	59.785	21	TGTGACCAATTCCACCAGACT	59.226	21	21	121	268	AAGTGCTTGTTTCCAGTCCCT	59.785	21	TGTGACCAATTCCACCAGACT	59.226	21	21	120	268
7939193	1	p3	(CCA)5	15	44	58	ACAACCCTCCACCTCCAGAT	60.179	20	GGAGGAGGATGTTTGTGGGG	60.034	20	148	21	168	ACAACCCTCCACCTCCAGAT	60.179	20	GGGGTGGAGGAGGATGTTTG	60.034	20	20	21	173	ACAACCCTCCACCTCCAGAT	60.179	20	AGGATGTTTGTGGGGCTCTG	59.961	20	20	21	163
7939191	1	p1	(A)10	10	124	133	TTCGCAATACCCTCGTCACT	59.107	20	TGCTCTCTTCACTGCCACAG	59.966	20	202	1	202	TTCGCAATACCCTCGTCACT	59.107	20	CCTTGCTCTCTTCACTGCCA	59.964	20	20	1	205	TTCGCAATACCCTCGTCACT	59.107	20	ACCTTGCTCTCTTCACTGCC	59.964	20	20	1	206
7939185	1	p3	(CCG)7	21	383	403	GATCGATTTCGGCTGCTTCG	59.769	20	AGTGGAGGAGAAGAAGGCCA	60.179	20	199	305	503	TAGATCAGATCGCTCGCTGC	59.76	20	AGTGGAGGAGAAGAAGGCCA	60.179	20	20	230	503	TGCTAGATCAGATCGCTCGC	59.76	20	AGTGGAGGAGAAGAAGGCCA	60.179	20	20	227	503
7939184	1	c	(TGG)5tgatggtggtggtgatgggggtggccttctctctcctctaaaaagtcttcctccctctcgaagcggtggtga(TGG)6	105	234	338	GCCATGGGTGAAGAACTTGC	59.755	20	GTGGGAGGTCAACGGTATGG	60.108	20	187	181	367	ATCTTACCCAGAAACCCGGC	59.745	20	AATACAAGGGATCCGGCGAC	59.894	20	20	203	476	ATCTTACCCAGAAACCCGGC	59.745	20	ACGAATACAAGGGATCCGGC	59.894	20	20	203	479
7939160	1	p2	(AG)7	14	31	44	CCACTCCACAACGAAGAAGAGA	59.964	22	ACCACTTGAGCTTCTCACGG	59.966	20	217	2	218	TCCACTCCACAACGAAGAAGAG	59.964	22	ACCACTTGAGCTTCTCACGG	59.966	20	20	1	218	TCCACTCCACAACGAAGAAGA	58.964	21	ACCACTTGAGCTTCTCACGG	59.966	20	20	1	218
7939130	1	p1	(T)10	10	334	343	AGGCTCTTCTCAGTGGGACC	60.907	20	CACCAGCAACAAGGTTCTGC	59.969	20	122	297	418	TGAAGGCTCTTCTCAGTGGG	59.02	20	CACCAGCAACAAGGTTCTGC	59.969	20	20	294	418	AAGGCTCTTCTCAGTGGGAC	59.02	20	CACCAGCAACAAGGTTCTGC	59.969	20	20	296	418
7939121	1	p2	(CT)9	18	752	769	GCTGGCCACTCTATTCTGCT	59.82	20	AGCTGGACATCTGGAAACGG	60.036	20	255	707	961	TTTATCGAGGCCCGGTGAAC	60.108	20	ACCTTGTCAGCCATGGGATC	59.743	20	20	643	922	TGAGTACCCTTCCTTCCCGT	59.884	20	CAACCTTGTCAGCCATGGGA	60.251	20	20	665	924
7939105	1	p2	(AG)6	12	37	48	CCACTTTCTTCTCATTTTGCCTGT	59.962	24	CGCCTCCTCTGATGTGCTAG	59.968	20	100	7	106	CCACTTTCTTCTCATTTTGCCTGT	59.962	24	TTGAGGATTCCGGGTGTTGG	59.962	20	20	7	161	CCACTTTCTTCTCATTTTGCCTGT	59.962	24	ACCACTGGAACCGCAATGAT	59.962	20	20	7	271
7939103	1	p1	(T)10	10	133	142	TTTCGAAGTTCGCACTCGTT	58.437	20	TCGGAAAAACCCTCGTGTCT	59.246	20	256	71	326	TTTTCGAAGTTCGCACTCGT	58.437	20	TCGGAAAAACCCTCGTGTCT	59.246	20	20	70	326	CCGTGTCGTGGCAAGTACTA	59.758	20	TCGCTGTAAATGGCTGACAA	57.823	20	20	6	190
7939058	1	p3	(TCT)6	18	37	54	TCAGATCAACCCTCTTCTCCT	57.518	21	TGCTCAGCTGTAAGGTTCCC	59.675	20	277	12	288	TCAGATCAACCCTCTTCTCCT	57.518	21	GCTCAGCTGTAAGGTTCCCT	59.384	20	20	12	287	TCAGATCAACCCTCTTCTCCTT	58.204	22	TGCTCAGCTGTAAGGTTCCC	59.675	20	20	12	288
7939058	2	p3	(CTG)6	18	695	712	TCTTCCATGAAGCGTTCGGC	61.019	20	CCATACTTTCCCGCCATCGT	60.179	20	266	672	937	TCTTCCATGAAGCGTTCGGC	61.019	20	ACCCATACTTTCCCGCCATC	59.817	20	20	672	939	TCTTCCATGAAGCGTTCGGC	61.019	20	AAACCCATACTTTCCCGCCA	59.594	20	20	672	941
7939052	2	p3	(GGC)5	15	1681	1695	TATACCCAGCTGGACCCGAA	60.032	20	TGCGAGGATAATCGGAGCAG	59.685	20	275	1484	1758	GAGCAAGAGTGGTGGTCGAA	59.966	20	TGCGAGGATAATCGGAGCAG	59.685	20	20	1652	1758	AGCAAGAGTGGTGGTCGAAG	59.966	20	TGCGAGGATAATCGGAGCAG	59.685	20	20	1653	1758
7939044	1	p3	(CCA)5	15	1431	1445	CAACCAAGGCCAAGAAGCAC	59.967	20	ATGGAGGAAGGACGGAAGGA	59.957	20	270	1223	1492	GGCGACGTTCCTTACACTCA	60.039	20	ATGGAGGAAGGACGGAAGGA	59.957	20	20	1264	1492	CAACCAAGGCCAAGAAGCAC	59.967	20	TGGAGGAAGGACGGAAGGAA	60.179	20	20	1223	1491
7939044	2	p1	(A)10	10	1696	1705	CCGGAAGTTGTCTCCTGCAA	60.25	20	TGTCCTTCTGCACATCTTCCC	59.996	21	217	1558	1774	CCGGAAGTTGTCTCCTGCAA	60.25	20	GTCCTTCTGCACATCTTCCCT	59.72	21	21	1558	1773	CCGGAAGTTGTCTCCTGCAA	60.25	20	CCCCTACCCCCAAATCTCAT	58.466	20	20	1558	1798
7939024	1	p3	(AAG)5	15	186	200	CGCCACTGCAAATGTTTCCA	59.968	20	GTGGTGTCTCTTTGGGCTCT	59.602	20	225	83	307	ACAGTAATCCGTGCCTCAGC	60.108	20	GTGGTGTCTCTTTGGGCTCT	59.602	20	20	64	307	AGAAGTCCCCAAGGCAACAG	59.889	20	GTGGTGTCTCTTTGGGCTCT	59.602	20	20	48	307
7939017	1	p3	(AGA)6	18	758	775	TGCAAATGTGAAGGCCCTCT	59.887	20	GATGATCCTGCCAAACCCCT	59.74	20	214	585	798	TGCAAATGTGAAGGCCCTCT	59.887	20	AGATGATCCTGCCAAACCCC	59.74	20	20	585	799	CCATTGAAGCACATCCGAGC	59.62	20	GATGATCCTGCCAAACCCCT	59.74	20	20	674	798
7938970	1	p3	(GGA)5	15	546	560	AGCTGTTGCCATTGCCATTG	60.037	20	CGCCGATGCATCTCTAACCT	59.967	20	211	412	622	AGCTGTTGCCATTGCCATTG	60.037	20	AACCTTCCTCTTCTGCCGTG	59.965	20	20	412	594	AGAGGATGGACGACTGGGAA	59.959	20	CGCCGATGCATCTCTAACCT	59.967	20	20	498	622
7938956	1	p3	(GCA)5	15	1018	1032	GTTTTGGTGAACCGTGAGCC	59.97	20	ACTCCTTCGTCCCCATCATG	59.167	20	213	857	1069	GTTTTGGTGAACCGTGAGCC	59.97	20	CTCCTTCGTCCCCATCATGA	58.877	20	20	857	1068	GTTTTGGTGAACCGTGAGCC	59.97	20	AACTCCTTCGTCCCCATCATG	59.79	21	21	857	1070
7938944	1	c	(GAA)6gatgatgatgat(GAA)7	51	452	502	ACCTGTTGCTGAGGAAGTGG	59.891	20	CACCGCCTCCAACAATCTCT	60.036	20	121	420	540	TCGGTTCTCACACGGTTTGT	59.824	20	CACCGCCTCCAACAATCTCT	60.036	20	20	319	540	ACCTGTTGCTGAGGAAGTGG	59.891	20	TTCTCAACACCACGGACACC	60.179	20	20	420	556
7938943	1	p1	(T)15	15	280	294	AGCCCCCACAATCCACAAAA	60.105	20	GTCCCCCTGTCCTTCTTTGG	59.962	20	218	198	415	AGCCCCCACAATCCACAAAA	60.105	20	TGTGAAGCAGGCCCAAGAAA	60.106	20	20	198	473	ACCCACACCACCAACAACAA	60.252	20	GTCCCCCTGTCCTTCTTTGG	59.962	20	20	153	415
7938925	1	p2	(AT)7	14	995	1008	CGGTGCTGTCTGTGTTTGTG	59.972	20	GCCTGATACCCTGCACTTCA	59.747	20	260	809	1068	AAACTTGGACTTCGGGGCAA	60.106	20	GCCTGATACCCTGCACTTCA	59.747	20	20	887	1068	AAAACTTGGACTTCGGGGCA	60.106	20	GCCTGATACCCTGCACTTCA	59.747	20	20	886	1068
7938897	1	p1	(T)10	10	197	206	CACTGCAGTGCTTGGTTGTG	60.249	20	TGTCAACACTCGCAGGTTCA	59.823	20	277	147	423	CAGTGCTTGGTTGTGCATCG	60.386	20	TGTCAACACTCGCAGGTTCA	59.823	20	20	152	423	CACTGCAGTGCTTGGTTGTG	60.249	20	CCAGGTGGTAAGGATGCCAA	59.669	20	20	147	342
7938888	1	p1	(A)12	12	209	220	CCAACACCGGGGGTTTAGAA	59.889	20	AAAAAGTGATTCGCGCCGTC	60.11	20	222	182	403	CCCGGGAATGAAAAATGGGC	59.822	20	AAAAAGTGATTCGCGCCGTC	60.11	20	20	132	403	AACCAACACCGGGGGTTTAG	60.179	20	AAAAAGTGATTCGCGCCGTC	60.11	20	20	180	403
7938885	1	p1	(T)12	12	1849	1860	GAAATCTGGCGTGGTTGCTC	59.831	20	AAACGTATACGACCAGCCGA	59.189	20	198	1704	1901	AACAGGAAAGCTCCACGGTC	60.25	20	AAACGTATACGACCAGCCGA	59.189	20	20	1644	1901	ACTCCATGAGGCTGCGAAAT	59.746	20	AAACGTATACGACCAGCCGA	59.189	20	20	1689	1901
7938870	1	p3	(GAA)6	18	753	770	GCGGGAGTAGATGAAGTCGG	59.969	20	TACCCAGCAGTCCAAACCAC	59.89	20	122	693	814	AGCTTGGAAAGTCATGGCGA	59.963	20	TACCCAGCAGTCCAAACCAC	59.89	20	20	655	814	ATTGGTAGATGCAGCGGGAG	59.893	20	TACCCAGCAGTCCAAACCAC	59.89	20	20	680	814
7938863	1	p3	(TCT)5	15	105	119	CGCTTCTTTATCGGTGCAGC	59.973	20	TTAGACGCTTGCGTTTGCTG	59.765	20	215	52	266	GCGCTTCTTTATCGGTGCAG	59.973	20	TTAGACGCTTGCGTTTGCTG	59.765	20	20	51	266	CGCTTCTTTATCGGTGCAGC	59.973	20	ATCTGGAACTGGACGTCGTG	59.756	20	20	52	304
7938853	1	p3	(TGC)9	27	176	202	CGTGAAACACTTGCAGGCAA	59.9	20	AAATCCTGGAGAGGCAGCAC	60.035	20	203	61	263	CGTGAAACACTTGCAGGCAA	59.9	20	CAAATCCTGGAGAGGCAGCA	60.035	20	20	61	264	CGTGAAACACTTGCAGGCAA	59.9	20	CAGCAAATCCTGGAGAGGCA	60.035	20	20	61	267
7938852	1	p1	(T)11	11	53	63	ACAGATGGATCAAACCAAAGTCA	58.271	23	GAGCTCATGGTGAAGCTGGT	60.036	20	191	8	198	ACAGATGGATCAAACCAAAGTCA	58.271	23	TGGAGCTCATGGTGAAGCTG	60.036	20	20	8	200	ACAGATGGATCAAACCAAAGTCA	58.271	23	GCTGATCCCCAAACGTGAGA	60.036	20	20	8	223
7938831	1	p3	(CGT)5	15	1335	1349	GGTGAAGTGGAGACGACTCG	60.11	20	GGACAGGAGGACCACTACCT	59.959	20	272	1288	1559	CGGTGAAGTGGAGACGACTC	60.11	20	GGACAGGAGGACCACTACCT	59.959	20	20	1287	1559	TGCACTCTCCCCTATCTCCC	60.105	20	CACTCCGACTCCGACTTCAG	59.831	20	20	1180	1455
7938799	1	p3	(TCT)5	15	606	620	CAGATGTGAGGGTGTTGCCT	59.963	20	TCCACACACATCGAAACCACA	60.134	21	136	539	674	CTTCGATGTCGCACAGCAAG	59.906	20	TCCACACACATCGAAACCACA	60.134	21	21	557	674	AAGACCAGTTGGAGCAAGGG	59.889	20	TCCACACACATCGAAACCACA	60.134	21	21	411	674
7938776	1	p3	(TGG)5	15	166	180	TAATGTTGCGGCGTCTCCTT	60.037	20	TTCAGGGCCACGTCATTACC	60.036	20	106	116	221	TAATGTTGCGGCGTCTCCTT	60.037	20	CAAGGATGCGACCAAGGAGT	60.036	20	20	116	304	AGCAAAGTATGACCCCGCAA	59.962	20	TTCAGGGCCACGTCATTACC	60.036	20	20	61	221
7938770	1	p3	(ACA)6	18	84	101	ACACACCTCACCTCATGGAG	59.02	20	ATCGCCCAACAAACCTACGT	59.964	20	150	32	181	ACACACCTCACCTCATGGAG	59.02	20	AGTGATCGCCCAACAAACCT	59.89	20	20	32	185	ACACACCTCACCTCATGGAG	59.02	20	CAGTGATCGCCCAACAAACC	59.759	20	20	32	186
7938769	1	p4	(ATCC)5	20	144	163	TCATCACGACTCATCAAGCCT	59.173	21	AGCCGGTAGTGATGTTTCCG	60.108	20	169	54	222	TCATCACGACTCATCAAGCCT	59.173	21	GCCGGTAGTGATGTTTCCGA	60.109	20	20	54	221	TCATCACGACTCATCAAGCCT	59.173	21	GAGTGGAGGAGTCGAAGCAG	59.828	20	20	54	319
7938767	1	p3	(CAG)6	18	202	219	TCATGAAGAAGCAGGCTGGG	60.035	20	AGTGGGTGAAACCGTCTGTC	59.894	20	107	178	284	TCATGAAGAAGCAGGCTGGG	60.035	20	CGAGGTTTTACCAGGCCGTA	59.753	20	20	178	307	TCATGAAGAAGCAGGCTGGG	60.035	20	CCTCGAGGTTTTACCAGGCC	60.393	20	20	178	310
7938762	1	p2	(TA)6	12	348	359	TGCTGATGTGCTGCGTAGAA	60.037	20	AGACACAGCAAGGTCCTGAA	58.868	20	217	172	388	TTGCTGATGTGCTGCGTAGA	60.037	20	AGACACAGCAAGGTCCTGAA	58.868	20	20	171	388	TCTTTGGCTCTACCCCCTGA	59.882	20	AGACACAGCAAGGTCCTGAA	58.868	20	20	125	388
7938755	1	p3	(CCA)5	15	816	830	AACTGGTCAAGTCTGCCAGG	59.891	20	CGACAGTCTGCTCCTTGTGT	59.967	20	230	662	891	GCCCCGATGATGAAGACAGT	59.821	20	CGACAGTCTGCTCCTTGTGT	59.967	20	20	722	891	GCCCCGATGATGAAGACAGT	59.821	20	AAGGTCCAGAGCTCCTCACT	59.884	20	20	722	962
7938739	1	c	(CT)13tgttccagttgcaaatgttggagcgt(AG)6	64	998	1061	ATGAGCATTGACGCAGAGCT	60.108	20	CTCCAATTAGCAGGCACCCA	60.034	20	155	951	1105	AGCGGAGGATGAGCATTGAC	60.179	20	CTCCAATTAGCAGGCACCCA	60.034	20	20	943	1105	GACAAGCGGAGGATGAGCAT	60.179	20	CTCCAATTAGCAGGCACCCA	60.034	20	20	939	1105
7938664	1	p2	(AT)6	12	364	375	TTGCGTCCACCAGTGATCTC	60.037	20	CCTGCATTACAAAACACAAAGGT	58.308	23	215	213	427	GCGCAAACTTCTTCGACCAA	59.693	20	CCTGCATTACAAAACACAAAGGT	58.308	23	23	287	427	GTGGCGCAAACTTCTTCGAC	60.384	20	CCTGCATTACAAAACACAAAGGT	58.308	23	23	284	427
7938659	1	p2	(AG)6	12	158	169	GGCGGCTTCTTCTTCTAGCA	60.108	20	GTACATCCGAGCCGTCTGAG	59.97	20	211	46	256	GGCGGCTTCTTCTTCTAGCA	60.108	20	GTGGTAGTACATCCGAGCCG	59.97	20	20	46	262	GGCGGCTTCTTCTTCTAGCA	60.108	20	AAGCAGCTCCACGTACTTCC	60.037	20	20	46	193
7938655	1	p3	(GTG)5	15	496	510	GAACCGGTGGAAAGGGGAAA	60.179	20	AGCAGCACACCCTTTATGGT	59.594	20	175	398	572	ATTGAACCGGTGGAAAGGGG	60.252	20	AGCAGCACACCCTTTATGGT	59.594	20	20	395	572	ACCGGTGGAAAGGGGAAAAA	59.738	20	AGCAGCACACCCTTTATGGT	59.594	20	20	400	572
7938650	1	p3	(GAA)5	15	2166	2180	GAGAGTGTGAGTCCGTTCCG	60.11	20	CCAGCACAGCCATCTCCATT	60.395	20	251	1963	2213	ATGAGGACTTGGAAGGGGGA	59.879	20	CCAGCACAGCCATCTCCATT	60.395	20	20	2034	2213	GGAGACGAGGAACAGATGCC	60.179	20	CCAGCACAGCCATCTCCATT	60.395	20	20	2072	2213
7938630	1	p3	(TGC)6	18	193	210	ACTGCATCAGCGACATCCAT	59.82	20	AGGGACCTCAGATGACACATC	58.885	21	171	80	250	AGCGACATCCATTTGCTCCT	59.746	20	AGGGACCTCAGATGACACATC	58.885	21	21	88	250	ACTGCATCAGCGACATCCAT	59.82	20	AGCTTCTAGGGACCTCAGATGA	59.754	22	22	80	257
7938623	1	p3	(CTT)5	15	46	60	TGGCTAAACCCTTATTAATAATCACTT	57.07	27	CTGCACTGGTATTGCCCTGA	60.035	20	150	2	151	TTGGCTAAACCCTTATTAATAATCACT	57.07	27	CTGCACTGGTATTGCCCTGA	60.035	20	20	1	151	TGGCTAAACCCTTATTAATAATCACTT	57.07	27	GGGAGGAGACCTGCAACTTC	60.036	20	20	2	195
7938623	2	p3	(AGA)5	15	1321	1335	TGCACAACCAACTGTGTCTCT	60.065	21	TGCATTTTCTCTCTCTCCCTCC	59.497	22	252	1110	1361	ACTGCACAACCAACTGTGTC	58.905	20	TGCATTTTCTCTCTCTCCCTCC	59.497	22	22	1108	1361	GCACAACCAACTGTGTCTCTG	59.668	21	TGCATTTTCTCTCTCTCCCTCC	59.497	22	22	1111	1361
7938616	1	p2	(TG)6	12	113	124	CGTGTCTACTATACGTATGTGTGTG	59.1	25	AGGAAGGCATTACTATGACGGAC	59.93	23	226	83	308	CGTGTCTACTATACGTATGTGTGTG	59.1	25	GGTCATTGATCCAAAAGGAAGGC	60.119	23	23	83	323	CGTGTCTACTATACGTATGTGTGTG	59.1	25	GGAAGGCATTACTATGACGGACA	60.181	23	23	83	307
7938606	1	p3	(AGA)8	24	296	319	ACCTGGATTTGGTGGGGAAG	59.591	20	CTCGGATCGCAAACTGCATT	59.271	20	183	268	450	CCTGGATTTGGTGGGGAAGA	59.296	20	CTCGGATCGCAAACTGCATT	59.271	20	20	269	450	ACCTGGATTTGGTGGGGAAG	59.591	20	CTCGGATCGCAAACTGCATTT	59.869	21	21	268	450
7938603	1	p2	(AG)8	16	685	700	TACAACGTCCGTTCCCTGTG	59.968	20	GTGGACTTGGAGACTCGCAA	59.966	20	197	636	832	TACAACGTCCGTTCCCTGTG	59.968	20	TTGTGGACTTGGAGACTCGC	59.966	20	20	636	834	TACAACGTCCGTTCCCTGTG	59.968	20	CAATGTGTAGAGCGTGCGTG	59.906	20	20	636	865
7938603	2	p2	(GA)6	12	876	887	GCGAGTCTCCAAGTCCACAA	59.966	20	TTGTGTGCCTCCAAGCGTAT	59.964	20	176	815	990	TTGCGAGTCTCCAAGTCCAC	59.966	20	TTGTGTGCCTCCAAGCGTAT	59.964	20	20	813	990	CACGCACGCTCTACACATTG	59.906	20	TTGTGTGCCTCCAAGCGTAT	59.964	20	20	846	990
7938595	1	p1	(T)14	14	1816	1829	GCATGGGAGTCGTCGTCTAC	60.249	20	AGAACACGGTTTACAAGAAACTCA	58.82	24	162	1716	1877	GCATGGGAGTCGTCGTCTAC	60.249	20	ACACAAAAGAACACGGTTTACAAGA	59.818	25	25	1716	1884	TAACAGATGCGTGCATGGGA	59.748	20	AGAACACGGTTTACAAGAAACTCA	58.82	24	24	1704	1877
7938570	1	c	(A)14ngtatcaatctc(A)13	39	103	141	GCTCTGGTTCCATGACTCCC	60.107	20	TTGTCCCAATCGGCACTCAG	60.322	20	273	22	294	GCTCTGGTTCCATGACTCCC	60.107	20	CTTGTCCCAATCGGCACTCA	60.322	20	20	22	295	TGACTCCCAATTGAACGCCT	59.6	20	GATCCTTGGGTCCTTGTCCC	59.744	20	20	34	307
7938565	1	p3	(GAG)6	18	485	502	GTGTTTGAGGGCAATTCCGG	59.756	20	CCTCCTCCTCACCCTCTTCA	59.958	20	274	457	730	GTGTTTGAGGGCAATTCCGG	59.756	20	CCCTCCTCCTCACCCTCTTC	60.689	20	20	457	731	TGTTTGAGGGCAATTCCGGG	60.898	20	CCTCCTCCTCACCCTCTTCA	59.958	20	20	458	730
7938558	1	p3	(GCC)7	21	514	534	TTGATCTCCTGACACGTGGC	60.037	20	CGGCTTCCACATCCTCTCTC	59.896	20	239	360	598	TCGTAAAGAGAGCTCGACGC	59.903	20	CGGCTTCCACATCCTCTCTC	59.896	20	20	402	598	CAGAACTCTCGCCAGACTCC	59.828	20	CGGCTTCCACATCCTCTCTC	59.896	20	20	329	598
7938498	1	p1	(A)10	10	1342	1351	GGACCACAACGTCTTGGTCT	59.894	20	CCCCGAGACCCGAAATTCAA	60.036	20	165	1296	1460	AGGACCACAACGTCTTGGTC	59.894	20	CCCCGAGACCCGAAATTCAA	60.036	20	20	1295	1460	CCGCCAACTACAATCCCGAT	60.179	20	CCCCGAGACCCGAAATTCAA	60.036	20	20	1251	1460
7938495	1	p3	(AGA)7	21	1136	1156	GCTTCTGAAGTTCCCGTCGA	60.039	20	TTTTTCAGCAACCCACCAGC	59.536	20	266	1025	1290	GCTTCTGAAGTTCCCGTCGA	60.039	20	CGGAAGTGTAGCAGCGACAA	60.666	20	20	1025	1252	GCTTCTGAAGTTCCCGTCGA	60.039	20	TTGTCGGAAGTGTAGCAGCG	60.666	20	20	1025	1256
7938488	1	p1	(T)11	11	1642	1652	CGTTTGGCATTTGCGAGGTA	59.48	20	AGCGGTGGTTTTAACTTGACA	58.354	21	267	1450	1716	CGGACTGGAAGACTTGCTCT	59.394	20	AATCGTGGCCACTACAAACT	57.439	20	20	1473	1741	TTTGGCATTTGCGAGGTAGC	59.474	20	AGCGGTGGTTTTAACTTGACA	58.354	21	21	1452	1716
7938455	1	c	(CA)8cctttg(TC)6	34	250	283	AAGGGTATATCACGCACGCA	59.538	20	GCCATTCATCATCCAGGAGACT	59.894	22	178	227	404	AAGGGTATATCACGCACGCA	59.538	20	AGCCATTCATCATCCAGGAGAC	59.894	22	22	227	405	AAGGGTATATCACGCACGCA	59.538	20	ACAAGCCATTCATCATCCAGGA	59.757	22	22	227	408
7938453	1	c	(AGA)5acagaatccacatcatttgagtctgattcggtctgttctcttcttatccatagcgttacaactacacg(GGT)6	101	145	245	GCAAGTTGCAGACACAAGCA	59.899	20	GCTCCCACAGTTGAGGTACC	60.036	20	212	59	270	GCAAGTTGCAGACACAAGCA	59.899	20	GGCTCCCACAGTTGAGGTAC	60.036	20	20	59	271	GCAAGTTGCAGACACAAGCA	59.899	20	ATTGGCTCCCACAGTTGAGG	59.961	20	20	59	274
7938446	1	p3	(TCT)5	15	2141	2155	CTCCTTCGCGACATCAGGTT	60.109	20	GCTAAGGAGGTGCAGAGCTC	60.179	20	276	2037	2312	TCCTTCGCGACATCAGGTTC	60.109	20	GCTAAGGAGGTGCAGAGCTC	60.179	20	20	2038	2312	CGCGACATCAGGTTCAGAGT	60.109	20	GCTAAGGAGGTGCAGAGCTC	60.179	20	20	2043	2312
7938443	1	c	(AAC)5ac(TAA)5	32	92	123	TGCTCCATCTTATCCGCAACT	59.514	21	TGCATGCATGGGAAACTAGC	58.895	20	146	15	160	TGCTCCATCTTATCCGCAACT	59.514	21	AGTTTGGCTTTGCAGTTGGT	58.806	20	20	15	199	TGCTCCATCTTATCCGCAACT	59.514	21	TGTTGCATGCATGGGAAACT	58.66	20	20	15	163
7938435	1	p3	(ACA)5	15	560	574	CTTCACCTCTACCGCGGATC	59.969	20	GGTCTGCTGGTGTTGGTCAT	60.251	20	205	443	647	CTTCACCTCTACCGCGGATC	59.969	20	GAGAGACTCACCGTTGCTGT	59.684	20	20	443	608	ACGGCTTGTACGGACATGAG	60.109	20	GAGAGACTCACCGTTGCTGT	59.684	20	20	355	608
7938435	2	p3	(AGC)6	18	812	829	GCTCCGACGATGAGGACATT	59.897	20	AACCTGGTATCGCTCAAGCC	60.108	20	106	751	856	TACCTACACCACCACCACCA	60.105	20	AACCTGGTATCGCTCAAGCC	60.108	20	20	731	856	GCTCCGACGATGAGGACATT	59.897	20	CCTGGTATCGCTCAAGCCTT	59.821	20	20	751	854
7938435	3	p1	(A)11	11	1243	1253	CCAGCAGGAGTTTGAGGAGG	60.036	20	TGATAAATAGCACCCGAAACACT	58.161	23	196	1085	1280	TACAGACGCCTACGGTCAGA	60.036	20	TGATAAATAGCACCCGAAACACT	58.161	23	23	1064	1280	CGATACAGACGCCTACGGTC	60.041	20	TGATAAATAGCACCCGAAACACT	58.161	23	23	1061	1280
7938415	1	p3	(ATC)7	21	44	64	CCGACCAAAGCCACGAAGAA	60.883	20	CATTGAGAGGGACCGGGTTC	60.108	20	183	1	183	CCGACCAAAGCCACGAAGAA	60.883	20	ATTGAGAGGGACCGGGTTCT	60.253	20	20	1	182	CCGACCAAAGCCACGAAGAA	60.883	20	TGAGAGGGACCGGGTTCTAC	60.324	20	20	1	180
7938406	1	p3	(AAC)5	15	1545	1559	AACTCTGGACGTGCAGATGG	60.037	20	GCGGGAAAGGGGGATTACAA	60.034	20	270	1509	1778	AACTCTGGACGTGCAGATGG	60.037	20	TCCAATGCCGCAGACAAGAT	60.035	20	20	1509	1613	GTAAGTCCAGCCTGCCCTTT	59.962	20	TCCAATGCCGCAGACAAGAT	60.035	20	20	1401	1613
7938397	1	p3	(GTG)5	15	53	67	CCGAGAGTCAAGATCAGCCG	60.249	20	CAACCACCTTCATCTCCCCC	60.034	20	153	29	181	CCGAGAGTCAAGATCAGCCG	60.249	20	CCTTCATCTCCACCACCACC	60.035	20	20	29	136	CCGAGAGTCAAGATCAGCCG	60.249	20	CCACCTTCATCTCCACCACC	60.035	20	20	29	139
7938394	1	p1	(A)10	10	188	197	ACAGACACTGAGACAGGGGT	60.105	20	TCACTGCTGTTTTAGGCCCC	60.251	20	239	79	317	ACAGACACTGAGACAGGGGT	60.105	20	CACTGCTGTTTTAGGCCCCT	60.251	20	20	79	316	ACAGACACTGAGACAGGGGT	60.105	20	GCATTGCATCACGGTGTCAT	59.547	20	20	79	235
7938391	1	p3	(CTT)5	15	153	167	AGAGGTGTCGCCGATAGAGT	60.107	20	AACGGCCATGCTTGTCACTA	59.964	20	149	93	241	GCAGCACTCGATTTTCGCTC	60.247	20	AACGGCCATGCTTGTCACTA	59.964	20	20	37	241	AGAGGTGTCGCCGATAGAGT	60.107	20	ACGGCCATGCTTGTCACTAT	59.747	20	20	93	240
7938388	1	p3	(AAC)6	18	893	910	TCCCACCCCGACTCCATTAT	60.031	20	GTCCACATGAGCCTTCACCA	59.963	20	121	843	963	TCCCACCCCGACTCCATTAT	60.031	20	TGTCCACATGAGCCTTCACC	59.963	20	20	843	964	CACCCCGACTCCATTATCGG	59.966	20	GTCCACATGAGCCTTCACCA	59.963	20	20	846	963
7938381	1	p1	(T)14	14	1414	1427	AGCTACGCTACTGTTGGAGC	59.826	20	CACGACACGACAGACAAACG	59.774	20	206	1336	1541	AGCTACGCTACTGTTGGAGC	59.826	20	AGCATTCAGACACGACACGA	59.686	20	20	1336	1556	GTTGGAGCCGTTGAGTAGCA	60.32	20	CACGACACGACAGACAAACG	59.774	20	20	1348	1541
7938357	1	p3	(GCC)5	15	131	145	TGCTCTTCCATCTCCCCTGA	59.957	20	GTCTGGTCGGAGTCGGATTC	59.899	20	177	73	249	TGCTCTTCCATCTCCCCTGA	59.957	20	TTCGGAGTAGGAGGAGACGG	60.107	20	20	73	193	TGCTCTTCCATCTCCCCTGA	59.957	20	CGGTTCGGAGTAGGAGGAGA	60.107	20	20	73	196
7938333	1	p3	(CTT)5	15	237	251	TTTAGGTCCGGTCCTAGCCC	60.689	20	GTCCCTGCTCTTCTTTGCCT	59.963	20	178	194	371	CTTTAGGTCCGGTCCTAGCC	59.249	20	GTCCCTGCTCTTCTTTGCCT	59.963	20	20	193	371	CCTTTAGGTCCGGTCCTAGC	59.249	20	GTCCCTGCTCTTCTTTGCCT	59.963	20	20	192	371
7938323	1	p1	(T)13	13	363	375	AAGGCCACAGTTCAGCAAGA	59.817	20	ACTCAGCATTCCACTTTGGT	57.336	20	272	152	423	AGAAGGCCACAGTTCAGCAA	59.817	20	ACTCAGCATTCCACTTTGGT	57.336	20	20	150	423	AGGCCACAGTTCAGCAAGAT	59.597	20	ACTCAGCATTCCACTTTGGT	57.336	20	20	153	423
7938316	1	p2	(GA)20	40	74	113	TCGGAATAAATTGCAGTTTGGAACT	59.757	25	TCCCACACAACCAGCTGTAC	59.892	20	232	0	231	TCGGAATAAATTGCAGTTTGGAACT	59.757	25	AAGAGTCAACCACCACCTGC	60.179	20	20	0	269	TCGGAATAAATTGCAGTTTGGAACT	59.757	25	CCCACACAACCAGCTGTACA	60.179	20	20	0	230
7938315	1	p2	(TC)8	16	32	47	GTCTCTTCCCCCTCCTCCTC	60.398	20	GAGGGGCTGCTGGAGAAATT	60.034	20	138	0	137	GTCTCTTCCCCCTCCTCCTC	60.398	20	ATCTGTTGTTGGAGGGGCTG	59.961	20	20	0	148	GTCTCTTCCCCCTCCTCCTC	60.398	20	GTAGCGTAGGGACGATCTGC	60.04	20	20	0	184
7938312	1	p1	(A)11	11	1054	1064	GGTCGCCCCACAAAGAAAAC	59.968	20	AGTTTTCAACAGTGTACGTGTGT	59.002	23	251	840	1090	TACGGCTTCATGGCAAAGGT	59.962	20	AGTTTTCAACAGTGTACGTGTGT	59.002	23	23	882	1090	CATGGCAAAGGTGGTTGACG	60.039	20	AGTTTTCAACAGTGTACGTGTGT	59.002	23	23	890	1090
7938292	1	p3	(TGG)6	18	179	196	TGCTTCAAGTGTGGAAGGCT	59.817	20	GGTCTCTGCCACCACCATAC	60.108	20	215	128	342	TTGGAGGTGGTGGTGAAAGG	59.815	20	GGTCTCTGCCACCACCATAC	60.108	20	20	90	342	TGCTTCAAGTGTGGAAGGCT	59.817	20	GCTTTCAAAGCGGTCTCTGC	60.11	20	20	128	353
7938265	1	p3	(GAA)5	15	670	684	AAGGGCCTATCAAAGCCACC	60.033	20	CCTCCACCCTCTCCTTCCTT	60.253	20	222	495	716	CCAAGGGCCTATCAAAGCCA	60.033	20	CCTCCACCCTCTCCTTCCTT	60.253	20	20	493	716	GGATGGAGTTCAAGCCGTGA	60.036	20	CCTCCACCCTCTCCTTCCTT	60.253	20	20	556	716
7938262	1	p3	(CTG)5	15	325	339	TGTACTGCAGCCTCTTGTGG	59.965	20	AGAAGACGGCAGCTTTGTGA	59.893	20	206	180	385	TGTACTGCAGCCTCTTGTGG	59.965	20	TGAGAAGACGGCAGCTTTGT	59.893	20	20	180	387	GGGCTGCTTCTTCTTGTCCT	59.963	20	AGAAGACGGCAGCTTTGTGA	59.893	20	20	211	385
7938216	1	p2	(TA)6	12	68	79	ACACCGAACGCTGCATAAGA	60.038	20	TGACCGTTCCTCATGAGTGC	60.037	20	209	41	249	ACACCGAACGCTGCATAAGA	60.038	20	ACCGTTCCTCATGAGTGCTC	59.752	20	20	41	247	ACACCGAACGCTGCATAAGA	60.038	20	GACCGTTCCTCATGAGTGCT	59.752	20	20	41	248
7938207	1	c	(A)14ngagttcttaatttt(A)14	43	140	182	TGCAGCAACACATCAATTCATGA	59.744	23	CCCATGGGATTGGAAAGAAGGA	60.024	22	275	92	366	TGCAGCAACACATCAATTCATGA	59.744	23	TCCCATGGGATTGGAAAGAAGG	60.024	22	22	92	367	TCATGCAGCAACACATCAATTCA	59.744	23	CCCATGGGATTGGAAAGAAGGA	60.024	22	22	89	366
7938193	1	p2	(AT)7	14	416	429	TTGTGCAGAACAGGTGGGTT	60.034	20	TTCCACAACTGTTCTGCACT	57.582	20	111	342	452	TTTGTGCAGAACAGGTGGGT	60.034	20	TTCCACAACTGTTCTGCACT	57.582	20	20	341	452	CAAGGAACCAAAGGCCAAGC	59.966	20	TTCCACAACTGTTCTGCACT	57.582	20	20	211	452
7938188	1	p3	(CTT)7	21	2053	2073	GCAAAGGGGATGTGAGTGGA	59.962	20	GCAGCAGCGTCGTAAAAACA	60.042	20	172	1966	2137	AGCAAAGGGGATGTGAGTGG	59.961	20	GCAGCAGCGTCGTAAAAACA	60.042	20	20	1965	2137	GCAAAGGGGATGTGAGTGGA	59.962	20	GCGTCGTAAAAACACGCACT	60.043	20	20	1966	2131
7938171	1	p3	(CCG)5	15	32	46	CCATCTCCTCCTCCACCCTT	60.327	20	AATGGATGCCAAGGCTCTGG	60.397	20	150	1	150	CCATCTCCTCCTCCACCCTT	60.327	20	GGGCTGCGTTGTGAAGATTT	59.402	20	20	1	249	TCCTCCTCCACCCTTCTTCT	59.206	20	ACAACGGCAGTTCTGAAGCT	60.179	20	20	6	284
7938147	1	p1	(T)15	15	138	152	TCAGTTTTTCCCGCTCTGCT	59.891	20	CCTTGTCCTCGTCGGAAACA	59.967	20	207	78	284	TCAGTTTTTCCCGCTCTGCT	59.891	20	ACCCACAATTCTTGGCCGAT	59.96	20	20	78	259	TCAGTTTTTCCCGCTCTGCT	59.891	20	GCGGTTGCAGCGATAACAAT	59.901	20	20	78	199
7938130	1	p3	(GTG)7	21	765	785	GAGGATCGAGCTTGAGACGG	59.97	20	CCAGGTACGAATTCGGAGGG	59.896	20	235	655	889	GGAGGATCGAGCTTGAGACG	59.97	20	CCAGGTACGAATTCGGAGGG	59.896	20	20	654	889	GAGGATCGAGCTTGAGACGG	59.97	20	CGTCTCACGCCAACCTACAT	60.109	20	20	655	810
7938125	1	p3	(TCT)6	18	46	63	CCATCACCACCAAGAAAAGCC	59.727	21	CTTGGCCTTGTCCACCTCTT	59.889	20	261	10	270	CCATCACCACCAAGAAAAGCC	59.727	21	GTGCTTGTGCTTGTTTGGGT	59.824	20	20	10	156	CCATCACCACCAAGAAAAGCC	59.727	21	TTGGGTTTGGGTTAGGGCTG	60.179	20	20	10	136
7938125	2	p3	(CGG)5	15	226	240	ACCCAAACAAGCACAAGCAC	59.824	20	GTACTTGCCGATGCCCTTCT	60.108	20	212	137	348	CAGCCCTAACCCAAACCCAA	60.179	20	GTACTTGCCGATGCCCTTCT	60.108	20	20	117	348	ACCCAAACAAGCACAAGCAC	59.824	20	CTTGGCCTTGTCCACCTCTT	59.889	20	20	137	270
7938072	1	p4	(CCTA)5	20	224	243	ACACTCGTCACTAGTTGCCG	60.039	20	TGAGGATGAGGATGAGGATGT	57.659	21	254	30	283	CATCACTACACTCGCCCCTG	60.179	20	TGAGGATGAGGATGAGGATGT	57.659	21	21	161	283	AACATCACTACACTCGCCCC	59.751	20	TGAGGATGAGGATGAGGATGT	57.659	21	21	159	283
7938070	1	p3	(TGG)6	18	1254	1271	TTTCTGAAGCCTGCTGAGGG	59.963	20	TCTTAGGAGCAGGTGGAGCA	60.252	20	148	1161	1308	GGACAAGCGCAAGGATGTTG	60.11	20	TCTTAGGAGCAGGTGGAGCA	60.252	20	20	1100	1308	GAGAAGTACTTAGGCCGCGG	60.249	20	TCTTAGGAGCAGGTGGAGCA	60.252	20	20	1182	1308
7938063	1	p1	(T)18	18	137	154	TTTGCCCCAGATACCACCAC	59.961	20	GGTTGCTGCACTGATGTTGG	60.039	20	203	53	255	TTTGCCCCAGATACCACCAC	59.961	20	GGGTTGCTGCACTGATGTTG	60.039	20	20	53	256	TTTGCCCCAGATACCACCAC	59.961	20	ACCCTAGGGAGTTGGTCGTT	60.179	20	20	53	200
7938063	2	p3	(GCA)5	15	261	275	CAACATCAGTGCAGCAACCC	60.039	20	TTTGAGGGCGACTTGATCCC	60.035	20	202	237	438	CCAACATCAGTGCAGCAACC	60.039	20	TTTGAGGGCGACTTGATCCC	60.035	20	20	236	438	CAACATCAGTGCAGCAACCC	60.039	20	AGCCATGGTGATTTTGGGGT	59.883	20	20	237	480
7938060	1	p3	(AGT)5	15	667	681	TGAATTGCAGCCAGCTCGTA	60.036	20	GCAACTCTCTCAAATGCCCC	59.186	20	172	614	785	TGAATTGCAGCCAGCTCGTA	60.036	20	GGCAACTCTCTCAAATGCCC	59.186	20	20	614	786	AGGGAAGGATGCAGTGGTTG	59.961	20	GCAACTCTCTCAAATGCCCC	59.186	20	20	523	785
7938058	1	p4	(TCTA)5	20	28	47	CTGACTGCGCTGCGTCTG	61.477	18	GATGAAGAGGTGGTGGGGTG	60.035	20	125	1	125	CTGACTGCGCTGCGTCTG	61.477	18	GGCGGGCGAAACTTAACAAG	60.11	20	20	1	167	CTGACTGCGCTGCGTCTG	61.477	18	CATGGCGGGCGAAACTTAAC	60.179	20	20	1	170
7938056	1	p3	(GAA)5	15	671	685	CCACAGTCAACATTCGGGGA	59.964	20	TCCAACCGAACTACAACTGCA	59.861	21	107	604	710	TCCCACAGTCAACATTCGGG	59.964	20	TCCAACCGAACTACAACTGCA	59.861	21	21	602	710	GTTGAGCAGGCTTTCATGGC	60.109	20	TCCAACCGAACTACAACTGCA	59.861	21	21	522	710
3137176	1	p2	(TC)6	12	87	98	ATCCTCTCCACTCTCCCACC	60.032	20	CGCGCGGATGTTGATGAAAT	59.972	20	118	7	124	TCTCCACTCTCCCACCACTC	60.252	20	CGCGCGGATGTTGATGAAAT	59.972	20	20	11	124	CTCTCCACTCTCCCACCACT	60.252	20	CGCGCGGATGTTGATGAAAT	59.972	20	20	10	124
1314888	1	p1	(T)11	11	255	265	TAGCCCCTGCACCAAATCTG	60.034	20	CTCAGTCAGCAGCAAGTCCA	59.966	20	138	206	343	TAGCCCCTGCACCAAATCTG	60.034	20	ACCAGCAAGGATCAAGCCTC	60.035	20	20	206	324	TAGCCCCTGCACCAAATCTG	60.034	20	CAGCAAGGATCAAGCCTCCA	60.035	20	20	206	322
5668889	1	p3	(AGT)7	21	375	395	GCTGCTGCCTCCTCTTCTAG	59.895	20	GAGAGGCTGCAGTTTGAGGT	59.964	20	192	323	514	GCTGCTGCCTCCTCTTCTAG	59.895	20	GAAGATGAAGGTGGTCGGGG	60.108	20	20	323	434	GCTGCTGCCTCCTCTTCTAG	59.895	20	GAGAGCAAGCCAAGAGGGAG	60.108	20	20	323	546
5668889	2	p3	(TCT)5	15	577	591	ACCTCAAACTGCAGCCTCTC	59.964	20	GAGGGGTTGAAGATGCAGCT	60.035	20	236	495	730	ACCTCAAACTGCAGCCTCTC	59.964	20	ATGTGAAGCTGGAGGGGTTG	59.961	20	20	495	741	CCCTCTTGGCTTGCTCTCTC	60.108	20	GAGGGGTTGAAGATGCAGCT	60.035	20	20	529	730
869564	1	c	(TA)9at(ATG)8	44	88	131	TGGACACACGCAATGGTATTG	59.19	21	CCCCCAGTTGCTAGCTTACC	60.107	20	152	34	185	TGGACACACGCAATGGTATTG	59.19	21	GCGGCTACATCAGAAACCCT	60.108	20	20	34	269	GGACACACGCAATGGTATTGT	59.19	21	CCCCCAGTTGCTAGCTTACC	60.107	20	20	35	185
3845702	1	p2	(AT)8	16	155	170	ACTCAACTCAAGGCATGCCA	59.889	20	CGGGTCTGCTGTCTGAACTT	59.966	20	143	65	207	ACTCAACTCAAGGCATGCCA	59.889	20	TAATGTGAGCGGGTCTGCTG	60.108	20	20	65	216	ACTCAACTCAAGGCATGCCA	59.889	20	ATAATGTGAGCGGGTCTGCT	59.167	20	20	65	217
2659773	1	p3	(CAC)6	18	154	171	CTCCACTGAGAGTGCACCTG	60.038	20	GAACCATGCCTTCCTGACCA	59.962	20	104	92	195	AGCACTTCCCTCCACTGAGA	60.179	20	GAACCATGCCTTCCTGACCA	59.962	20	20	83	195	CTTCCCTCCACTGAGAGTGC	59.751	20	GAACCATGCCTTCCTGACCA	59.962	20	20	87	195
5403865	1	p1	(T)10	10	37	46	TTAACCACCGACGACAAGCC	60.601	20	GGATGACGTCGAGAGGCAAA	60.109	20	204	11	214	TTAACCACCGACGACAAGCC	60.601	20	TTTGGATGACGTCGAGAGGC	60.109	20	20	11	217	TTAACCACCGACGACAAGCC	60.601	20	ACGTCGAGAGGCAAATTCGA	59.757	20	20	11	209
4217750	1	p1	(T)14	14	24	37	AGATCCTCCCACACCCTCC	59.996	19	GTAGCTGTCGCACATGCTTG	59.904	20	263	0	262	AGATCCTCCCACACCCTCC	59.996	19	GGCAAATAAGCGGCTGGAAC	60.179	20	20	0	170	AGATCCTCCCACACCCTCC	59.996	19	ACCATCAGCTGCTCCTTCTG	59.748	20	20	0	191
7935137	1	p1	(T)12	12	833	844	AATGTGGGTCGTTGGTGGAA	59.816	20	TGAGAAACAAGAAGCAAGCAAA	57.283	22	248	677	924	AATGTGGGTCGTTGGTGGAA	59.816	20	TTGAGAAACAAGAAGCAAGCAA	57.283	22	22	677	925	CGAGGAAGAATGTGGGTCGT	59.753	20	TGAGAAACAAGAAGCAAGCAAA	57.283	22	22	669	924
7935131	1	p4	(TTTC)10	40	275	314	TTTCCCATTCGTGGTCCCTG	59.962	20	TGGAATATGGTTAGTAGTGGAGGG	59.095	24	214	128	341	CATCATTGGCGGAACAGCAG	59.9	20	TGGAATATGGTTAGTAGTGGAGGG	59.095	24	24	227	341	CTTGTTTCGAGCTTCGGTGC	60.111	20	TGGAATATGGTTAGTAGTGGAGGG	59.095	24	24	84	341
7935122	1	p1	(A)10	10	65	74	GCACTAACAGAAGACCTTGTTTGT	59.664	24	TGTCGGACTGATGCAACCAA	59.892	20	128	24	151	AGCACTAACAGAAGACCTTGTT	57.576	22	TGTCGGACTGATGCAACCAA	59.892	20	20	23	151	GCACTAACAGAAGACCTTGTTTGT	59.664	24	CTGTCGGACTGATGCAACCA	60.321	20	20	24	152
7935039	1	p3	(CTT)5	15	373	387	GAGACCCTAACCAGAACGCC	60.108	20	CGACAAGGTCCTCCTCCCTA	60.033	20	269	218	486	GAGACCCTAACCAGAACGCC	60.108	20	AAGGAGCTCTTCAAGGCCAC	59.963	20	20	218	467	CCATCAGCTGTGTCATCGGA	59.824	20	CGACAAGGTCCTCCTCCCTA	60.033	20	20	289	486
7935039	2	c	(AGG)6aatgcgcctgagacggcggccggccggaggagctgcattttcgcggcggaggtaggaagagaggggaagtggattgaagagtgga(AAG)5	118	1403	1520	AGTGGTGGTGAGGTAGTGGT	60.105	20	TCTGCTGCTCCTCAATACCT	58.129	20	264	1308	1571	AGTGGTGGTGAGGTAGTGGT	60.105	20	TCTGCTGCTCCTCAATACCTT	58.809	21	21	1308	1571	AGTGGTGGTGAGGTAGTGGT	60.105	20	GACTAGATCTGCTGCTCCTCA	58.694	21	21	1308	1578
3398384	1	p1	(A)10	10	185	194	ATCTTATGCCATGCCACCGG	60.538	20	ATTCGAACCAGCAGGGCTTT	60.251	20	212	42	253	ATCTTATGCCATGCCACCGG	60.538	20	AATTCGAACCAGCAGGGCTT	60.251	20	20	42	254	ATCTTATGCCATGCCACCGG	60.538	20	AAATTCGAACCAGCAGGGCT	60.251	20	20	42	255
3134632	1	p1	(T)10	10	48	57	GACACATACTTAGGAGCGCGA	59.935	21	TGGGATGGTAAGGGAATGAGA	57.856	21	169	0	168	ACACATACTTAGGAGCGCGA	58.899	20	TGGGATGGTAAGGGAATGAGA	57.856	21	21	1	168	GACACATACTTAGGAGCGCGA	59.935	21	TGAGTACAATGGGATGGTAAGGG	59.542	23	23	0	177
6681032	1	p3	(GAT)5	15	1873	1887	GAGCCCAAGAATCGTAAGGGT	59.79	21	CTCCAACCCGTGACACTTACA	59.93	21	242	1827	2068	GAGCCCAAGAATCGTAAGGGT	59.79	21	TCCAACCCGTGACACTTACA	58.879	20	20	1827	2067	AGCCCAAGAATCGTAAGGGT	58.714	20	CTCCAACCCGTGACACTTACA	59.93	21	21	1828	2068
4216418	1	p1	(A)10	10	250	259	CAGTTCCAGTGCCAAGCAGT	60.821	20	TTTCTGGAGGCTTGTGACGG	60.25	20	153	141	293	CAGTTCCAGTGCCAAGCAGT	60.821	20	GGTCTGCTAGTCCGCTACTG	59.617	20	20	141	354	CATGTTGCCCTTGTTGACCA	58.961	20	TTTCTGGAGGCTTGTGACGG	60.25	20	20	55	293
7934951	1	p3	(TCT)5	15	84	98	TCTTCAGGAAAGTGCTGAAAGC	59.119	22	GACACTCACCGTCGAAGGAG	60.11	20	206	6	211	TCTTCAGGAAAGTGCTGAAAGC	59.119	22	GCAGATAGCGTCGACCAAGT	60.179	20	20	6	275	TCTTCAGGAAAGTGCTGAAAGC	59.119	22	ACCGTCGAAGGAGCAGAGTA	60.322	20	20	6	204
7934920	1	p3	(TGC)6	18	66	83	ATGGCGTCAACTACCGTACT	58.82	20	GTGGCCGGAAAATCCAGGTA	60.035	20	126	31	156	ATGGCGTCAACTACCGTACT	58.82	20	ATGGAAGGTGGCCGGAAAAT	59.959	20	20	31	163	ATGGCGTCAACTACCGTACT	58.82	20	AATGGAAGGTGGCCGGAAAA	60.179	20	20	31	164
7934864	1	p1	(A)11	11	128	138	CGCCGCAATCTGGTAAACAT	59.267	20	GCTTTCTCTGCTGGACTCGT	60.038	20	242	14	255	CGCCGCAATCTGGTAAACAT	59.267	20	GTGTCTCGGCTTTCTCTGCT	60.038	20	20	14	263	CGCCGCAATCTGGTAAACAT	59.267	20	TGTCTCGGCTTTCTCTGCTG	60.038	20	20	14	262
7934799	1	p1	(A)10	10	680	689	AACCCGTGCCTATCTTGAGT	58.723	20	TCTGGATGCTTGTAACAACATATTT	57.298	25	108	623	730	ACCCGTGCCTATCTTGAGTAG	58.967	21	TCTGGATGCTTGTAACAACATATTT	57.298	25	25	624	730	CCCGTGCCTATCTTGAGTAGAC	59.965	22	TCTGGATGCTTGTAACAACATATTT	57.298	25	25	625	730
7934780	1	c	(T)12aatttaaacagtcatataaa(CGG)6	50	157	206	TGCAGTTTGAGAACGTGAGA	57.405	20	ACAGGAGTGATCGTCGGAGA	60.035	20	202	81	282	TGCAGTTTGAGAACGTGAGA	57.405	20	CTCCACGTTCATCACCGGAA	60.038	20	20	81	355	TGCAGTTTGAGAACGTGAGA	57.405	20	AGCTCTCCACGTTCATCACC	59.752	20	20	81	359
7934758	1	p3	(ATA)5	15	160	174	TGTCACGACACGAACCCAAT	59.895	20	CGGAGTTTTGGACAGGAGGG	60.322	20	219	61	279	TGTCACGACACGAACCCAAT	59.895	20	TCGGAGTTTTGGACAGGAGG	59.315	20	20	61	280	TGTCACGACACGAACCCAAT	59.895	20	GGAGTTTTGGACAGGAGGGT	59.228	20	20	61	278
7934758	2	p1	(T)10	10	365	374	CCCTCCTGTCCAAAACTCCG	60.322	20	CGCCCCACTTTCTCATTCCT	60.035	20	178	260	437	CCCTCCTGTCCAAAACTCCG	60.322	20	TCGCCCCACTTTCTCATTCC	60.035	20	20	260	438	CCCTCCTGTCCAAAACTCCG	60.322	20	CCGACTATAGCCATGCAGGG	60.037	20	20	260	466
7934755	1	p3	(GAA)8	24	677	700	GTGTGATTCGGGCTGAGGAA	60.036	20	CCGAACAATCTCCTCGAGCA	59.827	20	239	488	726	ACCAAGAAGCACGGTGTGAT	59.891	20	CCGAACAATCTCCTCGAGCA	59.827	20	20	475	726	TGTGATTCGGGCTGAGGAAG	59.75	20	CCGAACAATCTCCTCGAGCA	59.827	20	20	489	726
7934688	1	c	(AGA)5tgctaagggagaggat(GAA)5	46	230	275	CAAATCCGTGCCACTCTCCT	60.036	20	GGCCGAGCAAGAGTCAAGAA	60.321	20	234	77	310	TCGTCTTCAACCTTCCGCTC	60.039	20	GGCCGAGCAAGAGTCAAGAA	60.321	20	20	38	310	TATCCCCAAATCCGTGCCAC	60.107	20	GGCCGAGCAAGAGTCAAGAA	60.321	20	20	71	310
7934677	1	p3	(TCT)13	39	505	543	ATCTGGAGTTGCAGCAGCTT	59.962	20	CTGCTGCAGTAGACGACACA	60.039	20	203	427	629	AATCTGGAGTTGCAGCAGCT	59.962	20	CTGCTGCAGTAGACGACACA	60.039	20	20	426	629	ATCTGGAGTTGCAGCAGCTT	59.962	20	TGGTGCATTCTGACAGCACT	59.891	20	20	427	590
7934656	1	p1	(A)10	10	229	238	TGCTTCACAAATCAGCCTCCA	60.203	21	CCACGAACAGTACTCCTGGC	60.39	20	156	123	278	TGCTTCACAAATCAGCCTCCA	60.203	21	CACGAACAGTACTCCTGGCT	59.396	20	20	123	277	GCTTCACAAATCAGCCTCCA	58.462	20	CCACGAACAGTACTCCTGGC	60.39	20	20	124	278
7934638	1	c	(GAT)7ag(TGA)12	59	158	216	AGGGATGTGGAGAACGGAGA	59.959	20	GGTGGTTGCAGAGATTCCTCA	59.996	21	224	106	329	AGGGATGTGGAGAACGGAGA	59.959	20	TGGTGGTTGCAGAGATTCCTC	59.996	21	21	106	330	AGGGATGTGGAGAACGGAGA	59.959	20	TGGTGGTTGCAGAGATTCCT	58.933	20	20	106	330
7934520	1	p2	(TA)7	14	429	442	ACCCACTAGGAGAACGGTTCT	60.203	21	TCATGTGTAGATCTTCGTTGCA	57.813	22	259	269	527	ACCCACTAGGAGAACGGTTC	58.736	20	TCATGTGTAGATCTTCGTTGCA	57.813	22	22	269	527	ACCCACTAGGAGAACGGTTCT	60.203	21	TGTGTAGATCTTCGTTGCAAGA	57.748	22	22	269	524
7934509	1	p1	(A)12	12	221	232	TATTCCAGCCGAAGCCAGTC	59.822	20	GCTCTCAACCCAAGGAGCTC	60.392	20	227	29	255	CTATTCCAGCCGAAGCCAGT	59.821	20	GCTCTCAACCCAAGGAGCTC	60.392	20	20	28	255	TATTCCAGCCGAAGCCAGTC	59.822	20	CTGCTCTCAACCCAAGGAGC	60.676	20	20	29	257
7934498	1	p1	(T)13	13	275	287	ATTTTGGTCGCTTCCGAGGT	59.964	20	TTGCATGTCCAGGTTCACCA	59.815	20	195	244	438	CGCTTCCGAGGTTTCTGGAT	60.108	20	TTGCATGTCCAGGTTCACCA	59.815	20	20	252	438	TTTGGTCGCTTCCGAGGTTT	60.179	20	TTGCATGTCCAGGTTCACCA	59.815	20	20	246	438
7934473	1	p3	(GAA)6	18	101	118	AAGGAGACGGGGTGTAGTGA	59.886	20	CCCTAACCTTATCTGCCCTCC	59.3	21	100	58	157	AAGGAGACGGGGTGTAGTGA	59.886	20	GCAATGGCTTCCCTAACCTT	58.147	20	20	58	167	GGGTGTAGTGAGGTGAGGGA	60.252	20	GCAATGGCTTCCCTAACCTT	58.147	20	20	67	167
7934316	1	p2	(TC)6	12	85	96	TACGCCCATGACATGACATG	58.048	20	GGGAGTGAGTGGGATGATGC	60.179	20	104	55	158	ACCAAATACGCCCATGACATG	58.976	21	GGGAGTGAGTGGGATGATGC	60.179	20	20	49	158	CCAAATACGCCCATGACATGAC	59.967	22	GGGAGTGAGTGGGATGATGC	60.179	20	20	50	158
7934316	2	p2	(TC)6	12	1448	1459	GGTGCCTTTTGTGCATCAGG	60.038	20	ATCGCCCATCAACCCAAGAG	60.107	20	277	1209	1485	ACAAGTGCAGCAAAACCACC	59.824	20	TCCTTCCCTCTCCTCCATCG	60.106	20	20	1328	1501	ACAAGTGCAGCAAAACCACC	59.824	20	ATCGCCCATCAACCCAAGAG	60.107	20	20	1328	1485
7934307	1	p3	(TTC)8	24	49	72	ATCCTCTTTAGCTCGCCCAA	58.796	20	TTACCGATGGTCCCCGTACT	60.033	20	183	26	208	ATCCTCTTTAGCTCGCCCAA	58.796	20	CGACTCGATGTTCTCCACGT	59.832	20	20	26	245	ATCCTCTTTAGCTCGCCCAA	58.796	20	CAGACGGTTCGACTCGATGT	59.832	20	20	26	254
7934292	1	p1	(T)10	10	225	234	TGCACCTAGATGAAGGAGGGA	59.992	21	ACACACATTATTATGGAACCGCG	59.689	23	234	27	260	TGACTAGGAACCTCACGGTGA	60.203	21	ACACACATTATTATGGAACCGCG	59.689	23	23	151	260	ACTAGGAACCTCACGGTGAGT	60.203	21	ACACACATTATTATGGAACCGCG	59.689	23	23	153	260
7934282	1	p1	(A)13	13	150	162	TTTTCGGGCGCAAAACGTAG	60.041	20	GGGGTTTCGGATCCTTCAGG	60.107	20	218	64	281	CTTTTCGGGCGCAAAACGTA	60.041	20	GGGGTTTCGGATCCTTCAGG	60.107	20	20	63	281	TTTTCGGGCGCAAAACGTAG	60.041	20	CTCGGGGTTTCGGATCCTTC	60.179	20	20	64	284
7934270	1	p1	(A)10	10	392	401	CGGGAAAACATGCATGCCAT	59.824	20	GATCATGCTCTCCTGCTGCT	59.893	20	145	281	425	CGGGAAAACATGCATGCCAT	59.824	20	ATCATGCTCTCCTGCTGCTG	60.179	20	20	281	424	CGGGAAAACATGCATGCCAT	59.824	20	TGATCATGCTCTCCTGCTGC	60.179	20	20	281	426
7934270	2	p2	(TA)6	12	504	515	AGCAGCAGGAGAGCATGATC	59.893	20	TCAGATCGAGCGCCATGATC	60.039	20	173	406	578	AGCAGCAGGAGAGCATGATC	59.893	20	ATCGAGCGCCATGATCAACT	59.894	20	20	406	574	CAGCAGCAGGAGAGCATGAT	60.179	20	TCAGATCGAGCGCCATGATC	60.039	20	20	405	578
7934269	1	p1	(A)12	12	601	612	GGATTCGGGCTCAGTTTGGA	60.035	20	TCATTTGGCTCTCACGCTCA	59.679	20	140	526	665	ATTCCGGAGTTGGATTCGGG	59.82	20	TCATTTGGCTCTCACGCTCA	59.679	20	20	515	665	GAGTTGGATTCGGGCTCAGT	59.749	20	TCATTTGGCTCTCACGCTCA	59.679	20	20	521	665
7934237	1	p2	(CT)6	12	150	161	ATCTGAGTTCTCTGGGCCCA	60.253	20	GAGAGAGAAAAGATGGCCTTTGG	59.306	23	100	102	201	TATCTGAGTTCTCTGGGCCCA	59.992	21	AGAGAGAAAAGATGGCCTTTGGG	60.563	23	23	101	200	TATCTGAGTTCTCTGGGCCCA	59.992	21	GAGAGAGAAAAGATGGCCTTTGG	59.306	23	23	101	201
7934218	1	p2	(AG)13	26	192	217	GTGGTGAGACTGCGGATGAA	60.037	20	TCCACCTCATCACCTGACCT	59.883	20	208	141	348	ACATCAATCGCAGCGACAGA	60.109	20	TCCACCTCATCACCTGACCT	59.883	20	20	89	348	GGCAGCACCAACATCAATCG	60.179	20	TCCACCTCATCACCTGACCT	59.883	20	20	79	348
7934153	1	p2	(AT)6	12	164	175	GATAAGGGCAGCAACAGGGT	60.034	20	TGCTATGTCATTAGTTTCAACTGTCA	59.066	26	131	79	209	TGGATAAGGGCAGCAACAGG	60.034	20	TGCTATGTCATTAGTTTCAACTGTCA	59.066	26	26	77	209	GATAAGGGCAGCAACAGGGT	60.034	20	CTGCTATGTCATTAGTTTCAACTGTCA	59.882	27	27	79	210
7934144	1	p3	(AAT)6	18	51	68	TGCAGTTCCACTCTCAACATCA	59.895	22	GAAGAGGCGAGGGTGTTGTT	60.25	20	191	1	191	CTGCAGTTCCACTCTCAACA	57.755	20	GAAGAGGCGAGGGTGTTGTT	60.25	20	20	0	191	TGCAGTTCCACTCTCAACATCA	59.895	22	GCGAGGGTGTTGTTAGCTTG	59.483	20	20	1	185
7934135	1	p1	(A)13	13	212	224	CTGCAGCAGTACCTTGACCA	59.965	20	TCGAAGTAATTCGGACGATTTCA	58.264	23	242	97	338	TGTCCTGCAGCAGTACCTTG	59.965	20	TCGAAGTAATTCGGACGATTTCA	58.264	23	23	93	338	GTACCTTGACCAACTCCGGG	60.037	20	TCGAAGTAATTCGGACGATTTCA	58.264	23	23	105	338
7933919	1	p3	(AGA)9	27	69	95	ACCAAAACTTGCAGAGTGCT	58.232	20	CTGGTAAGGACCCAGATCGC	59.895	20	222	34	255	ACCAAAACTTGCAGAGTGCT	58.232	20	GAACACACCAAGAGGAGGCA	59.891	20	20	34	157	ACCAAAACTTGCAGAGTGCT	58.232	20	ACACACCAAGAGGAGGCAAG	59.891	20	20	34	155
7933913	1	p2	(AT)6	12	149	160	AGGTTGTTCTTTTGCCAACACA	59.435	22	TCTTACAATACAGAACATTGTTTCAGT	57.663	27	202	13	214	GCCAACACAGATTGATGAGAGG	59.318	22	TCTTACAATACAGAACATTGTTTCAGT	57.663	27	27	26	214	GGTTGTTCTTTTGCCAACACAG	59.071	22	TCTTACAATACAGAACATTGTTTCAGT	57.663	27	27	14	214
7933896	1	p1	(T)14	14	300	313	TCCAAAACCCTGACAGCCTC	59.89	20	GAAGAGGTGAAAGGCGTCCA	59.965	20	234	143	376	TCCAAAACCCTGACAGCCTC	59.89	20	GGCGTCCAACATTTGTGACC	60.04	20	20	143	364	ACCCTGACAGCCTCACACTA	60.179	20	GAAGAGGTGAAAGGCGTCCA	59.965	20	20	149	376
7933776	1	p2	(AG)8	16	103	118	CCATCCACCATAGGTCTGATGG	59.961	22	CAGCCCCTCTATCACCCTCT	60.105	20	106	55	160	GGTCTGATGGACATGCATTGC	59.933	21	TCCTGAAACCGTCGTTTGTCA	60.135	21	21	67	204	GGTCTGATGGACATGCATTGC	59.933	21	TCTCCTGAAACCGTCGTTTGT	59.863	21	21	67	206
7933769	1	p3	(TTA)5	15	216	230	AAGAACCTCTGCAACTCCGG	59.965	20	ACCACCCAAGCACAAGTCAA	60.034	20	226	140	365	AAGAACCTCTGCAACTCCGG	59.965	20	AACCACCCAAGCACAAGTCA	60.034	20	20	140	366	TGCAAAATCCTGCCGGAGAT	60.034	20	TGCAGCAGTTACGACCGATT	60.038	20	20	56	259
7933769	2	p3	(TTG)10	30	693	722	GGTGGAGCTGCTCTCAGAAG	60.108	20	AAGCGAGTGTGTGCTGAGAA	59.895	20	222	637	858	ATCTTCATCGGTGGAGCTGC	60.179	20	AAGCGAGTGTGTGCTGAGAA	59.895	20	20	628	858	GGTGGAGCTGCTCTCAGAAG	60.108	20	TTGAAGCGAGTGTGTGCTGA	60.179	20	20	637	861
7933769	3	p3	(AGA)5	15	905	919	TTCTCAGCACACACTCGCTT	59.895	20	TCCCGTGAAGAAAGAGGTGC	59.965	20	141	839	979	TTCTCAGCACACACTCGCTT	59.895	20	CTTCCTCGACGAAGCTCCTC	59.9	20	20	839	997	TCAGCACACACTCGCTTCAA	60.179	20	TCCCGTGAAGAAAGAGGTGC	59.965	20	20	842	979
7933762	1	p2	(CT)13	26	44	69	CCACCAACTCCCCTTCTTCC	59.962	20	AGAGAAGAGCCGAGGGAGAG	60.107	20	275	19	293	AACTTCACCACCAACTCCCC	59.815	20	TGGACAAGTGCGGAATTGGT	60.179	20	20	12	114	CCACCAACTCCCCTTCTTCC	59.962	20	AAGAGAAGAGCCGAGGGAGA	59.667	20	20	19	294
7933673	1	p3	(AGC)5	15	180	194	CCCACAATGCAAAACGTCGT	59.97	20	TCGTTCTGCAGTGAGTGACC	59.968	20	127	141	267	CCCACAATGCAAAACGTCGT	59.97	20	CGTTCTGCAGTGAGTGACCT	59.967	20	20	141	266	CCCACAATGCAAAACGTCGT	59.97	20	TCTGAGGAGGCTGAATCGGA	60.033	20	20	141	352
7933664	1	p2	(AG)7	14	38	51	AGAGAGAGAAAGGAAGGAAATGGT	59.151	24	GCCCACACTCTCTCTATCCC	58.955	20	123	10	132	AGAGAGAGAAAGGAAGGAAATGGT	59.151	24	GGCCCACACTCTCTCTATCC	58.955	20	20	10	133	AGAGAGAGAAAGGAAGGAAATGGT	59.151	24	AAATGGCCCACACTCTCTCT	58.634	20	20	10	137
7933614	1	p1	(T)15	15	229	243	AGAGAGGACCAAGTCACGGA	59.887	20	GTCTGGTGGCAGCTCTCATT	60.036	20	198	174	371	AGAGAGGACCAAGTCACGGA	59.887	20	TCTGGTGGCAGCTCTCATTG	60.036	20	20	174	370	GCCCGACGACTTCTTCTCAT	59.826	20	CACCTCCTGCTCCTTGGAAG	60.036	20	20	121	269
7933614	2	p3	(CTT)5	15	1931	1945	CTTGTGAAGGGCGAGAGTGT	59.966	20	TTGGATGAGACGCAGCAGAG	60.108	20	231	1759	1989	CGATGGACGGTCTTGACGAT	59.899	20	TTGGATGAGACGCAGCAGAG	60.108	20	20	1811	1989	CTTGTGAAGGGCGAGAGTGT	59.966	20	TCCAAGACTACGACAAGGCG	59.757	20	20	1759	2030
7933614	3	p3	(AGA)7	21	2316	2336	CCATGGATTGCTCGCGTACA	60.81	20	ATTTCCTCCTCCCGCATCTG	59.528	20	277	2089	2365	CCATGGATTGCTCGCGTACA	60.81	20	CATTTCCTCCTCCCGCATCT	59.528	20	20	2089	2366	CCATGGATTGCTCGCGTACA	60.81	20	CCATTTCCTCCTCCCGCATC	60.536	20	20	2089	2367
7933529	1	c	(AG)8tgaggatggtattggtgatcaaaggaataccgagtttcagattgcccgtctccaccaacaccaccagaagcttcactcagctctatgcc(TCA)8	129	48	176	TCTGCTTGCTTGAGCTTCCT	59.601	20	ATCTGCTCCAACGGAAGCTC	60.108	20	250	12	261	TCTGCTTGCTTGAGCTTCCT	59.601	20	AAGCTCCAATATCACCGGCC	60.179	20	20	12	247	TCTGCTTGCTTGAGCTTCCT	59.601	20	CGCTCCTTGGCTTTGACTTG	59.761	20	20	12	223
7933518	1	p1	(T)10	10	73	82	CACATGCAAGTGTGGCAATGA	60	21	TGGTCGTTTGGTTCCTAGTCA	58.959	21	197	12	208	CACATGCAAGTGTGGCAATGA	60	21	GGTCGTTTGGTTCCTAGTCACA	60.224	22	22	12	207	CACATGCAAGTGTGGCAATGA	60	21	TGGTCGTTTGGTTCCTAGTCAC	60.224	22	22	12	208
7933401	1	p3	(ATG)6	18	216	233	AGATTGAGATCGCAGCACGT	59.826	20	AACACAGCACCAAACTCCAA	58.154	20	170	90	259	AGATTGAGATCGCAGCACGT	59.826	20	AAACACAGCACCAAACTCCA	58.154	20	20	90	260	GATTGAGATCGCAGCACGTG	59.7	20	AACACAGCACCAAACTCCAA	58.154	20	20	91	259
156024	1	p3	(CTT)7	21	32	52	TCTGTACCTCTCTTCATCTCCG	58.453	22	CGGAACTGGACAGCTTCAGT	59.966	20	204	7	210	TCTGTACCTCTCTTCATCTCCG	58.453	22	TCCCTTCCGCCATCTTCAAC	60.035	20	20	7	264	TCTGTACCTCTCTTCATCTCCG	58.453	22	GTCCCTTCCGCCATCTTCAA	60.035	20	20	7	265
7933361	1	p1	(T)10	10	1529	1538	GAACACAAGCGGCATGAACA	59.689	20	TCTATCAACAAACGCCCCCA	59.306	20	214	1505	1718	TGAACACAAGCGGCATGAAC	59.689	20	TCTATCAACAAACGCCCCCA	59.306	20	20	1504	1718	GTTGAACACAAGCGGCATGA	59.689	20	TCTATCAACAAACGCCCCCA	59.306	20	20	1502	1718
7933290	1	p1	(A)11	11	97	107	AGATTGTGCCAAAGATGCAAAA	57.66	22	TGGGACACTCTCGAGAAGCA	60.54	20	142	46	187	AGATTGTGCCAAAGATGCAAAA	57.66	22	GGGACACTCTCGAGAAGCAT	59.179	20	20	46	186	TTGTGCCAAAGATGCAAAATTG	57.185	22	TGGGACACTCTCGAGAAGCA	60.54	20	20	49	187
7933285	1	p2	(AT)11	22	183	204	ACCTGTCCTTCGCGAATCAA	59.68	20	TCAGTCAGTCTGTCTCTGTCCT	59.893	22	194	76	269	AACCTGTCCTTCGCGAATCA	59.68	20	TCAGTCAGTCTGTCTCTGTCCT	59.893	22	22	75	269	ACTGACCAACCTGTCCTTCG	59.607	20	TCAGTCAGTCTGTCTCTGTCCT	59.893	22	22	68	269
7933245	1	p3	(CAC)6	18	1043	1060	CCCTCAGACTCACCTGCAAG	60.037	20	ATCCTTTTCCCCATGGGCTG	60.032	20	257	845	1101	TGATACGCGTGGCTTGATGA	59.825	20	ATCCTTTTCCCCATGGGCTG	60.032	20	20	921	1101	CTTCCCTCAGACTCACCTGC	59.751	20	ATCCTTTTCCCCATGGGCTG	60.032	20	20	842	1101
7933235	1	p3	(CTT)5	15	376	390	AGGAGTGGTCGGTGTCCTAA	59.886	20	TGCCATTGTGAAAGTACATTGGG	59.742	23	214	266	479	GGAGTGGTCGGTGTCCTAAC	59.754	20	TGCCATTGTGAAAGTACATTGGG	59.742	23	23	267	479	CCTGCCAACAGTTGCATTGG	60.32	20	TGCCATTGTGAAAGTACATTGGG	59.742	23	23	239	479
7933231	1	p3	(CTT)6	18	104	121	CAGGTCACTCAGTCACAGACA	59.317	21	AGTCTCAGGCTCAGAGCTGA	59.961	20	279	16	294	GGTCACTCAGTCACAGACAGT	59.316	21	AGTCTCAGGCTCAGAGCTGA	59.961	20	20	18	294	GGTCACTCAGTCACAGACAGT	59.316	21	TCAGTCTCAGGCTCAGAGCT	59.961	20	20	18	296
7933202	1	c	(A)10gatgattattatttttaagaatccaacccta(TG)6	53	1358	1410	GGTGTTGCACAGTGTCCCTA	59.892	20	TAACGGCCCACCAAAACGAA	60.465	20	258	1244	1501	GGTGTTGCACAGTGTCCCTA	59.892	20	TTAACGGCCCACCAAAACGA	60.465	20	20	1244	1502	GGTGTTGCACAGTGTCCCTA	59.892	20	ATTAACGGCCCACCAAAACG	59.401	20	20	1244	1503
7933175	1	p3	(ATA)5	15	261	275	ACTCAAACCATGAACCACAAACT	58.977	23	TTACTGCATCATCACCCAAGA	57.001	21	165	135	299	ACTCAAACCATGAACCACAAAC	57.615	22	TTACTGCATCATCACCCAAGA	57.001	21	21	135	299	ACTCAAACCATGAACCACAAACT	58.977	23	ATTACTGCATCATCACCCAAGA	57.491	22	22	135	300
7933150	1	p3	(TCT)11	33	155	187	GGTCCAGGAGCTGAGTTTCC	60.036	20	AAGAGAGGTTTGCTCCGGTG	59.965	20	205	11	215	GGTCCAGGAGCTGAGTTTCC	60.036	20	ACGCGGCAACACATTCTCTA	60.038	20	20	11	286	ACCGATTCTACGCCTCCTCT	60.107	20	AAGAGAGGTTTGCTCCGGTG	59.965	20	20	115	215
7933145	1	p3	(GCT)5	15	154	168	CAATCGATCAAACCGCTGGC	60.248	20	GAGCCGACCGATTAGCAAGA	59.898	20	140	129	268	CAATCGATCAAACCGCTGGC	60.248	20	GAAGAGCCGACCGATTAGCA	59.898	20	20	129	271	CAATCGATCAAACCGCTGGC	60.248	20	AGAGCCGACCGATTAGCAAG	59.897	20	20	129	269
7933141	1	p1	(T)10	10	166	175	CATGCAACTCGTGTTAGCCG	59.905	20	TGGTCGTCTACGGTTGCAAA	59.896	20	203	139	341	CATGCAACTCGTGTTAGCCG	59.905	20	TTGGTCGTCTACGGTTGCAA	59.896	20	20	139	342	CATGCAACTCGTGTTAGCCG	59.905	20	CGTCTACGGTTGCAAATGCC	60.179	20	20	139	337
7933125	1	p1	(T)11	11	177	187	ACGAGCCTTTTGAGGGTGAG	59.965	20	GTCACGGCCTAACCATGTCA	60.037	20	242	52	293	AGGGTGAGGCTCTCTTGGAT	59.956	20	GTCACGGCCTAACCATGTCA	60.037	20	20	64	293	ACGAGCCTTTTGAGGGTGAG	59.965	20	AGAAACACCAGCCGACCAAA	60.107	20	20	52	313
7933062	1	p1	(A)10	10	122	131	ACATGTGTAGCTTTCAGCCCA	59.926	21	TGCACACATCCAAAATTGATTCA	57.789	23	168	69	236	ACATGTGTAGCTTTCAGCCCA	59.926	21	TGCACACATCCAAAATTGATTCAGT	60.221	25	25	69	236	ACATGTGTAGCTTTCAGCCCA	59.926	21	TGCACACATCCAAAATTGATTCAG	58.768	24	24	69	236
7933007	1	p1	(T)12	12	87	98	GAGCATATCAACCAAGCGCA	58.983	20	CAGGATAATTCGTGAAGTGGCA	58.73	22	102	63	164	GAGCATATCAACCAAGCGCA	58.983	20	ACAGGATAATTCGTGAAGTGGC	58.729	22	22	63	165	GAGCATATCAACCAAGCGCA	58.983	20	ACAGGATAATTCGTGAAGTGGCA	60.307	23	23	63	165
1916392	1	p1	(A)10	10	167	176	CCTTTAGCAGGGCCCAGAAA	59.96	20	TCCTTAGTTGTGTATGACATGTATCGA	59.932	27	161	47	207	CCTTTAGCAGGGCCCAGAAA	59.96	20	CCTTAGTTGTGTATGACATGTATCGA	58.8	26	26	47	206	CCTTTAGCAGGGCCCAGAAA	59.96	20	TCCTTAGTTGTGTATGACATGTATCG	58.8	26	26	47	207
7486652	1	p3	(ACT)5	15	915	929	GGTGAAGCAGCTCTCCAGAG	60.108	20	TGTGCACTGCAATTCACTGC	59.969	20	254	850	1103	AAGAGATCAAGGGATGCGCC	60.179	20	TGTGCACTGCAATTCACTGC	59.969	20	20	878	1103	GGTGAAGCAGCTCTCCAGAG	60.108	20	GTTCGGATCAGAGCTTGCCT	60.108	20	20	850	974
7932972	1	p1	(T)10	10	180	189	CGGTTTCCGTAGTGTAATTTGTCA	59.552	24	TCATCAATTTTAATGCTTATGGCCT	57.636	25	215	6	220	CGGTTTCCGTAGTGTAATTTGTCA	59.552	24	TCATCAATTTTAATGCTTATGGCCTT	58.206	26	26	6	220	CGGTTTCCGTAGTGTAATTTGTCA	59.552	24	TTCATCAATTTTAATGCTTATGGCCT	58.206	26	26	6	221
7932925	1	p1	(T)12	12	63	74	ACAGCCTAAACAGAATCAAAAATGGA	59.733	26	TGGGATACTAACCTGCGGGA	60.032	20	252	26	277	ACAGCCTAAACAGAATCAAAAATGGA	59.733	26	GCAACGGAAACCCCCTTTTC	59.967	20	20	26	194	ACAGCCTAAACAGAATCAAAAATGGA	59.733	26	TCTTAGCAACGGAAACCCCC	59.963	20	20	26	199
7932925	2	p1	(A)10	10	361	370	CAAGTCCCCGGACATCGAAG	60.46	20	ATTAGCTGTCGGGCTTGCTT	60.035	20	259	336	594	CAAGTCCCCGGACATCGAAG	60.46	20	TGCGGGACAAGCTGTAGAAG	60.037	20	20	336	543	CAAGTCCCCGGACATCGAAG	60.46	20	CTGCGGGACAAGCTGTAGAA	60.037	20	20	336	544
4213972	1	p3	(TTG)5	15	373	387	ACCCATTCATGGTTCTGCGT	59.962	20	ACAACACACAAACCAAACCCA	59.029	21	107	316	422	ACCCATTCATGGTTCTGCGT	59.962	20	ACAACACACAAACCAAACCCAG	60.029	22	22	316	422	TCCGATGATGAGGATGGGGA	59.809	20	ACAACACACAAACCAAACCCA	59.029	21	21	204	422
4476418	1	p1	(A)12	12	165	176	GAGGTGGCATGCAAAACACA	59.611	20	TCCTGCTTTCACTATATGCCCA	59.223	22	213	54	266	AGAGGTGGCATGCAAAACAC	59.324	20	TCCTGCTTTCACTATATGCCCA	59.223	22	22	53	266	GAGGTGGCATGCAAAACACA	59.611	20	ACATCTCATACCAAGTCCTGCT	58.889	22	22	54	281
6298958	1	p1	(A)10	10	127	136	ACCTTCGCTGCACATAGCTT	60.036	20	GCACCCGCTGAAATTTGTGA	59.686	20	152	75	226	TCATTCACCTTCGCTGCACA	60.25	20	GCACCCGCTGAAATTTGTGA	59.686	20	20	69	226	ACCTTCGCTGCACATAGCTT	60.036	20	CGCTGAAATTTGTGAGGTGCA	60.001	21	21	75	221
4212073	1	p2	(AG)13	26	126	151	CTGCAGCTCTCCCTTTCCAA	59.963	20	CTCGACCTAGCCAAACCTCG	60.179	20	153	23	175	CTGACCACCCACATCCAGAC	60.036	20	CGCTCTTTCTCGACCTAGCC	60.249	20	20	84	183	CTGCAGCTCTCCCTTTCCAA	59.963	20	CGCTCTTTCTCGACCTAGCC	60.249	20	20	23	183
6298599	1	p3	(TCT)5	15	65	79	GCTGCCTTTGCACCATCATT	59.752	20	CAATGGAGCGCAGTCTCCTA	59.538	20	180	30	209	GCTGCCTTTGCACCATCATT	59.752	20	AATGGAGCGCAGTCTCCTAG	59.25	20	20	30	208	GCTGCCTTTGCACCATCATT	59.752	20	CTCCAATGGAGCGCAGTCTC	60.809	20	20	30	212
3907698	1	p1	(A)11	11	41	51	AACCATTGTAACAGAGCTCGT	57.597	21	CAGCGCACAACCTTTGTCAA	59.9	20	122	14	135	AACCATTGTAACAGAGCTCGT	57.597	21	AGCGCACAACCTTTGTCAAC	59.899	20	20	14	134	AACCATTGTAACAGAGCTCGT	57.597	21	CTAGCAGCGCACAACCTTTG	60.11	20	20	14	139
6744363	1	p3	(ATC)5	15	122	136	TCCTGTTCCCCACACTGAGA	60.105	20	ATTTTCCGGCTCCACCTCTG	60.035	20	115	52	166	CAGATCGCTTCCTGTTCCCC	60.463	20	ATTTTCCGGCTCCACCTCTG	60.035	20	20	43	166	CCAGATCGCTTCCTGTTCCC	60.463	20	ATTTTCCGGCTCCACCTCTG	60.035	20	20	42	166
6297492	1	p2	(TC)8	16	65	80	CCAGTCAAACACCACCGACT	60.179	20	CGGACCTCCTCTATGTTGCC	59.895	20	126	29	154	GACCAGTCAAACACCACCGA	60.179	20	CGGACCTCCTCTATGTTGCC	59.895	20	20	27	154	AGGACCAGTCAAACACCACC	59.817	20	CGGACCTCCTCTATGTTGCC	59.895	20	20	25	154
5660813	1	p1	(A)10	10	88	97	TGGGCAGATCTGGTCACCTA	59.957	20	ACATGGCCAGTTACACTTACAGT	59.928	23	135	15	149	GGTCACCTACCCTGAGCATG	59.821	20	ACATGGCCAGTTACACTTACAGT	59.928	23	23	26	149	CACCTACCCTGAGCATGAGC	60.179	20	ACATGGCCAGTTACACTTACAGT	59.928	23	23	29	149
5660620	1	p1	(A)10	10	153	162	TCCTTGCCCATACCATTCCC	59.444	20	TCAATGCTTAGCTACTTAAGGGGA	59.28	24	151	43	193	CCTTGCCCATACCATTCCCT	59.442	20	TCAATGCTTAGCTACTTAAGGGGA	59.28	24	24	44	193	TCCTTGCCCATACCATTCCC	59.444	20	CAATGCTTAGCTACTTAAGGGGA	57.964	23	23	43	192
4474490	1	p3	(AAT)9	27	114	140	GATGCAGTAGGGGTCTTAGCA	59.237	21	TGACATTGGCGATTCATAACTGA	58.488	23	132	86	217	TGATGCAGTAGGGGTCTTAGC	59.237	21	TGACATTGGCGATTCATAACTGA	58.488	23	23	85	217	TGCAGTAGGGGTCTTAGCAT	58.12	20	TGACATTGGCGATTCATAACTGA	58.488	23	23	88	217
1637174	1	p3	(TTC)5	15	93	107	TGCAGATCTTTTGCTGACCA	57.725	20	AGGTGCTGATGGGGAAACAA	59.518	20	155	33	187	TGCAGATCTTTTGCTGACCATG	59.509	22	AGGTGCTGATGGGGAAACAA	59.518	20	20	33	187	GCAGATCTTTTGCTGACCATGT	59.509	22	AGGTGCTGATGGGGAAACAA	59.518	20	20	34	187
151839	2	p3	(AGA)8	24	133	156	TTTGAACGAGCCTGCTTCGT	60.532	20	GGTTTCCACAACATCACCCC	59.034	20	214	90	303	GGGAGGTGCAGGCTTCTTTT	60.541	20	GGTTTCCACAACATCACCCC	59.034	20	20	70	303	TTTTGAACGAGCCTGCTTCG	59.414	20	GGTTTCCACAACATCACCCC	59.034	20	20	89	303
3459817	1	p3	(TCT)5	15	160	174	AAGTGCGCTAGCTCTCGTTT	60.038	20	ACTTGGCTATGGTGCACAGG	60.323	20	199	83	281	AAAGTGCGCTAGCTCTCGTT	60.038	20	ACTTGGCTATGGTGCACAGG	60.323	20	20	82	281	AAGTGCGCTAGCTCTCGTTT	60.038	20	AATCAAAGGGTGGGACCAGG	59.591	20	20	83	353
3459715	1	p2	(GA)7	14	50	63	GTTGATACTACTCTAGCCCGGG	59.443	22	GCAGCTTGCTCAATCATGGG	59.898	20	142	25	166	GTTGATACTACTCTAGCCCGGG	59.443	22	GGCAGCTTGCTCAATCATGG	59.898	20	20	25	167	GTTGATACTACTCTAGCCCGGG	59.443	22	TAGTGTGGCAGCTTGCTCAA	59.892	20	20	25	173
218781	1	p1	(A)10	10	67	76	TTCCCTGGTAGAAAATGCTTGA	57.619	22	TGGCCCTCGTGAACATGTAC	60.037	20	147	22	168	TTCCCTGGTAGAAAATGCTTGA	57.619	22	AATGGCCCTCGTGAACATGT	59.962	20	20	22	170	TTCCCTGGTAGAAAATGCTTGA	57.619	22	ACAATGGCCCTCGTGAACAT	59.962	20	20	22	172
5016490	1	p1	(T)10	10	85	94	TCCAATGGATGTGATGACTTGA	57.427	22	GCCTCTCTAGATGAAGCCACG	60.27	21	138	33	170	TCCAATGGATGTGATGACTTGAT	57.88	23	GCCTCTCTAGATGAAGCCACG	60.27	21	21	33	170	ATCCAATGGATGTGATGACTTGA	57.88	23	GCCTCTCTAGATGAAGCCACG	60.27	21	21	32	170
7547856	1	p3	(GCT)6	18	110	127	GTGGAGGAAGAAGAGGTGGC	60.036	20	GCCACAATCTGTCCCCATGA	60.034	20	152	19	170	GTGGCTGTAAAGGCTGGAGT	59.963	20	GCCACAATCTGTCCCCATGA	60.034	20	20	34	170	ATGCATCGTTTGAACTGCGG	59.831	20	GCCACAATCTGTCCCCATGA	60.034	20	20	56	170
1634678	1	p2	(AG)10	20	66	85	ACAAGAAAAGATGAGCAAAGAGC	57.881	23	TCCCTCTTGATGCCTTTCCTC	59.438	21	148	19	166	ACAAGAAAAGATGAGCAAAGAGC	57.881	23	CCCTCTTGATGCCTTTCCTCT	59.437	21	21	19	165	ACAAGAAAAGATGAGCAAAGAGC	57.881	23	TCCCTCTTGATGCCTTTCCT	58.326	20	20	19	166
4471472	1	p4	(GCTT)5	20	47	66	AGGGAAGAATCTAGTAGCTAAGCC	59.164	24	AGTTGACAAAACCGTGCGTG	59.902	20	101	20	120	AGGGAAGAATCTAGTAGCTAAGCC	59.164	24	GGGCAGAATCGGCAGATCTT	60.179	20	20	20	205	AGGGAAGAATCTAGTAGCTAAGCC	59.164	24	GTTGACAAAACCGTGCGTGT	60.179	20	20	20	119
4471001	1	p1	(A)10	10	77	86	TCTCACAATATGTATAGCTGTGGT	57.269	24	CCCTCCAACGTTCTCAGAGG	59.752	20	105	22	126	TCTCACAATATGTATAGCTGTGGT	57.269	24	AGCTTGATTCCCTCCAACGT	59.307	20	20	22	135	ATCTCACAATATGTATAGCTGTGGT	57.692	25	CCCTCCAACGTTCTCAGAGG	59.752	20	20	21	126
7546550	1	p2	(TC)6	12	162	173	GCGAACCAGGGAGGAAGAAA	59.964	20	ACCTAGGGGCTACTTGGAAA	57.646	20	121	76	196	GCGAACCAGGGAGGAAGAAA	59.964	20	AACCTAGGGGCTACTTGGAA	57.646	20	20	76	197	TCCCCTTCCACCTCTGTTCT	59.806	20	ACCTAGGGGCTACTTGGAAA	57.646	20	20	53	196
7545341	1	p3	(TTC)5	15	154	168	TAAGCCATGCCTCCGACAAG	60.108	20	AGTCCGAGGATGATGAGCCT	60.106	20	169	77	245	CATGCCTCCGACAAGTAGGG	60.179	20	AGTCCGAGGATGATGAGCCT	60.106	20	20	82	245	CCATGCCTCCGACAAGTAGG	60.179	20	AGTCCGAGGATGATGAGCCT	60.106	20	20	81	245
7545165	1	p3	(TTG)6	18	125	142	GATCATCTACCGTGCCTGCA	59.895	20	TGATGTCCCAAAGAGGCACC	59.962	20	200	47	246	TGCAGATCATCTACCGTGCC	59.895	20	TGATGTCCCAAAGAGGCACC	59.962	20	20	43	246	GATCATCTACCGTGCCTGCA	59.895	20	ATGTCCCAAAGAGGCACCTG	59.961	20	20	47	244
5012407	1	p2	(TC)7	14	326	339	CAAACACCAACCGACGAACC	59.972	20	GCATAATGAGCGCCGCAG	59.75	18	143	231	373	AGCAGATGGACTCAAACGCA	59.965	20	GCATAATGAGCGCCGCAG	59.75	18	18	134	373	CGATCGACTCAGCAACAGGT	60.109	20	GCATAATGAGCGCCGCAG	59.75	18	18	97	373
1185139	1	p3	(ATT)5	15	179	193	ATTGCAATCGTAGACGGCCG	61.152	20	TGATAGCTAAATTCTATCTAAACCGGA	57.914	27	212	21	232	GTATTGCAATCGTAGACGGCC	59.474	21	TGATAGCTAAATTCTATCTAAACCGGA	57.914	27	27	19	232	GGTATTGCAATCGTAGACGGC	59.474	21	TGATAGCTAAATTCTATCTAAACCGGA	57.914	27	27	18	232
4089049	1	p2	(CT)6	12	93	104	CTCCCTCTCCGTCAACAACC	60.037	20	TGAGGTCAACGACGAGGTTG	59.968	20	267	22	288	CTCCCTCTCCGTCAACAACC	60.037	20	GAGCATCGGTGAGGTGGATC	60.25	20	20	22	258	CTCCCTCTCCGTCAACAACC	60.037	20	CTGAGGTCAACGACGAGGTT	59.686	20	20	22	289
4089049	2	p3	(CGT)5	15	1188	1202	GCAGAGCGAGATGGTGAAGT	60.108	20	ACTGGAGAAATCGGAGCAGC	60.108	20	250	1061	1310	TGCAGAGCGAGATGGTGAAG	60.108	20	ACTGGAGAAATCGGAGCAGC	60.108	20	20	1060	1310	CTGCAGAGCGAGATGGTGAA	60.108	20	ACTGGAGAAATCGGAGCAGC	60.108	20	20	1059	1310
5011144	1	p3	(ATT)5	15	45	59	GCAGCAGCTTCAACTAGTTCA	58.854	21	CCTTGCCATTGGATGCAAGG	59.823	20	204	18	221	TGCAGCAGCTTCAACTAGTTC	58.854	21	CCTTGCCATTGGATGCAAGG	59.823	20	20	17	221	GCAGCAGCTTCAACTAGTTCA	58.854	21	TTCTCTTCACCTGCACCAGC	60.25	20	20	18	264
5011144	2	p3	(GAA)5	15	603	617	AATATGGGCCCAAAGCTGCT	60.032	20	GCTGCCAAGACATTCAGCAC	60.109	20	235	498	732	ACGCTCAAGCAAGCAAATGG	60.039	20	GCTGCCAAGACATTCAGCAC	60.109	20	20	566	732	AATATGGGCCCAAAGCTGCT	60.032	20	CTGCCAAGACATTCAGCACG	59.833	20	20	498	731
5010508	1	p3	(GAA)7	21	368	388	CCTCTACCCATGGCCACTTG	60.107	20	GACAGGCCACTTCACCACTT	60.179	20	164	249	412	TGTCTTGCTGCATCTCCTCG	60.108	20	GACAGGCCACTTCACCACTT	60.179	20	20	164	412	GTCTTGCTGCATCTCCTCGA	59.826	20	GACAGGCCACTTCACCACTT	60.179	20	20	165	412
2265010	1	p2	(AT)6	12	113	124	GGTGTGATCTTCAGATTGGCC	58.98	21	ACTCCTGCGTCTAGAGATAGT	57.15	21	116	87	202	GGGTGTGATCTTCAGATTGGC	58.98	21	ACTCCTGCGTCTAGAGATAGT	57.15	21	21	86	202	TCGGGTGTGATCTTCAGATTGG	60.093	22	ACTCCTGCGTCTAGAGATAGT	57.15	21	21	84	202
7095203	1	p2	(AG)13	26	39	64	GCAGACCAGACCAGACCAAT	59.674	20	CGGTCTGGGGACACATCAAA	59.964	20	279	1	279	GCAGACCAGACCAGACCAAT	59.674	20	TGATTTCGCCAGGTGGGATC	60.107	20	20	1	246	GCAGACCAGACCAGACCAAT	59.674	20	GGGTTGGGGGATTGGAACTT	59.884	20	20	1	106
5981046	1	p3	(TCC)5	15	1826	1840	GACGCACGCTCAAGCATATG	60.043	20	GAGTCCTCTTCTGCTGCCAT	59.459	20	137	1743	1879	GACGCACGCTCAAGCATATG	60.043	20	AAGGAGTCCTCTTCTGCTGC	59.387	20	20	1743	1882	AGACGCACGCTCAAGCATAT	60.179	20	GAGTCCTCTTCTGCTGCCAT	59.459	20	20	1742	1879
7093454	1	p3	(CTC)5	15	201	215	CTTTCCCCTCGGCTTTCCAT	60.034	20	GAGAAGTCGGAAGAGCTGCC	60.459	20	116	162	277	AGTGTCAATCTCCCCTCGGA	59.959	20	GAGAAGTCGGAAGAGCTGCC	60.459	20	20	77	277	ATCTCCCCTCGGAAGTCCTC	60.106	20	GAGAAGTCGGAAGAGCTGCC	60.459	20	20	84	277
6353650	1	p3	(TGC)5	15	1522	1536	GTGAAGTCTGCATGTGGGGA	59.963	20	CACACTGTTTGCAGACGTCG	60.043	20	125	1457	1581	CTCGGTGGTGAAGTCTGCAT	60.037	20	CACACTGTTTGCAGACGTCG	60.043	20	20	1450	1581	GTCCTCGGTGGTGAAGTCTG	60.038	20	CACACTGTTTGCAGACGTCG	60.043	20	20	1447	1581
5980581	1	p2	(CT)6	12	189	200	ACAAAGCCAAGGATCAGGCA	59.887	20	TGTGGACTTTGTGAAGAGCA	57.292	20	217	9	225	ACAAAGCCAAGGATCAGGCA	59.887	20	TTGTGGACTTTGTGAAGAGCA	58.002	21	21	9	226	AAAGCCAAGGATCAGGCACT	59.593	20	TGTGGACTTTGTGAAGAGCA	57.292	20	20	11	225
3779250	1	p3	(GCT)5	15	34	48	GCTGAACTCGAGGAACGGAT	59.826	20	CGAACGGGAAATGGAGGTGA	60.037	20	245	0	244	GCTGAACTCGAGGAACGGAT	59.826	20	TCGAACGGGAAATGGAGGTG	60.037	20	20	0	245	GCTGAACTCGAGGAACGGAT	59.826	20	ACAACCTGTTTCGCTGTCCT	59.82	20	20	0	99
2971355	1	p3	(CTT)5	15	91	105	AGCCACAATAGGGAGGAGGT	59.955	20	TCAGAGGCCCTTCAGTCTGA	59.885	20	142	29	170	CGACAGCCACAATAGGGAGG	60.179	20	TCAGAGGCCCTTCAGTCTGA	59.885	20	20	25	170	CCGACAGCCACAATAGGGAG	60.179	20	TCAGAGGCCCTTCAGTCTGA	59.885	20	20	24	170
3514826	1	p3	(CAG)5	15	224	238	ATGCCAAGGAGGAAGACACG	60.036	20	CTCCGGTAGGCTGACGTCA	61.045	19	100	164	263	GTCTGCACTGAGAGTCTCGG	59.83	20	TCCGGTAGGCTGACGTCA	59.965	18	18	79	262	GGTCTGCACTGAGAGTCTCG	59.83	20	TCCGGTAGGCTGACGTCA	59.965	18	18	78	262
6076068	1	p3	(CTT)7	21	173	193	AGCACTCCAGCACATTCTCC	60.036	20	CGGCCACAAAAGGAAGAAGC	60.039	20	248	6	253	ACATTCTCCGGCAGCTTTGA	59.963	20	CGGCCACAAAAGGAAGAAGC	60.039	20	20	17	253	AGCACTCCAGCACATTCTCC	60.036	20	GAAAACGGAACTGAGAGCGC	59.836	20	20	6	216
6076068	2	c	(CTT)5gc(TCT)5	32	305	336	TCACCGCGCTTCTTCTTCTT	59.966	20	CTACTTCCAGCTCGCACGAT	59.899	20	269	164	432	TCATCACCGCGCTTCTTCTT	60.037	20	CTACTTCCAGCTCGCACGAT	59.899	20	20	161	432	TTCATCACCGCGCTTCTTCT	60.037	20	CTACTTCCAGCTCGCACGAT	59.899	20	20	160	432
6350822	1	p2	(CT)7	14	54	67	AGCTCTCTCCTTTCATGCACC	60.066	21	CTCGTCGAGCTTTCTGGGTT	60.038	20	187	9	195	AGCTCTCTCCTTTCATGCACC	60.066	21	TCGTCGAGCTTTCTGGGTTC	60.039	20	20	9	194	CTCTCCTTTCATGCACCAGC	58.907	20	CTCGTCGAGCTTTCTGGGTT	60.038	20	20	13	195
5335409	1	p1	(A)12	12	154	165	GGGTTGTCTCACATTGAACCG	59.465	21	GCTCAAGTAGTCGAGCAGCT	59.828	20	159	113	271	GGGTTGTCTCACATTGAACCG	59.465	21	AGCTCAAGTAGTCGAGCAGC	59.828	20	20	113	272	GGGTTGTCTCACATTGAACCG	59.465	21	CGCTTCTCGTCATTGCCATC	59.697	20	20	113	311
4148493	2	p3	(CTT)5	15	737	751	CGTCGCGCTCAATCCAAAAT	59.903	20	TTGTCCCAATTCCGGCAGAA	59.889	20	274	688	961	CGTCGCGCTCAATCCAAAAT	59.903	20	TTTGTCCCAATTCCGGCAGA	59.889	20	20	688	962	AGCTGTGTGATGAGCTCCAC	60.037	20	AAGGAACAAGTGCCAGCAGA	59.817	20	20	647	828
7156810	1	p1	(A)10	10	36	45	AAGGAACAACTGATATACAATGTGTT	57.364	26	GGGAAGCCCACACAAGTGTA	59.89	20	143	7	149	CTAAGGAACAACTGATATACAATGTGT	57.616	27	GGGAAGCCCACACAAGTGTA	59.89	20	20	5	149	ACTAAGGAACAACTGATATACAATGTG	57.616	27	GGGAAGCCCACACAAGTGTA	59.89	20	20	4	149
2324339	1	p2	(GT)8	16	51	66	TCTCAGGCTAATGGGCAAGA	58.416	20	CCTTGCAAGAAAAGGCTGACA	59.317	21	195	25	219	TCTCAGGCTAATGGGCAAGA	58.416	20	TGTCCTTGCAAGAAAAGGCTG	59.317	21	21	25	222	TCTCAGGCTAATGGGCAAGA	58.416	20	TCCTTGCAAGAAAAGGCTGAC	59.044	21	21	25	220
7154292	1	p1	(A)12	12	52	63	GGTAACTAGTTTAACCTGTTGTTACA	57.339	26	CAATTGCGAATCTCCTGCAGT	59.258	21	105	15	119	GGTAACTAGTTTAACCTGTTGTTACA	57.339	26	ACAATTGCGAATCTCCTGCAG	59.258	21	21	15	120	GGTAACTAGTTTAACCTGTTGTTACA	57.339	26	ACAATTGCGAATCTCCTGCA	58.175	20	20	15	120
1846738	1	p3	(CCA)5	15	153	167	CCTATACGCGCGCTCAACTA	60.041	20	AGGTTCGGGTTCAGCAAGAA	59.528	20	159	46	204	ATGATCTGAGTCGCCCTCCT	60.106	20	AGGTTCGGGTTCAGCAAGAA	59.528	20	20	29	204	GTTCTCGCACCTCTCCATCC	60.179	20	AGGTTCGGGTTCAGCAAGAA	59.528	20	20	66	204
1307731	1	p1	(T)10	10	179	188	GGATGGATCCAACCTGCTGT	59.743	20	TGCATTGGTGTCATGATGATAGC	59.433	23	261	5	265	GGATGGATCCAACCTGCTGT	59.743	20	GCATTGGTGTCATGATGATAGCT	59.181	23	23	5	264	GGATGGATCCAACCTGCTGT	59.743	20	TTGCATTGGTGTCATGATGATAGC	59.963	24	24	5	266
4853665	1	p3	(CAT)6	18	102	119	TCGTCAGCTAAACCACCACC	59.966	20	TGAGGGAGCGATCACCCATA	60.106	20	169	43	211	CGTCAGCTAAACCACCACCT	59.965	20	TGAGGGAGCGATCACCCATA	60.106	20	20	44	211	CACCCCTTTCATCGTCAGCT	60.036	20	TGAGGGAGCGATCACCCATA	60.106	20	20	32	211
4853276	1	p1	(A)11	11	54	64	ACCTGGGTGAAGCTTGTCTT	59.153	20	CCGTGACAATCCGAGTCTCA	59.474	20	170	16	185	ACCTGGGTGAAGCTTGTCTT	59.153	20	TCCGTGACAATCCGAGTCTC	59.191	20	20	16	186	ACCTGGGTGAAGCTTGTCTT	59.153	20	CCGTGACAATCCGAGTCTCAA	60.068	21	21	16	185
5591952	1	p3	(TAT)11	33	39	71	GTCACTTTGACTTTTCTAGCTCTT	57.147	24	TCATTTGTTCCAAATTGTAGGTCGT	59.467	25	144	11	154	GTCACTTTGACTTTTCTAGCTCTT	57.147	24	CATTTGTTCCAAATTGTAGGTCGT	58.232	24	24	11	153	GTCACTTTGACTTTTCTAGCTCTT	57.147	24	TTGTTCCAAATTGTAGGTCGTTT	57.161	23	23	11	150
4141850	1	p3	(TCT)5	15	75	89	CGATCACCGTAGCCACTCAA	59.827	20	GCTTGTCGTGGTGCTTCATG	60.11	20	184	7	190	CACCGTAGCCACTCAACTCA	59.683	20	GCTTGTCGTGGTGCTTCATG	60.11	20	20	11	190	CGATCACCGTAGCCACTCAA	59.827	20	TGTAGGTCCTTTTGTCGGCG	60.32	20	20	7	163
7927649	1	p2	(TC)7	14	35	48	CCCATGTCCGCTAAGCCTC	60.228	19	TTACTTGTCGCCGCTGAGAG	60.109	20	149	13	161	CCCATGTCCGCTAAGCCTC	60.228	19	CCGAGTAGTTGAGCGTGGAA	59.757	20	20	13	116	CCCATGTCCGCTAAGCCTC	60.228	19	TTGTTTCACTCGTCGCTCGT	60.249	20	20	13	198
4918502	1	p1	(T)10	10	55	64	AGAAGAACCAAACAACTCGCA	58.361	21	ACTATGTCCACTATCACCTGCA	58.625	22	111	17	127	AGAAGAACCAAACAACTCGCA	58.361	21	TGTCCACTATCACCTGCAAAA	57.5	21	21	17	123	AGAAGAACCAAACAACTCGCA	58.361	21	ATGTCCACTATCACCTGCAAA	57.281	21	21	17	124
4850849	1	p3	(TGC)5	15	82	96	GGAGCATTTGTCACCACTGC	59.758	20	CTTGACGGGGAAGTGCCTAG	60.108	20	121	16	136	GGAGCATTTGTCACCACTGC	59.758	20	GGGGAAGTGCCTAGCCAAAA	60.252	20	20	16	130	GGAGCATTTGTCACCACTGC	59.758	20	TGCAAGGCTGATTCCGATGA	59.747	20	20	16	201
1909525	1	p3	(GAA)8	24	47	70	ACCTCTGCTCTCTGTAATCCA	57.893	21	AGAGGTAGTGGAGAGCCTGG	60.033	20	143	3	145	ACCTCTGCTCTCTGTAATCCA	57.893	21	GAGGTAGTGGAGAGCCTGGA	60.033	20	20	3	144	ACCTCTGCTCTCTGTAATCCA	57.893	21	GCTTGGCAGGTGAAGGATCT	60.035	20	20	3	270
4917412	1	p2	(AG)9	18	927	944	TGCTGCGCTTCCAAAGAAAC	59.969	20	CCCCTCCTCTCCTCCGTTAA	60.032	20	220	768	987	GTTGCTGCGCTTCCAAAGAA	59.969	20	CCCCTCCTCTCCTCCGTTAA	60.032	20	20	766	987	CCTGCTGCTGTTTCAACACC	59.969	20	CCCCTCCTCTCCTCCGTTAA	60.032	20	20	713	987
2648150	1	p1	(T)10	10	1868	1877	GGACATCGCGGATGATCACT	59.967	20	TTTGTGCCGAGAGAGTGCAT	59.965	20	153	1764	1916	GGACATCGCGGATGATCACT	59.967	20	GCCGAGAGAGTGCATCAGTT	60.108	20	20	1764	1911	ATCAAAGATGGGAGCACCGG	60.107	20	TTTGTGCCGAGAGAGTGCAT	59.965	20	20	1744	1916
857724	1	p1	(A)11	11	52	62	ACTTGCTAGCTTTATGTAGTTCCA	57.95	24	AGGCGTTAATAGCACTTGAGGT	59.764	22	206	5	210	ACTTGCTAGCTTTATGTAGTTCCA	57.95	24	GGCGTTAATAGCACTTGAGGT	58.371	21	21	5	209	ACTTGCTAGCTTTATGTAGTTCCAA	58.527	25	AGGCGTTAATAGCACTTGAGGT	59.764	22	22	5	210
4915498	1	p1	(T)10	10	207	216	CACGGGTACGACAGCTTTTG	59.489	20	ACCCCATGTATGATGCATGCT	59.854	21	106	155	260	CGGGTACGACAGCTTTTGGT	60.602	20	ACCCCATGTATGATGCATGCT	59.854	21	21	157	260	ACGGGTACGACAGCTTTTGG	60.602	20	ACCCCATGTATGATGCATGCT	59.854	21	21	156	260
1564584	1	p3	(CAT)13	39	45	83	ACTCATCGTCCTCATCAGCA	58.521	20	CAGTGTTGGATGTGCTTGGC	60.039	20	252	20	271	ACTCATCGTCCTCATCAGCA	58.521	20	CATGGCTGAGCTGGTAGGAG	59.894	20	20	20	246	ACTCATCGTCCTCATCAGCA	58.521	20	GGCTGAGCTGGTAGGAGTTG	60.108	20	20	20	243
1564584	2	p3	(CAT)10	30	192	221	GCAGGATCTCCATCGCGTAT	59.755	20	CAGTGTTGGATGTGCTTGGC	60.039	20	165	107	271	GCAGGATCTCCATCGCGTAT	59.755	20	CATGGCTGAGCTGGTAGGAG	59.894	20	20	107	246	GCAGGATCTCCATCGCGTAT	59.755	20	GTCATGGCTGAGCTGGTAGG	60.179	20	20	107	248
3386124	1	p3	(ATT)8	24	573	596	CGATAGTTGGCTGCTCCGAT	59.967	20	AGACCTTTCACGCCACGATT	59.965	20	151	527	677	CGATAGTTGGCTGCTCCGAT	59.967	20	AAGACCTTTCACGCCACGAT	59.965	20	20	527	678	CGATAGTTGGCTGCTCCGAT	59.967	20	TTCTTCGGTGGTGGTCCAAG	59.892	20	20	527	779
3386124	2	p3	(GGT)8	24	1119	1142	TGTAAGTGTGGATGGGGTGC	59.962	20	TATCAAAGCGACACAGGCGT	60.038	20	192	1072	1263	TGTAAGTGTGGATGGGGTGC	59.962	20	AAGCGGATGCAGCACAATTG	60.109	20	20	1072	1323	TGTAAGTGTGGATGGGGTGC	59.962	20	GAAGCGGATGCAGCACAATT	59.828	20	20	1072	1324
2646416	1	p2	(GA)7	14	206	219	TCCATTTGCGCCAAAATGCA	59.966	20	TCACAACACAAAGATGAACATCCA	59.114	24	215	59	273	TCCATTTGCGCCAAAATGCA	59.966	20	ACAACACAAAGATGAACATCCAGT	59.111	24	24	59	271	TCCATTTGCGCCAAAATGCA	59.966	20	TCACAACACAAAGATGAACATCCAG	59.991	25	25	59	273
7212954	1	p3	(GCT)5	15	357	371	CCAATAGATGCAACTGCCGC	59.97	20	TCTTTCCTTTCCGCCAACGA	59.893	20	176	254	429	GCAGCCGCCTTTGATTGAAA	60.038	20	TCTTTCCTTTCCGCCAACGA	59.893	20	20	205	429	CTAAAATCCGTGGCAGCAGC	59.901	20	TCTTTCCTTTCCGCCAACGA	59.893	20	20	190	429
854958	1	p2	(AG)8	16	83	98	GCATTCATGCGTGCTCCATG	60.594	20	ATGCTAGGGAAGTGCAGCAG	60.107	20	188	9	196	CATTCATGCGTGCTCCATGT	59.263	20	ATGCTAGGGAAGTGCAGCAG	60.107	20	20	10	196	GCATTCATGCGTGCTCCATG	60.594	20	GGGAAGTGCAGCAGACTTGA	60.25	20	20	9	190
6289498	1	p6	(GGATTG)5	30	575	604	GTCAGAGCTGCGTCCATCTT	60.108	20	CACCCCTCAATTGCCCTTCT	59.96	20	143	493	635	TCAGAGCTGCGTCCATCTTG	60.108	20	CACCCCTCAATTGCCCTTCT	59.96	20	20	494	635	ATGGTTTTAACATCCGGCGC	59.546	20	CACCCCTCAATTGCCCTTCT	59.96	20	20	379	635
[truncated: 390 more rows]
